# Supplementary material for: CFTR mRNAs with nonsense codons are degraded by the SMG6-mediated endonucleolytic decay pathway
Source: Nat Commun. 2022 Apr 29;13:2344. doi: 10.1038/s41467-022-29935-9 (PMC9054838; doi:10.1038/s41467-022-29935-9)
Supplement: Supplementary file 4 — Source Data [file 41467_2022_29935_MOESM4_ESM.xlsx]

## Sheet: Figure 1
Figure 1
	Figure 1B				Figure 1B: Exact p values			Figure 1C
	Cell Line	Relative mRNA Level			One-way ANOVA; Dunnett's multiple comparisons			Red box indicates region of image which was cropped for inclusion in manuscript.
		Rep1	Rep2	Rep3	Comparison (Cell Line)	p value
	16HBE Parental	1.21894	0.855764	0.925294	Parental vs. Y122X	0.000104
	CFF-16HBEge-Y122X	0.514513	0.42581	0.444725	Parental vs. G542X	<0.0001
	CFF-16HBEge-G542X	0.191561	0.180418	0.198941	Parental vs. R1162X	<0.0001
	CFF-16HBEge-R1162X	0.194961	0.239112	0.203968	Parental vs. W1282X	<0.0001
	CFF-16HBEge-W1282X	0.348443	0.300612	0.298678
	Representative short-circuit current (Isc) traces from Ussing chamber assay
	Figure 1D
		Parental	Y122X	R1162X	G542X	W1282X
	Seconds (X-axis)	Isc (Y-axis)	Isc (Y-axis)	Isc (Y-axis)	Isc (Y-axis)	Isc (Y-axis)
	1	27.8	1.89	0.0272	0.411	0.0518
	2	27.8	1.88	-0.00272	0.403	0.0218
	3	27.9	1.86	0.0272	0.406	0.0518
	4	27.9	1.87	0.00817	0.401	0.0272
	5	27.9	1.89	0.0272	0.414	0.0354
	6	27.9	1.88	0.0163	0.398	0.0436
	7	28	1.9	0.0409	0.428	0.0327
	8	28	1.92	0.0218	0.414	0.0436
	9	28.1	1.9	0.0191	0.39	0.0409
	10	28.1	1.9	0.00545	0.409	0.0409
	11	28.1	1.88	0.0245	0.401	0.0409
	12	28.1	1.89	0.03	0.409	0.0381
	13	28.2	1.89	0.0191	0.409	0.0272
	14	28.1	1.9	0.0327	0.406	0.03
	15	28.2	1.88	0.0163	0.401	0.0327
	16	28.2	1.86	0.0109	0.42	0.0272
	17	28.2	1.88	0.0136	0.401	0.0327
	18	28.2	1.87	0.0381	0.376	0.0327
	19	28.3	1.86	0.0163	0.414	0.0109		Figure 1E												Figure 1E: Exact p values
	20	28.3	1.87	0.0381	0.417	0.03		Delta Isc of 16HBEge Cells												One-way ANOVA; Dunnett's multiple comparisons (exact p values)
	21	28.3	1.85	0.0245	0.406	0.0191			Forskolin-induced current (ΔIsc)						VX-770-induced current (ΔIsc)					Comparison (CFF-16HBEge Cells)	p value
	22	28.3	1.86	0.00817	0.42	0.0245			16HBE	CFF-16HBEge Cells					16HBE	CFF-16HBEge Cells				Parental vs. Y122X	<0.0001
	23	28.3	1.84	0.00817	0.401	0.0272			Parental	Y122X	G542X	R1162X	W1282X		Parental	Y122X	G542X	R1162X	W1282X	Parental vs. G542X	<0.0001
	24	28.3	1.87	0.0409	0.409	0.0245		Replicate 1	72.1	0.89	0.2737	0.32	0.277		45.5	0	0	0	0.096	Parental vs. R1162X	<0.0001
	25	28.3	1.86	0.0272	0.395	0.0191		Replicate 2	74.9	1.0157	0.048	0.253	0.272		54.1	0	0.128	0	0.078	Parental vs. W1282X	<0.0001
	26	28.3	1.87	0.0136	0.403	0.0191		Replicate 3	90.49	1.16	0.1524	0.307	0.341		25.6	0	0	0	0.069	Y122X vs. G542X	<0.0001
	27	28.3	1.82	0.00545	0.409	0.0163		Replicate 4	85.74	0.984		0.203	0.602		24.4	0		0	0.037	Y122X vs. R1162X	<0.0001
	28	28.3	1.86	0.0136	0.403	0.0272		Replicate 5		1.1			0.17			0			0	Y122X vs. W1282X	<0.0001
	29	28.3	1.87	0.0245	0.401	0.0436
	30	28.3	1.86	0.00272	0.411	0.0109
	31	28.3	1.86	0.0191	0.387	-0.00272
	32	28.3	1.89	-0.0136	0.395	0.0191
	33	28.3	1.88	0.0354	0.403	0.0191
	34	28.3	1.86	0.0109	0.425	0.0109
	35	28.3	1.87	-0.00545	0.384	0.0218
	36	28.3	1.89	0.0109	0.414	0.00272
	37	28.3	1.88	-0.00272	0.439	0.0136
	38	28.3	1.9	-0.00545	0.425	0.0163
	39	28.3	1.92	-0.00817	0.398	0.0218
	40	28.3	1.9	0.00545	0.422	0.00817
	41	28.3	1.9	0.00272	0.403	0
	42	28.3	1.88	0	0.411	0.0163
	43	28.3	1.89	0.00272	0.42	0.0218
	44	28.3	1.89	0.00272	0.403	0.00272
	45	28.4	1.9	-0.0136	0.414	0.00272
	46	28.3	1.88	-0.00817	0.409	0.0163
	47	28.3	1.86	0	0.401	0.0327
	48	28.3	1.88	0.0163	0.398	0.0218
	49	28.4	1.87	0.00545	0.406	0.0327
	50	28.3	1.86	-0.00817	0.409	0.0109
	51	28.4	1.87	-0.0109	0.411	0.0218
	52	28.4	1.85	0.0136	0.39	0.00545
	53	28.3	1.86	0.0191	0.42	0.00545
	54	28.4	1.84	0.0136	0.401	0.00545
	55	28.4	1.87	0.00545	0.406	0.0163
	56	28.3	1.86	-0.0163	0.409	0.0163
	57	28.3	1.87	0.0136	0.42	0.00817
	58	28.4	1.82	-0.00272	0.403	-0.00545
	59	28.4	1.86	0.0218	0.411	0.00817
	60	28.4	1.87	0.0191	0.398	0.0163
	61	28.4	1.86	0.0218	0.417	0.00272
	62	28.3	1.86	0.0218	0.411	0.0136
	63	28.3	1.87	0.0191	0.384	-0.00272
	64	28.3	1.84	0.0136	0.406	0.0136
	65	28.4	1.83	0	0.401	0.00272
	66	28.4	1.81	0.00545	0.417	0.00545
	67	28.3	1.87	0.0163	0.409	0.0218
	68	28.4	1.85	0.0191	0.411	0.0163
	69	28.4	1.84	0.0136	0.409	0.0109
	70	28.4	1.87	0.00545	0.428	0.00817
	71	28.4	1.84	0.00817	0.403	0
	72	28.4	1.83	0.00545	0.42	0
	73	28.4	1.82	0.0191	0.428	0.0136
	74	28.4	1.86	0.0109	0.411	0.00272
	75	28.4	1.83	0.0191	0.401	0.00272
	76	28.4	1.83	0.0191	0.425	0.00272
	77	28.4	1.85	-0.0218	0.409	0.0191
	78	28.4	1.83	0.0109	0.406	-0.00545
	79	28.4	1.83	0.0218	0.409	0
	80	28.4	1.86	-0.00545	0.401	0
	81	28.4	1.84	-0.00817	0.403	0.00817
	82	28.4	1.83	0.0163	0.411	0
	83	28.4	1.81	0.00272	0.411	-0.0109
	84	28.4	1.83	-0.00545	0.403	0.00272
	85	28.4	1.86	0	0.417	0.0136
	86	28.4	1.86	0.00272	0.409	0.00545
	87	28.4	1.81	0.0109	0.411	0
	88	28.4	1.78	0	0.401	0.00817
	89	28.4	1.83	0.00817	0.42	0.0109
	90	28.4	1.83	0.0163	0.409	0
	91	28.4	1.81	0.0109	0.417	0.0109
	92	28.4	1.84	-0.0136	0.411	0.0218
	93	28.4	1.83	-0.00817	0.414	0.00817
	94	28.4	1.81	0.00272	0.422	0.0218
	95	28.4	1.81	0.00272	0.425	0.0136
	96	28.4	1.83	-0.00545	0.401	0.0109
	97	28.4	1.83	0	0.406	-0.00545
	98	28.4	1.83	0.00545	0.401	0.0163
	99	28.4	1.82	-0.0136	0.42	-0.00817
	100	28.4	1.83	-0.00545	0.403	0.0218
	101	28.4	1.81	-0.00545	0.411	0.0109
	102	28.4	1.84	0.00272	0.403	0
	103	28.4	1.83	0.00817	0.411	0.00817
	104	28.4	1.85	0.00817	0.409	0.0109
	105	28.4	1.83	0.0136	0.395	0.00817
	106	28.4	1.81	-0.0136	0.401	-0.00817
	107	28.4	1.81	-0.00272	0.392	0.0109
	108	28.4	1.81	0.00545	0.409	0.00817
	109	28.4	1.8	0.00272	0.381	-0.00545
	110	28.4	1.81	0.0109	0.401	0.0163
	111	28.4	1.82	0.00817	0.398	0.00545
	112	28.4	1.82	0.00272	0.392	-0.00545
	113	28.4	1.8	-0.00272	0.392	-0.00545
	114	28.4	1.82	0.00817	0.409	0.0191
	115	28.4	1.82	0.00817	0.401	0.00817
	116	28.4	1.81	0.0136	0.387	0.00545
	117	28.4	1.82	0.0163	0.401	0.0163
	118	28.5	1.83	0.00817	0.411	-0.00272
	119	28.5	1.8	0.00272	0.395	0.0136
	120	28.4	1.83	0.00545	0.395	0.00545
	121	28.5	1.83	-0.00817	0.398	0.00272
	122	28.4	1.79	0.0191	0.401	-0.00545
	123	28.4	1.79	0.00545	0.414	-0.00545
	124	28.4	1.82	0.00272	0.395	-0.00545
	125	28.4	1.81	-0.0136	0.417	0.0109
	126	28.5	1.8	-0.00272	0.39	0.00272
	127	28.4	1.8	0.00272	0.422	0.0163
	128	28.4	1.79	0.0109	0.39	0
	129	28.4	1.78	0.0136	0.406	0.0109
	130	28.4	1.8	0	0.398	0.00545
	131	28.4	1.77	0.0109	0.401	0.00817
	132	28.4	1.8	0.0163	0.39	0.0109
	133	28.4	1.78	0.0245	0.387	0
	134	28.4	1.79	0.0218	0.39	0.00545
	135	28.4	1.8	0.0163	0.392	0.0109
	136	28.4	1.78	0.0109	0.395	0.00272
	137	28.4	1.78	0.0163	0.406	-0.00545
	138	28.4	1.76	0	0.398	-0.00817
	139	28.4	1.79	0.0136	0.395	0.00545
	140	28.4	1.78	0.00545	0.395	0.00817
	141	28.4	1.8	0.00545	0.387	0.0136
	142	28.4	1.78	0	0.376	0.00545
	143	28.4	1.78	-0.0191	0.395	0
	144	28.4	1.77	0.00817	0.384	-0.00817
	145	28.4	1.81	0.00272	0.384	0
	146	28.4	1.8	-0.0136	0.39	0.00817
	147	28.4	1.78	0.00817	0.384	0.00272
	148	28.4	1.77	0.0245	0.401	0.00545
	149	28.4	1.77	-0.0109	0.417	0.00545
	150	28.4	1.79	-0.00272	0.384	-0.00545
	151	28.4	1.78	0.0163	0.411	0.00817
	152	28.4	1.76	0.00272	0.392	0.00817
	153	28.4	1.75	-0.0136	0.387	0.0218
	154	28.4	1.75	-0.00545	0.403	-0.00545
	155	28.4	1.75	0.00817	0.373	-0.00545
	156	28.4	1.77	0.0163	0.398	0.0163
	157	28.4	1.76	0.0245	0.387	0.00817
	158	28.3	1.75	-0.00817	0.395	0
	159	28.4	1.75	0.0163	0.401	0.0136
	160	28.3	1.77	0.0354	0.392	0.0218
	161	28.4	1.77	0.0191	0.406	-0.0163
	162	28.3	1.73	0.00545	0.387	0
	163	28.3	1.75	0.00817	0.414	-0.00545
	164	28.3	1.75	0.0109	0.406	0
	165	28.4	1.76	0	0.384	-0.00817
	166	28.4	1.75	0.00545	0.425	0.0109
	167	28.3	1.74	-0.00817	0.392	0.00817
	168	28.4	1.77	-0.0163	0.414	0.00545
	169	28.4	1.72	0	0.365	-0.00817
	170	28.3	1.74	-0.0136	0.384	0
	171	28.4	1.74	-0.0163	0.379	0.0109
	172	28.3	1.76	-0.00545	0.395	-0.00272
	173	28.4	1.75	-0.00545	0.387	0.0191
	174	28.3	1.77	-0.0109	0.373	0
	175	28.4	1.74	-0.0191	0.384	0.00272
	176	28.3	1.76	-0.0109	0.387	0
	177	28.3	1.76	-0.00817	0.376	0.0109
	178	28.3	1.77	-0.00272	0.401	0
	179	28.4	1.76	-0.0136	0.406	-0.00817
	180	28.3	1.78	-0.0327	0.384	-0.0136
	181	28.3	1.78	-0.0191	0.384	0.0109
	182	28.3	1.77	-0.0191	0.379	0.00272
	183	28.3	1.75	-0.00272	0.384	0
	184	28.3	1.78	-0.0109	0.414	0.0136
	185	28.3	1.75	-0.0109	0.406	0.00272
	186	28.2	1.76	-0.00545	0.39	-0.0109
	187	28.3	1.76	0.00545	0.398	-0.0136
	188	28.3	1.77	-0.00545	0.398	-0.00272
	189	28.3	1.77	-0.00545	0.39	-0.00545
	190	28.3	1.79	-0.00272	0.395	-0.00545
	191	28.3	1.76	0.0136	0.392	-0.00817
	192	28.3	1.77	-0.00817	0.379	0.00545
	193	28.3	1.77	0	0.401	0.00545
	194	28.3	1.77	0.00545	0.395	0.00817
	195	28.3	1.77	-0.0136	0.39	-0.00545
	196	28.3	1.77	0.00272	0.373	0.00545
	197	28.2	1.75	0.0163	0.395	0.00545
	198	28.3	1.8	-0.0191	0.406	0.00272
	199	28.2	1.75	0.00817	0.401	-0.0163
	200	28.2	1.75	0.0163	0.392	-0.00545
	201	28.2	1.74	-0.00272	0.392	0
	202	28.2	1.75	-0.00545	0.387	-0.00272
	203	28.3	1.74	-0.0109	0.373	-0.00272
	204	28.2	1.79	-0.00272	0.381	-0.0136
	205	28.2	1.77	-0.0191	0.417	0.00817
	206	28.2	1.76	0	0.392	0.00272
	207	28.2	1.77	-0.00817	0.381	0.00545
	208	28.2	1.75	-0.00817	0.39	-0.00817
	209	28.2	1.76	-0.00545	0.411	0.00545
	210	28.2	1.72	-0.0191	0.376	0
	211	28.2	1.75	-0.00817	0.376	0.00272
	212	28.2	1.75	0.00272	0.392	-0.00817
	213	28.2	1.74	-0.00545	0.403	0.00545
	214	28.2	1.73	-0.00817	0.409	-0.00545
	215	28.2	1.77	-0.0163	0.401	0.0218
	216	28.2	1.75	0	0.379	-0.00272
	217	28.2	1.72	-0.0136	0.392	0.0136
	218	28.2	1.74	-0.0109	0.395	0.00817
	219	28.2	1.75	0.00272	0.39	-0.00272
	220	28.2	1.74	-0.0136	0.39	0.00817
	221	28.2	1.75	0.0136	0.39	0.00817
	222	28.2	1.75	-0.00817	0.392	-0.00817
	223	28.2	1.75	-0.00817	0.406	0.0136
	224	28.2	1.75	-0.00272	0.403	-0.0136
	225	28.2	1.76	-0.0136	0.398	0.00545
	226	28.1	1.75	0.00817	0.387	0.0163
	227	28.2	1.75	0.00545	0.401	-0.00272
	228	28.2	1.74	-0.00545	0.384	0.00545
	229	28.2	1.75	-0.00272	0.387	0.00272
	230	28.2	1.75	-0.00545	0.411	-0.00545
	231	28.1	1.74	-0.00817	0.379	0.00272
	232	28.1	1.75	0.0136	0.384	0.00272
	233	28.1	1.75	0.00272	0.384	0.00817
	234	28.2	1.72	0.00272	0.371	0.00545
	235	28.1	1.75	-0.00545	0.379	0.00817
	236	28.1	1.72	-0.00817	0.392	0.0136
	237	28.1	1.75	-0.00272	0.379	0.0163
	238	28.1	1.72	-0.00272	0.395	0.00817
	239	28.1	1.75	-0.00817	0.401	0.0163
	240	28.1	1.73	0.00817	0.403	-0.00817
	241	28.1	1.74	-0.0163	0.406	-0.00817
	242	28.1	1.74	0	0.39	0.00545
	243	28.1	1.75	-0.00272	0.409	0.00817
	244	28.1	1.76	0.00272	0.403	0.0136
	245	28.1	1.73	-0.00817	0.392	0.00817
	246	28.1	1.74	-0.0191	0.398	0.00545
	247	28.1	1.72	-0.00272	0.387	0.0191
	248	28.1	1.75	0	0.398	0.0109
	249	28.1	1.73	0	0.392	0.00272
	250	28.1	1.71	0	0.387	0
	251	28.1	1.75	0.0136	0.384	0.0136
	252	28.1	1.73	-0.00272	0.401	0.0218
	253	28.1	1.73	0.0109	0.362	0.00272
	254	28.1	1.73	0.00817	0.387	0.0136
	255	28.1	1.74	0.00817	0.392	0.0136
	256	28.1	1.74	0	0.384	0.00545
	257	28	1.73	-0.00545	0.395	0.0163
	258	28.1	1.71	0.00817	0.401	0.0163
	259	28.1	1.71	-0.00545	0.401	0.0109
	260	28.1	1.71	-0.00272	0.406	0.0136
	261	28.1	1.7	-0.00272	0.395	0.0218
	262	28.1	1.71	0.00817	0.395	0.00272
	263	28.1	1.72	-0.0218	0.395	0.0163
	264	28	1.72	-0.0218	0.398	0
	265	28.1	1.74	-0.0218	0.379	0.0109
	266	28.1	1.73	0	0.403	0.00545
	267	28	1.73	-0.00545	0.384	0.0136
	268	28.1	1.69	0	0.381	0.00817
	269	28.1	1.72	-0.0136	0.381	0.0272
	270	28.3	1.72	-0.0218	0.42	0.0218
	271	28.6	1.72	-0.00817	0.395	-0.0109
	272	28.9	1.71	-0.00817	0.406	0.0163
	273	29.5	1.75	-0.0109	0.387	0.0245
	274	30.2	1.73	0.00272	0.392	0.00817
	275	31.2	1.75	-0.0327	0.395	-0.00272
	276	32.4	1.74	-0.0245	0.379	0.0245
	277	33.8	1.74	-0.00817	0.381	0.0109
	278	35.5	1.72	-0.0191	0.401	-0.00817
	279	37.2	1.69	-0.0163	0.39	0
	280	39.1	1.72	-0.00817	0.387	0.00545
	281	41.2	1.73	-0.00817	0.384	0.0136
	282	43.2	1.71	-0.00545	0.401	-0.00545
	283	45.3	1.69	-0.0218	0.409	0.0136
	284	47.3	1.74	-0.0136	0.414	0.0109
	285	49.3	1.72	0.0109	0.417	0.0136
	286	51.2	1.68	-0.0109	0.384	0.00545
	287	53.1	1.72	-0.03	0.395	0.0191
	288	54.8	1.7	0.00272	0.384	0.00817
	289	56.5	1.71	-0.00817	0.384	0.00545
	290	58.1	1.7	-0.0218	0.395	-0.00545
	291	59.5	1.71	-0.0191	0.373	0
	292	60.9	1.73	-0.00545	0.387	0.0109
	293	62.2	1.69	-0.00817	0.395	0
	294	63.4	1.72	-0.0109	0.403	-0.00272
	295	64.5	1.69	-0.0109	0.409	0.0163
	296	65.5	1.69	0.0109	0.395	0.00272
	297	66.5	1.7	0.00545	0.403	0.0109
	298	67.4	1.71	-0.0163	0.39	0.00545
	299	68.3	1.73	-0.00817	0.379	0.00545
	300	69.1	1.69	-0.00817	0.392	0.00545
	301	69.8	1.72	-0.0327	0.401	0.0109
	302	70.5	1.73	-0.00817	0.395	0.0109
	303	71.2	1.74	-0.0191	0.401	0.0136
	304	71.7	1.72	0.00817	0.376	0.00272
	305	72.3	1.68	-0.0163	0.398	-0.00272
	306	72.9	1.72	0.00817	0.401	0.00817
	307	73.5	1.72	0	0.376	0.0245
	308	74	1.71	-0.0109	0.39	0.0191
	309	74.5	1.68	0.00545	0.379	-0.00545
	310	74.9	1.74	0.00272	0.384	0
	311	75.3	1.74	0.0245	0.379	0.0163
	312	75.8	1.72	-0.00817	0.371	0.00817
	313	76.2	1.71	0.00545	0.376	0.0109
	314	76.6	1.73	0	0.398	0
	315	76.9	1.71	-0.00272	0.384	0.0218
	316	77.3	1.74	-0.0191	0.395	0.00272
	317	77.6	1.7	-0.0463	0.381	0.0136
	318	78	1.72	0.00817	0.392	0.0245
	319	78.3	1.69	0.00272	0.376	-0.00545
	320	78.5	1.72	-0.0272	0.379	0.00545
	321	78.8	1.74	-0.0218	0.387	0.00545
	322	79.1	1.69	-0.00272	0.368	0
	323	79.3	1.7	0.00817	0.395	-0.00817
	324	79.6	1.71	-0.00545	0.368	0.0136
	325	79.8	1.7	0	0.357	0.00545
	326	80.2	1.72	-0.0136	0.398	0.00545
	327	80.3	1.73	0.00817	0.403	0.00272
	328	80.6	1.72	-0.0218	0.384	0.0136
	329	80.8	1.72	0.00272	0.376	0.0136
	330	81.1	1.73	-0.0218	0.387	0.0109
	331	81.3	1.7	-0.0109	0.39	0
	332	81.5	1.72	-0.00272	0.368	0.00545
	333	81.7	1.7	-0.0163	0.376	0.00545
	334	81.9	1.72	-0.0136	0.403	0.00545
	335	82.1	1.71	0.00545	0.39	0
	336	82.3	1.7	-0.0218	0.387	0.00545
	337	82.4	1.71	-0.03	0.406	0.0109
	338	82.7	1.73	0.00817	0.398	-0.00272
	339	82.8	1.71	-0.00817	0.387	-0.00545
	340	83	1.71	-0.0136	0.411	0.00272
	341	83.1	1.72	-0.0245	0.365	0.00272
	342	83.3	1.73	-0.00817	0.398	-0.00545
	343	83.5	1.72	-0.0163	0.379	0.00272
	344	83.6	1.76	-0.0191	0.39	0.00272
	345	83.8	1.71	-0.0191	0.365	0.0191
	346	83.9	1.73	0	0.365	0.00272
	347	84	1.71	-0.0136	0.409	0.00817
	348	84.2	1.74	-0.00272	0.392	0.00272
	349	84.3	1.72	-0.00545	0.401	0.00272
	350	84.4	1.71	0.00272	0.376	0.0218
	351	84.6	1.74	0.00272	0.381	-0.00545
	352	84.7	1.75	-0.00272	0.368	0.00272
	353	84.8	1.71	-0.0191	0.395	0
	354	84.9	1.71	-0.00817	0.387	0.0191
	355	85	1.71	-0.0191	0.39	0.00545
	356	85.1	1.72	-0.0218	0.384	0.00545
	357	85.2	1.72	-0.00817	0.371	0.0272
	358	85.3	1.74	-0.0191	0.376	0.0163
	359	85.5	1.74	-0.0218	0.384	0.0218
	360	85.5	1.74	-0.0191	0.379	0.0136
	361	85.6	1.73	-0.0218	0.384	0.0191
	362	85.7	1.76	-0.0381	0.379	0.0218
	363	85.8	1.76	0.00272	0.365	0.0163
	364	85.9	1.74	-0.0191	0.398	0.0191
	365	86	1.73	-0.0245	0.381	0.0191
	366	86.1	1.73	-0.0272	0.392	0.00817
	367	86.3	1.74	-0.00817	0.373	0.0136
	368	86.3	1.71	0.00272	0.381	0.0136
	369	86.4	1.74	-0.0245	0.362	0
	370	86.5	1.74	-0.0109	0.335	0.0109
	371	86.5	1.74	-0.0218	0.384	0.0245
	372	86.6	1.73	-0.0163	0.409	0.03
	373	86.7	1.75	0.00272	0.384	0.0218
	374	86.8	1.75	0.00817	0.384	0.0109
	375	86.9	1.71	-0.00817	0.39	0.0109
	376	86.9	1.72	-0.00817	0.403	0.0163
	377	87	1.72	-0.0272	0.381	0.00817
	378	87.1	1.72	-0.0163	0.371	0.00817
	379	87.2	1.71	-0.00817	0.373	0.0272
	380	87.2	1.77	-0.00817	0.368	0.0109
	381	87.4	1.74	-0.0245	0.39	0.00545
	382	87.4	1.75	0.00272	0.357	0.00545
	383	87.5	1.73	-0.00545	0.368	0.0245
	384	87.5	1.73	-0.0245	0.379	0.0163
	385	87.6	1.74	-0.00817	0.384	0.0163
	386	87.7	1.73	-0.0109	0.387	0.0109
	387	87.7	1.76	-0.0191	0.395	0.0272
	388	87.7	1.75	-0.00817	0.411	0.0245
	389	87.8	1.72	-0.00817	0.39	0.00272
	390	87.8	1.75	0.00817	0.384	0.0109
	391	87.9	1.76	-0.0191	0.379	0.0245
	392	88	1.74	0.0218	0.384	0.0272
	393	88	1.73	-0.0191	0.39	0.0218
	394	88.1	1.77	-0.00817	0.373	0.0272
	395	88.1	1.76	-0.0191	0.401	0.0163
	396	88.2	1.78	-0.0136	0.392	0.0218
	397	88.3	1.77	0.0191	0.387	0.03
	398	88.3	1.76	0.00272	0.395	0.0191
	399	88.3	1.78	-0.0136	0.39	0.00817
	400	88.3	1.78	-0.0163	0.395	0.00817
	401	88.4	1.78	-0.0109	0.392	0.0218
	402	88.4	1.77	-0.00272	0.381	0.0136
	403	88.5	1.8	0	0.384	0.0327
	404	88.5	1.77	-0.0218	0.401	0.0191
	405	88.5	1.79	-0.00817	0.387	0.0327
	406	88.6	1.78	0	0.392	0.0136
	407	88.6	1.77	-0.0136	0.368	0.0109
	408	88.7	1.77	-0.0218	0.39	0.0245
	409	88.8	1.77	-0.0109	0.384	0.0327
	410	88.8	1.76	0.00272	0.392	0.03
	411	88.8	1.78	-0.00817	0.381	0.0218
	412	88.9	1.8	-0.0191	0.376	0.03
	413	88.9	1.78	-0.03	0.395	0.0272
	414	88.9	1.76	-0.00545	0.392	0.0272
	415	88.9	1.79	-0.0272	0.379	0.0272
	416	89	1.79	-0.00817	0.414	0.0109
	417	89	1.8	-0.0218	0.368	0.0272
	418	89.1	1.78	-0.00272	0.39	0.0218
	419	89.1	1.75	-0.0109	0.398	0.0218
	420	89.1	1.8	-0.00817	0.392	0.0327
	421	89.2	1.8	-0.00272	0.384	0.0272
	422	89.2	1.8	-0.0136	0.406	0.0272
	423	89.2	1.82	-0.0109	0.379	0.0354
	424	89.2	1.82	0.00272	0.39	0.0218
	425	89.2	1.77	-0.0109	0.406	0.0245
	426	89.3	1.8	0.0136	0.376	0.0191
	427	89.4	1.79	-0.0191	0.379	0.03
	428	89.4	1.8	-0.0327	0.379	0.0327
	429	89.4	1.78	-0.00817	0.371	0.0109
	430	89.4	1.82	-0.0381	0.398	0.0327
	431	89.4	1.8	-0.0463	0.373	0.0272
	432	89.5	1.8	-0.0245	0.398	0.0327
	433	89.5	1.83	-0.0327	0.395	0.00817
	434	89.5	1.79	-0.0272	0.376	0.0191
	435	89.5	1.77	-0.0381	0.379	0.0245
	436	89.5	1.78	-0.0272	0.373	0.0163
	437	89.6	1.8	-0.0245	0.368	0.0163
	438	89.7	1.82	-0.0163	0.392	0.0272
	439	89.7	1.78	-0.00817	0.39	0.0272
	440	89.8	1.8	-0.0136	0.381	0.0218
	441	89.8	1.82	-0.0191	0.392	0.0436
	442	89.8	1.78	-0.0163	0.384	0.03
	443	89.8	1.77	-0.0218	0.379	0.03
	444	89.8	1.76	-0.00272	0.381	0.0409
	445	89.8	1.8	-0.0381	0.371	0.0327
	446	89.8	1.78	-0.0163	0.392	0.0218
	447	89.9	1.76	-0.0163	0.362	0.0245
	448	89.9	1.77	-0.0436	0.398	0.0245
	449	89.9	1.81	-0.0354	0.398	0.0163
	450	90	1.8	-0.03	0.411	0.0109
	451	90	1.82	-0.0354	0.381	0.0327
	452	90	1.81	-0.0245	0.395	0.0245
	453	90	1.82	-0.03	0.422	0.0163
	454	90	1.79	-0.0163	0.384	0.0218
	455	90	1.8	-0.0218	0.368	0.0272
	456	90	1.81	-0.0218	0.373	0.03
	457	90.1	1.78	-0.0191	0.384	0.0218
	458	90.1	1.81	-0.0354	0.387	0.0218
	459	90.2	1.78	-0.0327	0.39	0.0136
	460	90.1	1.8	-0.0163	0.387	0.00545
	461	90.2	1.8	-0.0245	0.379	0.0272
	462	90.3	1.79	-0.03	0.384	0.0245
	463	90.2	1.8	-0.0381	0.379	0.0354
	464	90.2	1.8	-0.0327	0.376	0.03
	465	90.2	1.8	-0.0245	0.384	0.0327
	466	90.3	1.79	-0.0327	0.365	0.0272
	467	90.3	1.8	-0.0245	0.384	0.03
	468	90.3	1.82	-0.0245	0.39	0.0327
	469	90.3	1.83	-0.03	0.384	0.0218
	470	90.4	1.8	-0.0354	0.392	0.0163
	471	90.4	1.83	-0.0218	0.384	0.0218
	472	90.3	1.82	-0.03	0.403	0.0163
	473	90.3	1.83	-0.0272	0.379	0.0163
	474	90.4	1.82	-0.0545	0.39	0.03
	475	90.4	1.82	-0.0354	0.379	0.0163
	476	90.4	1.83	-0.0354	0.39	0.0409
	477	90.4	1.81	-0.0654	0.395	0.0191
	478	90.5	1.8	-0.0327	0.381	0.0136
	479	90.4	1.81	-0.0163	0.39	0.0218
	480	90.5	1.79	-0.0381	0.39	0.0409
	481	90.5	1.8	-0.0436	0.384	0.0191
	482	90.5	1.8	-0.0354	0.392	0.0327
	483	90.5	1.81	-0.0518	0.411	0.0409
	484	90.5	1.86	-0.0599	0.371	0.0245
	485	90.6	1.84	-0.03	0.39	0.0218
	486	90.6	1.83	-0.0463	0.398	0.0272
	487	90.6	1.81	-0.0409	0.373	0.0245
	488	90.6	1.81	-0.0381	0.373	0.0327
	489	90.7	1.84	-0.0354	0.395	0.0381
	490	90.6	1.81	-0.0409	0.39	0.0354
	491	90.6	1.81	-0.03	0.379	0.0191
	492	90.6	1.83	-0.0409	0.387	0.0327
	493	90.6	1.84	-0.0545	0.401	0.03
	494	90.6	1.82	-0.0436	0.368	0.0354
	495	90.7	1.85	-0.0518	0.379	0.0272
	496	90.7	1.86	-0.0327	0.387	0.0272
	497	90.6	1.84	-0.0436	0.381	0.0272
	498	90.7	1.85	-0.0463	0.384	0.0163
	499	90.7	1.86	-0.0436	0.39	0.0218
	500	90.7	1.83	-0.0463	0.379	0.0191
	501	90.7	1.85	-0.0354	0.39	0.0191
	502	90.8	1.81	-0.0654	0.39	0.0163
	503	90.8	1.85	-0.0272	0.392	0.0163
	504	90.8	1.82	-0.0354	0.379	0.0354
	505	90.8	1.84	-0.0163	0.384	0.0245
	506	90.8	1.84	-0.0463	0.379	0.0354
	507	90.8	1.84	-0.0409	0.39	0.0272
	508	90.8	1.84	-0.0572	0.417	0.0245
	509	90.8	1.87	-0.0327	0.373	0.0327
	510	90.8	1.83	-0.0545	0.401	0.0191
	511	90.9	1.86	-0.0409	0.398	0.0327
	512	90.8	1.84	-0.0409	0.392	0.0381
	513	90.9	1.84	-0.0572	0.376	0.0136
	514	90.8	1.85	-0.0545	0.387	0.0163
	515	90.9	1.84	-0.0354	0.392	0.0218
	516	90.9	1.84	-0.0545	0.39	0.0272
	517	91	1.83	-0.0572	0.392	0.03
	518	91	1.84	-0.0381	0.395	0.0245
	519	91	1.84	-0.0518	0.381	0.0218
	520	91	1.84	-0.0463	0.371	0.0109
	521	91.1	1.82	-0.0354	0.39	0.0327
	522	91	1.84	-0.0518	0.384	0.0218
	523	91	1.86	-0.0436	0.392	0.0191
	524	91	1.83	-0.0436	0.379	0.0381
	525	91	1.81	-0.0463	0.379	0.0272
	526	91.1	1.82	-0.0436	0.384	0.0409
	527	91	1.83	-0.049	0.373	0.0327
	528	91.1	1.84	-0.0545	0.384	0.0272
	529	91.1	1.84	-0.0545	0.401	0.0218
	530	91.1	1.82	-0.049	0.398	0.0218
	531	91.1	1.83	-0.0572	0.39	0.0191
	532	91.1	1.84	-0.03	0.395	0.0218
	533	91.1	1.85	-0.0518	0.379	0.0163
	534	91.2	1.8	-0.0654	0.384	0.0109
	535	91.1	1.84	-0.0599	0.379	0.0191
	536	91.1	1.84	-0.0463	0.395	0.0163
	537	91.1	1.83	-0.0545	0.387	0.03
	538	91.1	1.83	-0.0354	0.398	0.0272
	539	91.2	1.82	-0.0518	0.36	0.03
	540	91.2	1.81	-0.0763	0.39	0.0272
	541	91.2	1.8	-0.049	0.398	0.0218
	542	91.1	1.82	-0.0409	0.409	0.0191
	543	91.2	1.84	-0.0518	0.384	0.0191
	544	91.2	1.84	-0.0518	0.406	0.0191
	545	91.2	1.85	-0.049	0.387	0.0436
	546	91.2	1.84	-0.0572	0.384	0.0327
	547	91.2	1.84	-0.0463	0.36	0.0218
	548	91.2	1.84	-0.0518	0.395	0.0218
	549	91.2	1.84	-0.0354	0.39	0.00817
	550	91.2	1.81	-0.0817	0.384	0.0354
	551	91.2	1.86	-0.0736	0.384	0.0272
	552	91.3	1.83	-0.0599	0.392	0.0327
	553	91.3	1.87	-0.0572	0.376	0.0245
	554	91.3	1.84	-0.0872	0.384	0.0354
	555	91.3	1.87	-0.0599	0.384	0.0245
	556	91.3	1.86	-0.0409	0.373	0.0109
	557	91.4	1.85	-0.049	0.406	0.0381
	558	91.3	1.86	-0.0572	0.376	0.03
	559	91.3	1.86	-0.0572	0.39	0.00817
	560	91.4	1.83	-0.0627	0.387	0.0218
	561	91.3	1.83	-0.0545	0.362	0.0218
	562	91.4	1.84	-0.0545	0.387	0.0272
	563	91.4	1.84	-0.0681	0.395	0.0436
	564	91.3	1.83	-0.0518	0.381	0.049
	565	91.4	1.84	-0.0654	0.373	0.0191
	566	91.3	1.82	-0.0763	0.392	0.0327
	567	91.4	1.82	-0.0409	0.401	0.0163
	568	91.3	1.85	-0.049	0.395	0.0409
	569	91.4	1.84	-0.0627	0.39	0.0218
	570	91.4	1.83	-0.0681	0.357	0.0381
	571	91.4	1.83	-0.0545	0.39	0.0354
	572	91.4	1.83	-0.0518	0.381	0.0354
	573	91.4	1.85	-0.0518	0.373	0.0272
	574	91.4	1.82	-0.0518	0.379	0.0272
	575	91.5	1.86	-0.0545	0.401	0.0218
	576	91.4	1.86	-0.0627	0.373	0.0327
	577	91.4	1.84	-0.0518	0.395	0.0245
	578	91.4	1.83	-0.049	0.401	0.0163
	579	91.4	1.83	-0.0681	0.395	0.0191
	580	91.4	1.84	-0.0545	0.379	0.0163
	581	91.4	1.85	-0.0463	0.39	0.00545
	582	91.4	1.85	-0.049	0.381	0.0109
	583	91.5	1.87	-0.0518	0.403	0.0354
	584	91.4	1.85	-0.0545	0.387	0.0327
	585	91.5	1.86	-0.0627	0.401	0.0245
	586	91.5	1.82	-0.0708	0.387	0.0409
	587	91.5	1.81	-0.049	0.411	0.0191
	588	91.5	1.82	-0.0381	0.368	0.0245
	589	91.5	1.84	-0.0708	0.387	0.0109
	590	91.5	1.86	-0.0463	0.381	0.0191
	591	91.5	1.85	-0.0518	0.39	0.0163
	592	91.5	1.82	-0.0545	0.39	0.0327
	593	91.5	1.82	-0.0163	0.409	0.0245
	594	91.6	1.82	-0.0463	0.384	0.0327
	595	91.5	1.86	-0.049	0.395	0.0354
	596	91.5	1.83	-0.0654	0.398	0.0272
	597	91.6	1.82	-0.0817	0.401	0.0381
	598	91.6	1.83	-0.0436	0.387	0.0327
	599	91.6	1.84	-0.0463	0.392	0.0245
	600	91.6	1.82	-0.0518	0.376	0.0381
	601	91.6	1.82	-0.0736	0.39	0.03
	602	91.6	1.82	-0.0599	0.392	0.0354
	603	91.6	1.84	-0.0545	0.373	0.0245
	604	91.6	1.84	-0.0572	0.384	0.0354
	605	91.6	1.85	-0.0463	0.401	0.0354
	606	91.6	1.84	-0.0572	0.365	0.0327
	607	91.7	1.83	-0.0545	0.376	0.0272
	608	91.6	1.81	-0.0845	0.379	0.0327
	609	91.7	1.83	-0.0545	0.398	0.0436
	610	91.7	1.84	-0.0572	0.392	0.0218
	611	91.7	1.86	-0.079	0.392	0.0245
	612	91.7	1.82	-0.0463	0.384	0.0354
	613	91.6	1.83	-0.0436	0.379	0.0354
	614	91.7	1.84	-0.0463	0.384	0.0381
	615	91.7	1.83	-0.0518	0.387	0.0136
	616	91.7	1.85	-0.0681	0.379	0.03
	617	91.7	1.83	-0.0518	0.379	0.0381
	618	91.7	1.81	-0.0736	0.387	0.0109
	619	91.7	1.81	-0.0763	0.379	0.03
	620	91.7	1.78	-0.049	0.414	0.0272
	621	91.6	1.83	-0.0518	0.381	0.0218
	622	91.7	1.83	-0.0627	0.379	0.0327
	623	91.7	1.84	-0.0572	0.395	0.03
	624	91.7	1.84	-0.0627	0.392	0.0381
	625	91.7	1.82	-0.049	0.395	0.03
	626	91.7	1.83	-0.0463	0.392	0.0327
	627	91.8	1.84	-0.0763	0.362	0.0463
	628	91.7	1.85	-0.0681	0.373	0.03
	629	91.7	1.82	-0.0599	0.373	0.0191
	630	91.7	1.85	-0.0708	0.373	0.0327
	631	91.7	1.81	-0.0518	0.379	0.0409
	632	91.8	1.81	-0.0572	0.373	0.0381
	633	91.7	1.83	-0.0409	0.39	0.0327
	634	91.7	1.82	-0.0599	0.381	0.0327
	635	91.7	1.87	-0.0736	0.406	0.0381
	636	91.8	1.82	-0.0681	0.39	0.0218
	637	91.7	1.83	-0.0627	0.39	0.03
	638	91.8	1.81	-0.0572	0.39	0.0409
	639	91.7	1.82	-0.0463	0.379	0.0245
	640	91.8	1.84	-0.0572	0.392	0.0354
	641	91.8	1.82	-0.0599	0.398	0.0218
	642	91.8	1.82	-0.0763	0.387	0.0218
	643	91.8	1.85	-0.0436	0.371	0.0272
	644	91.8	1.84	-0.0736	0.373	0.0272
	645	91.8	1.83	-0.0627	0.395	0.03
	646	91.8	1.86	-0.0518	0.398	0.049
	647	91.8	1.82	-0.0572	0.39	0.0463
	648	91.8	1.8	-0.0409	0.39	0.0354
	649	91.8	1.84	-0.0518	0.39	0.0518
	650	91.8	1.83	-0.0381	0.39	0.03
	651	91.8	1.84	-0.0763	0.406	0.0327
	652	91.7	1.81	-0.0627	0.371	0.0409
	653	91.8	1.83	-0.0518	0.381	0.0327
	654	91.9	1.84	-0.0627	0.411	0.0327
	655	91.8	1.83	-0.0627	0.381	0.0327
	656	91.8	1.85	-0.0627	0.392	0.0381
	657	91.8	1.83	-0.0518	0.384	0.0409
	658	91.7	1.81	-0.0572	0.392	0.0354
	659	91.8	1.84	-0.049	0.39	0.0354
	660	91.8	1.85	-0.0518	0.395	0.0218
	661	91.7	1.85	-0.0654	0.403	0.0327
	662	91.8	1.82	-0.0436	0.381	0.0327
	663	91.7	1.86	-0.0681	0.39	0.0436
	664	91.7	1.87	-0.0572	0.403	0.0409
	665	91.8	1.83	-0.0627	0.39	0.03
	666	91.8	1.84	-0.0463	0.376	0.049
	667	91.8	1.79	-0.0572	0.368	0.0409
	668	91.8	1.85	-0.0518	0.387	0.0409
	669	91.8	1.83	-0.0381	0.362	0.0354
	670	91.8	1.83	-0.0708	0.379	0.0272
	671	91.8	1.83	-0.0654	0.395	0.0518
	672	91.8	1.83	-0.0763	0.387	0.03
	673	91.8	1.84	-0.0545	0.398	0.0381
	674	91.8	1.84	-0.0708	0.373	0.0436
	675	91.8	1.84	-0.0817	0.401	0.0327
	676	91.8	1.82	-0.0681	0.392	0.0272
	677	91.9	1.83	-0.079	0.406	0.0109
	678	91.8	1.84	-0.0518	0.395	0.0327
	679	91.8	1.8	-0.0599	0.379	0.0354
	680	91.9	1.81	-0.0518	0.379	0.0436
	681	91.8	1.8	-0.0627	0.39	0.03
	682	91.9	1.85	-0.0409	0.411	0.0436
	683	91.9	1.84	-0.0518	0.379	0.0354
	684	91.9	1.83	-0.0763	0.384	0.0381
	685	91.8	1.84	-0.079	0.392	0.0381
	686	91.9	1.84	-0.0436	0.39	0.0354
	687	91.9	1.81	-0.0409	0.39	0.0245
	688	91.9	1.81	-0.079	0.368	0.0409
	689	91.8	1.8	-0.0654	0.387	0.0381
	690	91.9	1.83	-0.0518	0.395	0.0136
	691	91.9	1.83	-0.0708	0.39	0.0381
	692	91.9	1.84	-0.0736	0.392	0.0354
	693	92	1.83	-0.0627	0.395	0.0463
	694	91.8	1.81	-0.0627	0.387	0.0327
	695	91.8	1.83	-0.0436	0.392	0.0354
	696	91.9	1.82	-0.03	0.392	0.0354
	697	91.9	1.82	-0.0518	0.406	0.0327
	698	91.9	1.84	-0.0545	0.395	0.03
	699	91.9	1.83	-0.0572	0.392	0.0191
	700	91.9	1.84	-0.049	0.395	0.0354
	701	91.9	1.81	-0.049	0.376	0.0272
	702	91.9	1.84	-0.0572	0.373	0.0272
	703	92	1.81	-0.0545	0.384	0.0272
	704	91.9	1.8	-0.0518	0.39	0.0191
	705	91.9	1.86	-0.0736	0.384	0.0327
	706	91.9	1.85	-0.0654	0.392	0.0245
	707	92	1.83	-0.0463	0.371	0.0327
	708	92	1.82	-0.0627	0.371	0.0436
	709	91.9	1.84	-0.0708	0.376	0.0245
	710	91.9	1.85	-0.0518	0.39	0.0354
	711	91.9	1.84	-0.0545	0.39	0.0191
	712	92	1.84	-0.079	0.384	0.0191
	713	91.9	1.84	-0.0518	0.395	0.0381
	714	91.9	1.83	-0.0409	0.392	0.0409
	715	91.9	1.83	-0.0654	0.384	0.0245
	716	91.9	1.79	-0.0736	0.387	0.0327
	717	91.9	1.81	-0.0272	0.387	0.0409
	718	91.9	1.83	-0.0572	0.39	0.0218
	719	92	1.8	-0.0599	0.384	0.049
	720	92	1.81	-0.0599	0.381	0.0272
	721	92	1.82	-0.0599	0.395	0.03
	722	92	1.81	-0.0654	0.392	0.0409
	723	92	1.84	-0.0763	0.368	0.0354
	724	91.9	1.83	-0.0627	0.381	0.03
	725	91.9	1.83	-0.0736	0.365	0.0272
	726	92	1.85	-0.0545	0.39	0.0327
	727	92	1.84	-0.0572	0.373	0.0381
	728	91.9	1.84	-0.0572	0.373	0.0327
	729	91.9	1.82	-0.0572	0.387	0.0354
	730	91.9	1.83	-0.0545	0.379	0.0272
	731	92	1.81	-0.0572	0.381	0.03
	732	91.9	1.84	-0.0654	0.406	0.0436
	733	91.9	1.81	-0.0654	0.387	0.0245
	734	92	1.82	-0.0545	0.401	0.0354
	735	92.1	1.81	-0.0436	0.379	0.0436
	736	92.6	1.85	-0.0599	0.381	0.0327
	737	93	1.82	-0.0681	0.371	0.03
	738	93.5	1.81	-0.0654	0.395	0.0272
	739	94	1.84	-0.0572	0.381	0.0327
	740	94.5	1.85	-0.0627	0.392	0.0272
	741	95.1	1.85	-0.0572	0.381	0.0409
	742	95.8	1.84	-0.0627	0.376	0.0163
	743	96.6	1.84	-0.0681	0.39	0.0272
	744	97.4	1.83	-0.0708	0.379	0.0163
	745	98.3	1.86	-0.0463	0.384	0.0272
	746	99.4	1.87	-0.0763	0.371	0.03
	747	100	1.88	-0.0463	0.392	0.0136
	748	102	1.85	-0.0381	0.362	0.0409
	749	103	1.86	-0.049	0.39	0.0272
	750	104	1.86	-0.0572	0.373	0.0354
	751	105	1.85	-0.0763	0.381	0.0381
	752	106	1.85	-0.0518	0.398	0.0163
	753	108	1.89	-0.0736	0.403	0.0327
	754	109	1.88	-0.0627	0.398	0.03
	755	110	1.85	-0.0572	0.357	0.03
	756	111	1.86	-0.0763	0.384	0.0436
	757	113	1.86	-0.0545	0.392	0.0354
	758	114	1.86	-0.0599	0.36	0.0272
	759	115	1.86	-0.0681	0.381	0.0218
	760	116	1.85	-0.0681	0.376	0.0327
	761	118	1.83	-0.0463	0.395	0.03
	762	119	1.84	-0.0518	0.376	0.0136
	763	120	1.83	-0.0545	0.368	0.0436
	764	121	1.81	-0.0518	0.403	0.0409
	765	122	1.86	-0.0681	0.376	0.049
	766	123	1.84	-0.0899	0.395	0.0327
	767	124	1.81	-0.0463	0.395	0.0381
	768	125	1.83	-0.0681	0.398	0.0218
	769	126	1.82	-0.0736	0.406	0.03
	770	127	1.82	-0.0436	0.406	0.0463
	771	128	1.84	-0.0518	0.398	0.0381
	772	129	1.82	-0.0463	0.387	0.03
	773	130	1.82	-0.0599	0.395	0.0327
	774	131	1.84	-0.0572	0.401	0.0381
	775	131	1.81	-0.03	0.392	0.0191
	776	132	1.83	-0.079	0.401	0.0381
	777	133	1.83	-0.0627	0.387	0.0354
	778	134	1.81	-0.049	0.357	0.0436
	779	134	1.81	-0.0436	0.398	0.0327
	780	135	1.83	-0.0627	0.387	0.0136
	781	136	1.82	-0.0572	0.384	0.0327
	782	136	1.83	-0.0354	0.39	0.0245
	783	137	1.8	-0.0736	0.373	0.0191
	784	138	1.84	-0.0436	0.387	0.0218
	785	138	1.83	-0.0409	0.392	0.0518
	786	139	1.82	-0.0463	0.395	0.049
	787	139	1.83	-0.0599	0.384	0.0708
	788	140	1.8	-0.0545	0.401	0.0981
	789	140	1.8	-0.0463	0.409	0.114
	790	141	1.81	-0.0354	0.381	0.123
	791	141	1.81	-0.0681	0.39	0.136
	792	142	1.8	-0.0627	0.392	0.142
	793	142	1.82	-0.0599	0.365	0.155
	794	142	1.79	-0.0627	0.395	0.147
	795	143	1.81	-0.0681	0.384	0.155
	796	143	1.81	-0.0654	0.392	0.169
	797	144	1.81	-0.0518	0.406	0.163
	798	144	1.8	-0.0654	0.379	0.153
	799	144	1.79	-0.0708	0.395	0.169
	800	145	1.79	-0.0681	0.387	0.163
	801	145	1.82	-0.0518	0.403	0.163
	802	145	1.79	-0.0599	0.384	0.161
	803	146	1.84	-0.049	0.395	0.153
	804	146	1.8	-0.0545	0.384	0.18
	805	146	1.79	-0.0654	0.387	0.155
	806	147	1.81	-0.049	0.376	0.158
	807	147	1.81	-0.0708	0.376	0.155
	808	147	1.78	-0.0736	0.381	0.147
	809	147	1.8	-0.0463	0.39	0.163
	810	148	1.8	-0.0545	0.368	0.147
	811	148	1.79	-0.049	0.376	0.153
	812	148	1.79	-0.0572	0.39	0.166
	813	148	1.79	-0.0627	0.39	0.158
	814	148	1.78	-0.0381	0.376	0.144
	815	149	1.8	-0.0572	0.371	0.153
	816	149	1.79	-0.0518	0.392	0.161
	817	149	1.77	-0.0763	0.376	0.153
	818	149	1.77	-0.0409	0.379	0.147
	819	150	1.81	-0.0681	0.354	0.15
	820	150	1.78	-0.0627	0.373	0.158
	821	150	1.8	-0.049	0.365	0.155
	822	150	1.8	-0.0409	0.368	0.147
	823	150	1.8	-0.0463	0.354	0.155
	824	150	1.79	-0.0409	0.36	0.15
	825	150	1.79	-0.03	0.39	0.153
	826	151	1.81	-0.0518	0.387	0.163
	827	151	1.8	-0.0518	0.376	0.144
	828	151	1.75	-0.0327	0.395	0.163
	829	151	1.81	-0.0409	0.373	0.147
	830	151	1.8	-0.0163	0.373	0.163
	831	151	1.79	-0.0272	0.371	0.158
	832	152	1.79	-0.0518	0.373	0.147
	833	152	1.79	-0.0409	0.365	0.163
	834	152	1.77	-0.0463	0.384	0.147
	835	152	1.77	-0.0272	0.381	0.144
	836	152	1.78	-0.0381	0.368	0.153
	837	152	1.75	-0.0327	0.354	0.144
	838	152	1.74	-0.03	0.362	0.153
	839	152	1.77	-0.0136	0.346	0.136
	840	152	1.78	-0.03	0.368	0.136
	841	152	1.78	-0.0245	0.351	0.136
	842	152	1.78	-0.0272	0.376	0.136
	843	153	1.76	-0.0136	0.384	0.155
	844	153	1.77	-0.03	0.373	0.153
	845	153	1.78	-0.03	0.36	0.15
	846	153	1.78	-0.0354	0.376	0.153
	847	153	1.74	-0.0163	0.365	0.144
	848	153	1.76	-0.0218	0.362	0.144
	849	153	1.78	-0.0136	0.387	0.125
	850	153	1.77	-0.0218	0.379	0.134
	851	153	1.77	-0.03	0.368	0.139
	852	153	1.8	-0.049	0.368	0.139
	853	153	1.8	-0.0272	0.373	0.161
	854	153	1.77	-0.0381	0.368	0.153
	855	153	1.78	-0.0191	0.384	0.15
	856	154	1.81	-0.03	0.376	0.15
	857	154	1.77	-0.0163	0.338	0.142
	858	154	1.76	-0.0272	0.362	0.144
	859	154	1.74	-0.0463	0.376	0.128
	860	154	1.77	0.0109	0.384	0.163
	861	154	1.77	-0.0354	0.371	0.144
	862	154	1.76	-0.0572	0.346	0.147
	863	154	1.75	-0.0272	0.357	0.166
	864	154	1.77	-0.0245	0.36	0.136
	865	154	1.77	-0.0218	0.381	0.136
	866	154	1.76	-0.03	0.381	0.12
	867	154	1.78	-0.03	0.368	0.153
	868	154	1.76	-0.0218	0.351	0.158
	869	154	1.74	-0.0381	0.373	0.153
	870	154	1.77	-0.0409	0.354	0.158
	871	154	1.76	-0.0245	0.357	0.136
	872	154	1.75	-0.0381	0.362	0.134
	873	154	1.77	-0.0545	0.373	0.144
	874	154	1.76	-0.03	0.379	0.139
	875	154	1.76	-0.0381	0.36	0.136
	876	154	1.77	-0.03	0.362	0.153
	877	154	1.77	-0.0163	0.371	0.136
	878	154	1.75	-0.0272	0.379	0.142
	879	154	1.76	-0.0436	0.351	0.144
	880	154	1.75	-0.0409	0.351	0.142
	881	154	1.76	-0.0409	0.373	0.134
	882	154	1.76	-0.0463	0.381	0.163
	883	154	1.72	-0.0463	0.365	0.166
	884	155	1.74	-0.0409	0.357	0.153
	885	155	1.76	-0.0163	0.373	0.161
	886	154	1.75	-0.0518	0.365	0.134
	887	154	1.75	-0.0436	0.357	0.131
	888	155	1.76	-0.0572	0.371	0.144
	889	155	1.74	-0.0272	0.349	0.134
	890	155	1.74	-0.0463	0.36	0.136
	891	155	1.74	-0.0545	0.379	0.144
	892	155	1.77	-0.0572	0.357	0.136
	893	155	1.76	-0.0463	0.373	0.15
	894	155	1.77	-0.0463	0.365	0.136
	895	155	1.76	-0.0381	0.368	0.136
	896	155	1.75	-0.049	0.362	0.134
	897	155	1.75	-0.0627	0.357	0.114
	898	155	1.76	-0.0708	0.373	0.123
	899	155	1.75	-0.0463	0.36	0.142
	900	155	1.76	-0.049	0.36	0.134
	901	155	1.75	-0.0436	0.365	0.136
	902	155	1.75	-0.0409	0.354	0.158
	903	155	1.77	-0.0599	0.381	0.125
	904	155	1.75	-0.0409	0.341	0.128
	905	155	1.76	-0.0627	0.354	0.142
	906	155	1.77	-0.0463	0.354	0.142
	907	155	1.77	-0.0409	0.341	0.131
	908	155	1.78	-0.0327	0.349	0.136
	909	155	1.74	-0.0572	0.362	0.139
	910	155	1.76	-0.0436	0.357	0.128
	911	155	1.76	-0.049	0.357	0.117
	912	155	1.76	-0.049	0.362	0.131
	913	155	1.75	-0.0327	0.371	0.123
	914	155	1.75	-0.0463	0.384	0.136
	915	155	1.74	-0.03	0.351	0.125
	916	155	1.75	-0.03	0.36	0.128
	917	155	1.74	-0.0354	0.354	0.136
	918	155	1.76	-0.0327	0.36	0.144
	919	155	1.73	-0.0327	0.357	0.131
	920	155	1.77	-0.0109	0.36	0.139
	921	154	1.73	-0.0409	0.365	0.131
	922	154	1.76	-0.0381	0.362	0.131
	923	155	1.73	-0.0191	0.346	0.128
	924	155	1.72	-0.03	0.343	0.136
	925	155	1.73	-0.0463	0.351	0.134
	926	154	1.74	-0.0136	0.357	0.15
	927	154	1.71	-0.0354	0.362	0.153
	928	154	1.72	-0.0191	0.376	0.134
	929	154	1.71	-0.03	0.354	0.155
	930	154	1.72	-0.0381	0.373	0.144
	931	154	1.71	-0.0327	0.36	0.131
	932	154	1.72	-0.0409	0.371	0.136
	933	154	1.72	-0.0218	0.368	0.136
	934	154	1.72	-0.0191	0.341	0.139
	935	154	1.71	-0.0409	0.354	0.142
	936	154	1.74	-0.049	0.341	0.125
	937	154	1.74	-0.0327	0.341	0.123
	938	154	1.7	-0.0436	0.36	0.131
	939	154	1.71	-0.0409	0.371	0.136
	940	154	1.74	-0.0272	0.349	0.12
	941	154	1.71	-0.0272	0.351	0.128
	942	154	1.75	-0.0518	0.368	0.139
	943	154	1.75	-0.0436	0.343	0.142
	944	154	1.71	-0.049	0.365	0.134
	945	154	1.74	-0.03	0.354	0.134
	946	154	1.72	-0.03	0.351	0.142
	947	154	1.73	-0.0354	0.365	0.134
	948	154	1.72	-0.0218	0.343	0.142
	949	154	1.73	-0.0327	0.36	0.128
	950	154	1.71	-0.0218	0.357	0.123
	951	154	1.76	-0.0163	0.346	0.147
	952	154	1.72	-0.0163	0.387	0.139
	953	154	1.74	-0.0272	0.343	0.15
	954	154	1.71	-0.0218	0.341	0.12
	955	154	1.71	-0.0518	0.36	0.144
	956	154	1.71	-0.0409	0.365	0.147
	957	154	1.72	-0.03	0.357	0.142
	958	154	1.71	-0.0218	0.346	0.142
	959	154	1.7	-0.0354	0.354	0.153
	960	154	1.72	-0.03	0.341	0.136
	961	154	1.68	-0.03	0.338	0.134
	962	153	1.69	-0.0381	0.349	0.134
	963	153	1.68	-0.0163	0.36	0.134
	964	153	1.71	-0.0463	0.36	0.136
	965	153	1.71	-0.0436	0.357	0.139
	966	153	1.7	-0.0272	0.357	0.134
	967	153	1.72	-0.0109	0.354	0.131
	968	153	1.7	-0.0191	0.365	0.15
	969	153	1.71	-0.0245	0.357	0.136
	970	153	1.71	-0.0191	0.357	0.136
	971	153	1.68	-0.0191	0.36	0.147
	972	153	1.72	-0.0381	0.362	0.128
	973	153	1.71	-0.03	0.319	0.125
	974	153	1.68	-0.049	0.351	0.128
	975	153	1.69	-0.0218	0.371	0.131
	976	153	1.68	-0.03	0.338	0.136
	977	153	1.67	-0.0245	0.349	0.136
	978	153	1.67	-0.0136	0.357	0.123
	979	153	1.69	-0.0191	0.327	0.15
	980	153	1.68	-0.0272	0.349	0.128
	981	153	1.73	-0.0245	0.349	0.131
	982	153	1.7	-0.03	0.36	0.144
	983	153	1.72	-0.0327	0.349	0.131
	984	153	1.72	-0.0327	0.354	0.136
	985	153	1.69	-0.049	0.338	0.142
	986	153	1.69	-0.0272	0.346	0.134
	987	152	1.7	-0.0109	0.349	0.15
	988	152	1.69	-0.0163	0.349	0.125
	989	152	1.68	-0.0191	0.354	0.136
	990	152	1.71	-0.0272	0.351	0.134
	991	152	1.69	-0.0272	0.349	0.123
	992	152	1.69	-0.0163	0.351	0.131
	993	152	1.68	-0.0463	0.371	0.136
	994	152	1.71	-0.0245	0.36	0.139
	995	152	1.7	-0.0218	0.362	0.139
	996	152	1.68	-0.0381	0.354	0.134
	997	152	1.7	-0.0354	0.343	0.136
	998	152	1.68	-0.0245	0.351	0.147
	999	152	1.7	-0.0327	0.349	0.136
	1000	152	1.71	-0.0163	0.354	0.134
	1001	152	1.7	-0.0436	0.341	0.142
	1002	152	1.67	-0.0463	0.354	0.136
	1003	152	1.67	-0.0436	0.357	0.117
	1004	152	1.68	-0.0463	0.357	0.139
	1005	152	1.7	-0.0599	0.351	0.142
	1006	151	1.68	-0.0354	0.346	0.144
	1007	151	1.66	-0.0381	0.341	0.134
	1008	151	1.67	-0.0245	0.351	0.144
	1009	151	1.67	-0.0245	0.341	0.128
	1010	151	1.7	-0.0245	0.338	0.139
	1011	151	1.66	-0.0327	0.33	0.147
	1012	151	1.69	-0.0409	0.362	0.139
	1013	151	1.68	-0.0545	0.354	0.123
	1014	151	1.69	-0.0218	0.362	0.139
	1015	151	1.68	-0.0463	0.354	0.142
	1016	151	1.72	-0.0381	0.351	0.134
	1017	151	1.64	-0.049	0.368	0.125
	1018	151	1.66	-0.0572	0.357	0.128
	1019	151	1.69	-0.0354	0.343	0.139
	1020	151	1.7	-0.0272	0.343	0.134
	1021	151	1.67	-0.0463	0.343	0.134
	1022	151	1.68	-0.03	0.343	0.134
	1023	151	1.69	-0.0409	0.351	0.128
	1024	150	1.64	-0.0572	0.341	0.128
	1025	150	1.68	-0.0136	0.357	0.144
	1026	150	1.62	-0.0354	0.341	0.136
	1027	150	1.65	-0.0545	0.351	0.136
	1028	150	1.67	-0.0354	0.341	0.125
	1029	150	1.66	-0.0163	0.346	0.136
	1030	150	1.69	-0.0463	0.357	0.131
	1031	150	1.66	-0.0381	0.362	0.128
	1032	150	1.69	-0.049	0.349	0.136
	1033	150	1.7	-0.0218	0.327	0.134
	1034	150	1.69	-0.0572	0.351	0.147
	1035	150	1.7	-0.0436	0.351	0.125
	1036	150	1.65	-0.0381	0.351	0.134
	1037	150	1.68	-0.0272	0.335	0.136
	1038	150	1.67	-0.0272	0.338	0.15
	1039	150	1.69	-0.049	0.338	0.147
	1040	149	1.65	-0.0354	0.338	0.136
	1041	149	1.67	-0.03	0.343	0.12
	1042	149	1.68	-0.0545	0.343	0.131
	1043	149	1.67	-0.0599	0.365	0.139
	1044	149	1.69	-0.0463	0.354	0.139
	1045	149	1.69	-0.03	0.349	0.131
	1046	149	1.66	-0.0436	0.365	0.131
	1047	149	1.69	-0.0463	0.357	0.15
	1048	149	1.67	-0.049	0.376	0.125
	1049	149	1.69	-0.0572	0.354	0.136
	1050	149	1.68	-0.0191	0.354	0.15
	1051	149	1.66	-0.0708	0.354	0.139
	1052	149	1.7	-0.0463	0.338	0.136
	1053	148	1.67	-0.0436	0.354	0.136
	1054	148	1.69	-0.0572	0.324	0.147
	1055	148	1.68	-0.0463	0.332	0.123
	1056	148	1.68	-0.0736	0.351	0.131
	1057	148	1.68	-0.0463	0.351	0.142
	1058	148	1.66	-0.0354	0.341	0.131
	1059	148	1.68	-0.0599	0.324	0.123
	1060	148	1.69	-0.0463	0.33	0.112
	1061	148	1.67	-0.0354	0.354	0.117
	1062	148	1.68	-0.0327	0.357	0.131
	1063	148	1.68	-0.0354	0.373	0.128
	1064	148	1.69	-0.0599	0.343	0.131
	1065	148	1.68	-0.0436	0.368	0.131
	1066	148	1.69	-0.03	0.335	0.12
	1067	147	1.68	-0.0327	0.341	0.106
	1068	147	1.69	-0.0463	0.341	0.125
	1069	147	1.69	-0.0518	0.335	0.125
	1070	147	1.7	-0.0354	0.335	0.131
	1071	147	1.69	-0.0381	0.346	0.125
	1072	147	1.69	-0.0572	0.341	0.131
	1073	147	1.7	-0.0436	0.351	0.134
	1074	147	1.67	-0.0654	0.343	0.131
	1075	147	1.67	-0.0518	0.36	0.131
	1076	147	1.68	-0.0354	0.343	0.12
	1077	147	1.67	-0.0436	0.338	0.136
	1078	147	1.67	-0.0572	0.349	0.131
	1079	147	1.66	-0.0518	0.351	0.144
	1080	146	1.68	-0.0436	0.322	0.139
	1081	146	1.69	-0.049	0.341	0.12
	1082	146	1.67	-0.049	0.335	0.125
	1083	146	1.68	-0.049	0.349	0.131
	1084	146	1.67	-0.0218	0.351	0.114
	1085	146	1.67	-0.0381	0.346	0.12
	1086	146	1.67	-0.0545	0.324	0.12
	1087	146	1.68	-0.0381	0.349	0.104
	1088	146	1.67	-0.0436	0.354	0.12
	1089	146	1.69	-0.0436	0.338	0.104
	1090	146	1.68	-0.0627	0.338	0.12
	1091	146	1.69	-0.0436	0.335	0.123
	1092	145	1.68	-0.03	0.349	0.139
	1093	145	1.67	-0.0518	0.354	0.123
	1094	145	1.69	-0.0654	0.362	0.114
	1095	145	1.66	-0.049	0.362	0.117
	1096	145	1.66	-0.0409	0.365	0.112
	1097	145	1.66	-0.0272	0.351	0.123
	1098	145	1.63	-0.0354	0.351	0.114
	1099	145	1.7	-0.0545	0.36	0.125
	1100	145	1.67	-0.0545	0.343	0.131
	1101	145	1.66	-0.0409	0.36	0.12
	1102	145	1.66	-0.0518	0.354	0.117
	1103	144	1.65	-0.0381	0.335	0.128
	1104	144	1.62	-0.0327	0.362	0.114
	1105	144	1.62	-0.0327	0.354	0.123
	1106	144	1.67	-0.0409	0.368	0.136
	1107	144	1.65	-0.03	0.349	0.117
	1108	144	1.66	-0.0681	0.357	0.114
	1109	144	1.69	-0.0545	0.332	0.117
	1110	144	1.67	-0.0381	0.354	0.109
	1111	144	1.67	-0.0354	0.346	0.104
	1112	144	1.65	-0.049	0.343	0.136
	1113	142	1.65	-0.0327	0.341	0.114
	1114	138	1.67	-0.0327	0.373	0.114
	1115	131	1.65	-0.0572	0.357	0.128
	1116	120	1.64	-0.0572	0.338	0.109
	1117	108	1.63	-0.0436	0.384	0.109
	1118	95.2	1.64	-0.0436	0.36	0.112
	1119	84	1.6	-0.0654	0.332	0.134
	1120	74.2	1.66	-0.03	0.36	0.123
	1121	65.9	1.64	-0.0463	0.346	0.123
	1122	58.9	1.63	-0.0409	0.357	0.106
	1123	53.1	1.65	-0.0436	0.379	0.117
	1124	48.1	1.64	-0.0436	0.371	0.117
	1125	44	1.65	-0.049	0.365	0.112
	1126	40.5	1.63	-0.0436	0.36	0.128
	1127	37.5	1.62	-0.0409	0.376	0.117
	1128	35.1	1.65	-0.0354	0.362	0.125
	1129	32.9	1.64	-0.0218	0.379	0.125
	1130	31	1.65	-0.0572	0.33	0.114
	1131	29.4	1.62	-0.0518	0.338	0.114
	1132	28	1.64	-0.0463	0.354	0.114
	1133	26.7	1.65	-0.0545	0.357	0.112
	1134	25.6	1.65	-0.0463	0.357	0.12
	1135	24.6	1.66	-0.0463	0.351	0.114
	1136	23.7	1.65	-0.0218	0.351	0.109
	1137	22.9	1.63	-0.0436	0.354	0.125
	1138	22.1	1.62	-0.0463	0.36	0.12
	1139	21.4	1.61	-0.0599	0.36	0.109
	1140	20.8	1.59	-0.0381	0.346	0.134
	1141	20.2	1.6	-0.0436	0.373	0.117
	1142	19.6	1.57	-0.0436	0.346	0.128
	1143	19.1	1.56	-0.0409	0.351	0.112
	1144	18.6	1.56	-0.0463	0.354	0.125
	1145	18.2	1.54	-0.03	0.36	0.117
	1146	17.8	1.51	-0.0436	0.346	0.131
	1147	17.4	1.52	-0.03	0.346	0.109
	1148	17	1.5	-0.049	0.368	0.104
	1149	16.7	1.5	-0.03	0.338	0.123
	1150	16.3	1.46	-0.049	0.354	0.109
	1151	16	1.48	-0.0381	0.357	0.136
	1152	15.7	1.47	-0.0463	0.343	0.125
	1153	15.4	1.45	-0.0736	0.373	0.12
	1154	15.2	1.46	-0.049	0.376	0.12
	1155	15	1.46	-0.0354	0.349	0.101
	1156	14.7	1.47	-0.0109	0.368	0.104
	1157	14.5	1.44	-0.0354	0.343	0.131
	1158	14.3	1.44	-0.049	0.373	0.114
	1159	14.1	1.43	-0.0436	0.379	0.12
	1160	13.8	1.43	-0.0136	0.319	0.109
	1161	13.6	1.43	-0.0627	0.343	0.114
	1162	13.4	1.43	-0.0409	0.365	0.114
	1163	13.3	1.4	-0.0354	0.36	0.125
	1164	13.1	1.4	-0.0436	0.354	0.134
	1165	12.9	1.37	-0.0354	0.365	0.125
	1166	12.8	1.4	-0.0409	0.365	0.125
	1167	12.6	1.39	-0.03	0.357	0.12
	1168	12.5	1.38	-0.049	0.36	0.117
	1169	12.4	1.34	-0.049	0.354	0.114
	1170	12.2	1.36	-0.0572	0.351	0.117
	1171	12.1	1.35	-0.0327	0.343	0.125
	1172	11.9	1.37	-0.0599	0.354	0.134
	1173	11.8	1.36	-0.0518	0.371	0.123
	1174	11.7	1.35	-0.0354	0.354	0.112
	1175	11.6	1.35	-0.0218	0.357	0.12
	1176	11.5	1.35	-0.0109	0.357	0.123
	1177	11.4	1.33	-0.0327	0.335	0.131
	1178	11.3	1.3	-0.0572	0.362	0.0981
	1179	11.2	1.33	-0.0518	0.354	0.131
	1180	11.1	1.35	-0.0272	0.357	0.125
	1181	11	1.35	-0.0381	0.365	0.117
	1182	10.9	1.31	-0.03	0.36	0.117
	1183	10.8	1.31	-0.0409	0.373	0.125
	1184	10.7	1.31	-0.03	0.362	0.114
	1185	10.6	1.33	-0.0708	0.357	0.109
	1186	10.5	1.27	-0.0436	0.327	0.106
	1187	10.4	1.29	-0.0409	0.373	0.0981
	1188	10.4	1.28	-0.0218	0.338	0.114
	1189	10.3	1.28	-0.0272	0.357	0.0981
	1190	10.2	1.28	-0.0163	0.371	0.112
	1191	10.1	1.27	-0.0463	0.349	0.106
	1192	10.1	1.27	-0.0354	0.346	0.117
	1193	9.98	1.28	-0.03	0.365	0.104
	1194	9.91	1.29	-0.0245	0.351	0.101
	1195	9.85	1.26	-0.0381	0.368	0.117
	1196	9.8	1.29	-0.0436	0.384	0.109
	1197	9.72	1.27	-0.049	0.365	0.106
	1198	9.65	1.27	-0.049	0.373	0.0954
	1199	9.62	1.29	-0.0463	0.373	0.101
	1200	9.53	1.25	-0.049	0.371	0.117
	1201	9.48	1.27	-0.049	0.373	0.128
	1202	9.37	1.25	-0.0218	0.357	0.112
	1203	9.33	1.26	-0.049	0.362	0.123
	1204	9.28	1.26	-0.0191	0.39	0.112
	1205	9.25	1.25	-0.0381	0.387	0.117
	1206	9.17	1.25	-0.03	0.371	0.109
	1207	9.11	1.26	-0.0327	0.376	0.101
	1208	9.08	1.21	-0.0136	0.379	0.109
	1209	9.05	1.24	-0.03	0.354	0.0926
	1210	8.98	1.25	-0.0109	0.376	0.079
	1211	8.93	1.25	-0.0381	0.373	0.0354
	1212	8.88	1.21	-0.0272	0.368	-0.00545
	1213	8.86	1.23	-0.0409	0.335	-0.03
	1214	8.8	1.24	-0.0436	0.365	-0.0436
	1215	8.76	1.26	-0.0409	0.368	-0.0599
	1216	8.72	1.23	-0.0463	0.357	-0.0763
	1217	8.66	1.21	-0.0436	0.365	-0.0845
	1218	8.6	1.23	-0.0545	0.362	-0.0817
	1219	8.59	1.21	-0.0572	0.349	-0.0981
	1220	8.54	1.21	-0.0599	0.335	-0.109
	1221	8.48	1.2	-0.0681	0.343	-0.109
	1222	8.49	1.17	-0.0654	0.351	-0.109
	1223	8.4	1.21	-0.0708	0.332	-0.12
	1224	8.38	1.22	-0.0654	0.302	-0.128
	1225	8.35	1.2	-0.049	0.332	-0.123
	1226	8.31	1.18	-0.0708	0.313	-0.123
	1227	8.26	1.17	-0.0763	0.308	-0.134
	1228	8.25	1.17	-0.0708	0.286	-0.144
	1229	8.19	1.17	-0.0708	0.324	-0.147
	1230	8.17	1.16	-0.0899	0.313	-0.142
	1231	8.12	1.17	-0.109	0.297	-0.134
	1232	8.09	1.15	-0.0872	0.297	-0.142
	1233	8.06	1.2	-0.0926	0.292	-0.131
	1234	8.02	1.15	-0.0681	0.305	-0.144
	1235	7.98	1.16	-0.0736	0.297	-0.161
	1236	7.97	1.18	-0.106	0.297	-0.139
	1237	7.95	1.13	-0.0899	0.286	-0.142
	1238	7.92	1.18	-0.0926	0.286	-0.174
	1239	7.89	1.19	-0.106	0.253	-0.169
	1240	7.88	1.16	-0.0736	0.289	-0.144
	1241	7.84	1.13	-0.0981	0.278	-0.169
	1242	7.82	1.18	-0.0926	0.256	-0.166
	1243	7.8	1.16	-0.0926	0.27	-0.163
	1244	7.75	1.17	-0.0954	0.275	-0.163
	1245	7.77	1.15	-0.101	0.245	-0.18
	1246	7.7	1.16	-0.0708	0.259	-0.177
	1247	7.69	1.13	-0.106	0.275	-0.177
	1248	7.68	1.16	-0.0926	0.264	-0.172
	1249	7.65	1.14	-0.106	0.256	-0.177
	1250	7.6	1.13	-0.106	0.281	-0.193
	1251	7.56	1.11	-0.117	0.256	-0.172
	1252	7.55	1.16	-0.106	0.24	-0.183
	1253	7.5	1.14	-0.106	0.243	-0.18
	1254	7.49	1.14	-0.109	0.262	-0.177
	1255	7.47	1.1	-0.117	0.204	-0.174
	1256	7.46	1.15	-0.0981	0.226	-0.185
	1257	7.47	1.12	-0.0926	0.243	-0.185
	1258	7.42	1.12	-0.0981	0.232	-0.183
	1259	7.37	1.13	-0.106	0.243	-0.183
	1260	7.36	1.13	-0.128	0.229	-0.193
	1261	7.31	1.14	-0.125	0.215	-0.185
	1262	7.3	1.13	-0.112	0.232	-0.193
	1263	7.29	1.13	-0.128	0.253	-0.196
	1264	7.3	1.12	-0.109	0.232	-0.183
	1265	7.28	1.11	-0.112	0.223	-0.202
	1266	7.25	1.1	-0.114	0.229	-0.188
	1267	7.21	1.11	-0.123	0.213	-0.185
	1268	7.21	1.09	-0.114	0.226	-0.21
	1269	7.18	1.11	-0.12	0.237	-0.193
	1270	7.12	1.12	-0.125	0.223	-0.202
	1271	7.09	1.11	-0.114	0.21	-0.204
	1272	7.09	1.11	-0.139	0.232	-0.207
	1273	7.05	1.09	-0.128	0.221	-0.207
	1274	7.04	1.11	-0.12	0.196	-0.202
	1275	7.03	1.07	-0.136	0.229	-0.199
	1276	7.02	1.06	-0.136	0.199	-0.207
	1277	7.01	1.1	-0.128	0.21	-0.207
	1278	6.96	1.1	-0.114	0.21	-0.207
	1279	6.93	1.08	-0.104	0.223	-0.215
	1280	6.93	1.1	-0.142	0.215	-0.213
	1281	6.9	1.07	-0.12	0.232	-0.199
	1282	6.87	1.1	-0.131	0.218	-0.213
	1283	6.88	1.11	-0.125	0.21	-0.218
	1284	6.88	1.1	-0.123	0.199	-0.229
	1285	6.83	1.09	-0.125	0.21	-0.204
	1286	6.82	1.05	-0.128	0.221	-0.204
	1287	6.77	1.06	-0.136	0.218	-0.213
	1288	6.8	1.09	-0.144	0.226	-0.207
	1289	6.78	1.07	-0.139	0.223	-0.21
	1290	6.77	1.09	-0.144	0.185	-0.215
	1291	6.77	1.09	-0.155	0.191	-0.226
	1292	6.71	1.06	-0.139	0.21	-0.229
	1293	6.7	1.07	-0.134	0.21	-0.226
	1294	6.69	1.04	-0.147	0.191	-0.223
	1295	6.7	1.04	-0.139	0.215	-0.234
	1296	6.66	1.04	-0.136	0.177	-0.215
	1297	6.62	1.06	-0.131	0.177	-0.226
	1298	6.64	1.05	-0.114	0.193	-0.232
	1299	6.62	1.08	-0.128	0.202	-0.234
	1300	6.59	1.07	-0.147	0.207	-0.234
	1301	6.57	1.04	-0.15	0.193	-0.223
	1302	6.57	1.08	-0.15	0.226	-0.223
	1303	6.59	1.08	-0.158	0.183	-0.24
	1304	6.55	1.04	-0.134	0.199	-0.229
	1305	6.55	1.02	-0.144	0.207	-0.237
	1306	6.5	1.04	-0.136	0.169	-0.248
	1307	6.47	1.04	-0.155	0.199	-0.234
	1308	6.47	1.05	-0.147	0.174	-0.221
	1309	6.47	1.06	-0.131	0.218	-0.234
	1310	6.44	1.06	-0.153	0.196	-0.251
	1311	6.42	1.07	-0.158	0.169	-0.229
	1312	6.43	1.07	-0.163	0.193	-0.259
	1313	6.44	1.06	-0.155	0.191	-0.229
	1314	6.4	1.06	-0.144	0.199	-0.248
	1315	6.38	1.02	-0.155	0.193	-0.264
	1316	6.35	1.04	-0.163	0.188	-0.251
	1317	6.34	1.05	-0.144	0.163	-0.253
	1318	6.34	1.01	-0.142	0.183	-0.251
	1319	6.33	1.03	-0.161	0.188	-0.245
	1320	6.34	1.07	-0.155	0.18	-0.253
	1321	6.29	1.06	-0.144	0.183	-0.248
	1322	6.27	1.05	-0.177	0.185	-0.262
	1323	6.28	1.05	-0.153	0.185	-0.24
	1324	6.27	1.04	-0.131	0.172	-0.251
	1325	6.24	1.07	-0.163	0.153	-0.243
	1326	6.22	1.04	-0.147	0.172	-0.278
	1327	6.19	1.05	-0.163	0.174	-0.262
	1328	6.21	1.07	-0.161	0.169	-0.245
	1329	6.2	1.04	-0.147	0.158	-0.243
	1330	6.16	1.03	-0.161	0.185	-0.259
	1331	6.16	1.05	-0.15	0.166	-0.24
	1332	6.14	1.02	-0.144	0.166	-0.259
	1333	6.18	1.05	-0.169	0.155	-0.272
	1334	6.15	0.984	-0.155	0.166	-0.256
	1335	6.17	1	-0.153	0.172	-0.243
	1336	6.12	0.995	-0.174	0.188	-0.264
	1337	6.13	1.02	-0.15	0.169	-0.259
	1338	6.1	1.02	-0.172	0.185	-0.256
	1339	6.11	1.03	-0.18	0.169	-0.251
	1340	6.08	1.01	-0.158	0.174	-0.262
	1341	6.09	1.03	-0.161	0.155	-0.253
	1342	6.08	1.03	-0.15	0.191	-0.256
	1343	6.09	1.02	-0.155	0.185	-0.264
	1344	6.06	1.03	-0.177	0.191	-0.264
	1345	6.03	1	-0.169	0.166	-0.272
	1346	6.05	1.01	-0.158	0.191	-0.259
	1347	6.06	0.997	-0.163	0.172	-0.264
	1348	6	1.03	-0.166	0.177	-0.27
	1349	6.02	0.995	-0.172	0.153	-0.27
	1350	5.98	0.989	-0.169	0.15	-0.278
	1351	5.97	1	-0.161	0.188	-0.253
	1352	5.99	1.01	-0.169	0.172	-0.259
	1353	5.98	1	-0.174	0.18	-0.248
	1354	5.97	1.01	-0.161	0.166	-0.267
	1355	5.97	0.992	-0.153	0.158	-0.259
	1356	5.96	0.973	-0.163	0.15	-0.27
	1357	5.91	1.01	-0.183	0.15	-0.267
	1358	5.92	1.02	-0.174	0.153	-0.275
	1359	5.91	0.995	-0.193	0.161	-0.256
	1360	5.87	0.975	-0.174	0.174	-0.272
	1361	5.9	1.01	-0.185	0.163	-0.272
	1362	5.89	1.01	-0.172	0.172	-0.259
	1363	5.88	1.01	-0.163	0.166	-0.262
	1364	5.89	0.986	-0.18	0.163	-0.278
	1365	5.86	0.978	-0.166	0.169	-0.264
	1366	5.87	0.984	-0.177	0.155	-0.264
	1367	5.83	0.984	-0.18	0.174	-0.262
	1368	5.84	0.981	-0.174	0.169	-0.278
	1369	5.84	0.967	-0.177	0.166	-0.262
	1370	5.8	0.978	-0.177	0.163	-0.262
	1371	5.81	0.997	-0.185	0.161	-0.267
	1372	5.79	0.995	-0.163	0.166	-0.267
	1373	5.79	0.984	-0.21	0.161	-0.262
	1374	5.78	0.984	-0.18	0.131	-0.281
	1375	5.77	0.981	-0.177	0.161	-0.264
	1376	5.78	0.973	-0.191	0.158	-0.245
	1377	5.75	0.981	-0.188	0.153	-0.248
	1378	5.76	0.967	-0.185	0.177	-0.272
	1379	5.75	0.981	-0.177	0.153	-0.281
	1380	5.72	0.984	-0.199	0.139	-0.283
	1381	5.72	0.965	-0.191	0.147	-0.272
	1382	5.72	0.992	-0.193	0.134	-0.283
	1383	5.69	0.981	-0.188	0.161	-0.267
	1384	5.69	0.965	-0.193	0.139	-0.264
	1385	5.72	0.978	-0.215	0.163	-0.264
	1386	5.69	0.965	-0.177	0.142	-0.264
	1387	5.72	0.975	-0.183	0.142	-0.275
	1388	5.73	0.975	-0.188	0.163	-0.283
	1389	5.68	0.975	-0.183	0.136	-0.27
	1390	5.69	0.978	-0.196	0.153	-0.275
	1391	5.69	0.962	-0.213	0.155	-0.281
	1392	5.67	0.989	-0.213	0.139	-0.281
	1393	5.68	0.978	-0.185	0.147	-0.272
	1394	5.65	0.986	-0.204	0.161	-0.283
	1395	5.66	0.967	-0.183	0.169	-0.278
	1396	5.65	0.975	-0.215	0.142	-0.278
	1397	5.66	1.01	-0.191	0.142	-0.253
	1398	5.64	0.995	-0.196	0.15	-0.267
	1399	5.64	0.989	-0.204	0.147	-0.27
	1400	5.62	0.965	-0.199	0.139	-0.283
	1401	5.62	0.97	-0.202	0.117	-0.289
	1402	5.61	0.965	-0.221	0.153	-0.27
	1403	5.62	0.959	-0.21	0.161	-0.281
	1404	5.59	0.967	-0.188	0.134	-0.275
	1405	5.6	0.94	-0.213	0.158	-0.275
	1406	5.57	0.948	-0.223	0.128	-0.264
	1407	5.58	0.935	-0.177	0.139	-0.264
	1408	5.57	0.954	-0.213	0.134	-0.27
	1409	5.57	0.932	-0.199	0.144	-0.278
	1410	5.55	0.981	-0.21	0.15	-0.286
	1411	5.55	0.948	-0.188	0.128	-0.286
	1412	5.52	0.967	-0.21	0.136	-0.278
	1413	5.54	0.967	-0.191	0.139	-0.283
	1414	5.54	0.954	-0.207	0.147	-0.267
	1415	5.53	0.97	-0.213	0.147	-0.275
	1416	5.52	0.959	-0.202	0.147	-0.264
	1417	5.54	0.956	-0.199	0.123	-0.267
	1418	5.54	0.929	-0.204	0.134	-0.289
	1419	5.53	0.954	-0.199	0.144	-0.283
	1420	5.51	0.951	-0.204	0.134	-0.278
	1421	5.51	0.945	-0.215	0.128	-0.292
	1422	5.5	0.937	-0.213	0.144	-0.283
	1423	5.5	0.937	-0.204	0.161	-0.278
	1424	5.48	0.954	-0.202	0.15	-0.281
	1425	5.51	0.948	-0.215	0.15	-0.278
	1426	5.5	0.943	-0.196	0.131	-0.297
	1427	5.46	0.943	-0.196	0.139	-0.297
	1428	5.49	0.929	-0.202	0.136	-0.281
	1429	5.48	0.94	-0.213	0.158	-0.292
	1430	5.47	0.929	-0.199	0.144	-0.294
	1431	5.45	0.945	-0.185	0.144	-0.289
	1432	5.5	0.962	-0.202	0.128	-0.302
	1433	5.47	0.954	-0.215	0.128	-0.289
	1434	5.45	0.94	-0.207	0.147	-0.292
	1435	5.46	0.924	-0.21	0.139	-0.289
	1436	5.43	0.921	-0.202	0.117	-0.294
	1437	5.45	0.929	-0.199	0.134	-0.286
	1438	5.44	0.962	-0.215	0.139	-0.289
	1439	5.42	0.935	-0.223	0.134	-0.289
	1440	5.43	0.937	-0.196	0.139	-0.294
	1441	5.42	0.951	-0.215	0.166	-0.283
	1442	5.41	0.956	-0.193	0.134	-0.283
	1443	5.41	0.956	-0.193	0.128	-0.3
	1444	5.39	0.937	-0.193	0.153	-0.305
	1445	5.39	0.945	-0.207	0.136	-0.297
	1446	5.42	0.916	-0.218	0.139	-0.292
	1447	5.41	0.94	-0.18	0.128	-0.297
	1448	5.39	0.962	-0.215	0.123	-0.297
	1449	5.4	0.948	-0.21	0.123	-0.308
	1450	5.38	0.929	-0.207	0.139	-0.3
	1451	5.34	0.924	-0.221	0.125	-0.294
	1452	5.34	0.943	-0.221	0.147	-0.302
	1453	5.38	0.935	-0.199	0.104	-0.292
	1454	5.38	0.956	-0.207	0.128	-0.3
	1455	5.34	0.94	-0.215	0.131	-0.292
	1456	5.34	0.937	-0.202	0.12	-0.289
	1457	5.36	0.954	-0.215	0.12	-0.3
	1458	5.34	0.97	-0.218	0.128	-0.3
	1459	5.35	0.954	-0.193	0.134	-0.3
	1460	5.34	0.929	-0.229	0.106	-0.316
	1461	5.35	0.94	-0.199	0.131	-0.294
	1462	5.34	0.962	-0.215	0.128	-0.292
	1463	5.32	0.951	-0.202	0.128	-0.302
	1464	5.35	0.967	-0.199	0.131	-0.3
	1465	5.35	0.951	-0.207	0.112	-0.3
	1466	5.34	0.962	-0.218	0.123	-0.294
	1467	5.34	0.995	-0.215	0.106	-0.308
	1468	5.35	0.959	-0.204	0.123	-0.311
	1469	5.35	0.97	-0.221	0.125	-0.302
	1470	5.31	0.989	-0.21	0.147	-0.313
	1471	5.3	0.937	-0.202	0.131	-0.308
	1472	5.3	0.937	-0.202	0.125	-0.294
	1473	5.29	0.962	-0.199	0.128	-0.292
	1474	5.29	0.962	-0.215	0.109	-0.286
	1475	5.3	0.981	-0.207	0.117	-0.302
	1476	5.29	0.986	-0.207	0.134	-0.297
	1477	5.29	0.956	-0.215	0.0954	-0.302
	1478		0.954	-0.199	0.125	-0.3
	1479		0.981	-0.213	0.109	-0.302
	1480		0.962	-0.218	0.0981	-0.297
	1481		0.926	-0.202	0.139	-0.302
	1482		0.959	-0.204	0.106	-0.305
	1483		0.945	-0.21	0.112	-0.292
	1484		0.943	-0.218	0.079	-0.302
	1485		0.937	-0.188	0.128	-0.302
	1486		0.948	-0.207	0.123	-0.332
	1487		0.951	-0.199	0.123	-0.305
	1488		0.959	-0.193	0.12	-0.313
	1489		0.954	-0.21	0.106	-0.319
	1490		0.935	-0.21	0.123	-0.305
	1491		0.943	-0.221	0.112	-0.311
	1492		0.951	-0.193	0.114	-0.3
	1493		0.94	-0.221	0.104	-0.305
	1494		0.94	-0.21	0.125	-0.302
	1495		0.956	-0.226	0.125	-0.327
	1496		0.951	-0.191	0.106	-0.305
	1497		0.951	-0.226	0.109	-0.311
	1498		0.962	-0.223	0.106	-0.297
	1499		0.973	-0.226	0.104	-0.305
	1500		0.945	-0.21	0.12	-0.305
	1501		0.954	-0.221	0.112	-0.308
	1502		0.954	-0.226	0.131	-0.297
	1503		0.921	-0.199	0.106	-0.313
	1504		0.937	-0.213	0.117	-0.305
	1505		0.97	-0.218	0.112	-0.311
	1506		0.948	-0.204	0.12	-0.311
	1507		0.948	-0.199	0.123	-0.316
	1508			-0.215	0.0817	-0.316
	1509			-0.202	0.139	-0.319
	1510			-0.202	0.117	-0.324
	1511			-0.218	0.104	-0.316
	1512			-0.207	0.109	-0.316
	1513			-0.24	0.12	-0.308
	1514			-0.229	0.125	-0.308
	1515			-0.207	0.101	-0.322
	1516			-0.215	0.0926	-0.311
	1517			-0.21	0.104	-0.322
	1518			-0.215	0.134	-0.33
	1519			-0.226	0.109	-0.322
	1520			-0.199	0.101	-0.316
	1521			-0.207	0.0926	-0.316
	1522			-0.226	0.0981	-0.316
	1523			-0.218	0.109	-0.311
	1524			-0.215	0.117	-0.311
	1525			-0.204	0.101	-0.322
	1526			-0.193	0.128	-0.313
	1527			-0.213	0.112	-0.313
	1528			-0.221	0.123	-0.324
	1529			-0.232	0.12	-0.322
	1530			-0.191	0.109	-0.319
	1531			-0.202	0.104	-0.327
	1532			-0.193	0.0954	-0.322
	1533			-0.215	0.109	-0.319
	1534			-0.215	0.109	-0.319
	1535			-0.229	0.106	-0.313
	1536			-0.218	0.104	-0.322
	1537			-0.204	0.128	-0.313
	1538			-0.193	0.104	-0.322
	1539			-0.21	0.128	-0.327
	1540			-0.229	0.128	-0.332
	1541			-0.207	0.106	-0.311
	1542			-0.215	0.0899	-0.319
	1543			-0.218	0.112	-0.33
	1544			-0.221	0.104	-0.332
	1545			-0.21	0.0981	-0.322
	1546			-0.218	0.0899	-0.33
	1547			-0.223	0.104	-0.322
	1548			-0.21	0.0926	-0.332
	1549			-0.207	0.142	-0.322
	1550			-0.213	0.109	-0.324
	1551			-0.202	0.123	-0.324
	1552			-0.204	0.12	-0.322
	1553			-0.207	0.0926	-0.322
	1554			-0.207	0.112	-0.316
	1555			-0.221	0.0899	-0.322
	1556			-0.215	0.112	-0.335
	1557			-0.188	0.109	-0.316
	1558			-0.191	0.128	-0.324
	1559			-0.207	0.106	-0.324
	1560			-0.218	0.12	-0.322
	1561			-0.218	0.112	-0.311
	1562			-0.207	0.101	-0.316
	1563			-0.215	0.109	-0.322
	1564			-0.188	0.104	-0.338
	1565			-0.202	0.12	-0.327
	1566			-0.21	0.101	-0.33
	1567			-0.221	0.112	-0.33
	1568			-0.215	0.112	-0.346
	1569			-0.207	0.12	-0.338
	1570			-0.202	0.0981	-0.319
	1571			-0.213	0.0899	-0.332
	1572			-0.221	0.0981	-0.33
	1573			-0.215	0.117	-0.33
	1574			-0.202	0.112	-0.338
	1575			-0.213	0.0954	-0.319
	1576			-0.213	0.112	-0.338
	1577			-0.213	0.104	-0.327
	1578				0.104	-0.335
	1579					-0.332
	1580					-0.324
	1581					-0.349
	1582					-0.357
	1583					-0.322
	1584					-0.335
	1585					-0.322
	1586					-0.349
	1587					-0.36
	1588					-0.346
	1589					-0.338
	1590					-0.338

## Sheet: Figure 2
Figure 2
	Figure 2A														Figure 2A: Exact p values
	UPF1 ASO-Treated 16HBE Cells	Rep1	Rep2	Rep3	Rep1	Rep2	Rep3	Rep1	Rep2	Rep3	Rep1	Rep2	Rep3		Two-way ANOVA; Dunnett's multiple comparisons test
		10uM			3uM			1uM			0.3uM				Comparison	10uM	3uM	1uM	0.3uM
	UPF1 Relative mRNA level	0.084073	0.064747	0.055515	0.09498	0.101662	0.090395	0.156125	0.165219	0.16866	0.423376	0.444098	0.388114		PBS vs UPF1 Relative mRNA level	<0.0001	<0.0001	<0.0001	<0.0001
	SMG1 Relative mRNA level	2.56568	2.0081	2.02541	1.79402	2.14635	1.72217	1.56909	1.58534	1.58944	1.14251	1.29591	1.32379		PBS vs SMG1 Relative mRNA level	<0.0001	<0.0001	<0.0001	0.1276
	SMG6 Relative mRNA level	2.03635	1.34918	1.36702	1.43963	1.37846	1.09967	1.21132	1.26465	1.36864	1.098	1.2648	1.16643		PBS vs SMG6 Relative mRNA level	<0.0001	0.0479	0.0775	0.4079
	SMG5 Relative mRNA level	2.06234	1.65596	1.53138	1.51866	1.97929	1.55128	1.49416	1.54067	1.54235	1.1097	1.28519	1.27289		PBS vs SMG5 Relative mRNA level	<0.0001	<0.0001	0.0002	0.214
	SMG7 Relative mRNA level	2.06507	1.83849	1.79127	1.83069	2.03723	1.71548	1.68849	1.63327	1.68827	1.37251	1.46783	1.53449		PBS vs SMG7 Relative mRNA level	<0.0001	<0.0001	<0.0001	0.0012
	UPF3B Relative mRNA level	2.60691	2.67493	2.73985	2.76036	2.53329	2.60302	2.86433	2.83545	2.54293	2.13277	2.05931	2.09249		PBS vs UPF3B Relative mRNA level	<0.0001	<0.0001	<0.0001	<0.0001
	SMG8 Relative mRNA level	1.19362	0.90608	1.04631	1.1278	1.22109	0.952558	0.928146	1.03809	1.07766	1.01704	1.15539	1.13169		PBS vs SMG8 Relative mRNA level	0.9843	0.827	0.9998	0.8227
	SMG9 Relative mRNA level	2.32109	1.85657	1.75407	1.7556	1.93612	1.73924	1.54626	1.96437	1.72633	1.42698	1.30706	1.28689		PBS vs SMG9 Relative mRNA level	<0.0001	<0.0001	<0.0001	0.023
	UPF2 Relative mRNA level	2.57551	2.40429	1.91397	1.97291	1.61918	1.83455	1.57587	1.82588	1.88205	1.57954	1.66647	1.51276		PBS vs UPF2 Relative mRNA level	<0.0001	<0.0001	<0.0001	<0.0001
	Figure 2B														Figure 2B: Exact p values
	UPF2 ASO-Treated 16HBE Cells	Rep1	Rep2	Rep3	Rep1	Rep2	Rep3	Rep1	Rep2	Rep3	Rep1	Rep2	Rep3		Two-way ANOVA; Dunnett's multiple comparisons test
		3uM			1uM			0.3uM			0.1uM				Comparison	3uM	1uM	0.3uM	0.1uM
	UPF2 Relative mRNA level	0.0675629	0.049258	0.042327	0.11715	0.11892	0.106739	0.305923	0.360114	0.38851	0.871594	0.764512	0.60293		PBS vs UPF2 Relative mRNA level	<0.0001	<0.0001	<0.0001	0.028
	UPF1 Relative mRNA level	2.16727	2.13261	2.12347	1.95791	1.79238	1.59973	1.73667	1.34195	1.40679	1.22765	1.29948	1.32294		PBS vs UPF1 Relative mRNA level	<0.0001	<0.0001	<0.0001	0.0117
	SMG1 Relative mRNA level	1.97763	2.69664	2.56633	2.12017	2.17253	1.98797	1.82957	1.29708	1.48126	1.22452	1.32779	1.30849		PBS vs SMG1 Relative mRNA level	<0.0001	<0.0001	<0.0001	0.0104
	SMG6 Relative mRNA level	1.61618	1.9101	1.71893	1.77419	1.7179	1.94829	1.47163	1.80862	1.70637	1.56807	1.37429	1.325		PBS vs SMG6 Relative mRNA level	<0.0001	<0.0001	<0.0001	<0.0001
	SMG5 Relative mRNA level	1.2885	1.66049	1.45745	1.4963	1.51495	1.63374	1.18657	1.40141	1.33928	1.16221	1.09178	0.930337		PBS vs SMG5 Relative mRNA level	<0.0001	<0.0001	0.0051	0.911
	SMG7 Relative mRNA level	1.40471	1.71177	1.3834	1.47845	1.30693	1.76113	1.30503	1.47155	1.41456	1.17976	1.13647	1.03447		PBS vs SMG7 Relative mRNA level	<0.0001	<0.0001	0.0002	0.5341
	UPF3B Relative mRNA level	2.54036	2.71195	2.53318	2.39031	2.24352	2.32643	1.80901	1.9228	2.09627	1.54153	1.37095	1.35536		PBS vs UPF3B Relative mRNA level	<0.0001	<0.0001	<0.0001	<0.0001
	SMG8 Relative mRNA level	1.22379	1.33152	1.3658	1.25356	1.29542	1.10753	1.14479	0.871745	1.03222	0.928272	0.816479	0.811428		PBS vs SMG8 Relative mRNA level	0.0047	0.071	0.9991	0.3263
	SMG9 Relative mRNA level	1.41562	2.14894	1.9896	1.95127	1.95938	2.09343	1.5731	1.71103	1.67328	1.28295	1.13713	0.888356		PBS vs SMG9 Relative mRNA level	<0.0001	<0.0001	<0.0001	0.6405
	Figure 2C														Figure 2C: Exact p values
	UPF3A ASO-Treated 16HBE Cells	Rep1	Rep2	Rep3	Rep1	Rep2	Rep3	Rep1	Rep2	Rep3	Rep1	Rep2	Rep3		Two-way ANOVA; Dunnett's multiple comparisons test
		3uM			1uM			0.3uM			0.1uM				Comparison	3uM	1uM	0.3uM	0.1uM
	UPF3A Relative mRNA level	0.026649	0.024779	0.016458	0.033924	0.032326	0.027124	0.127146	0.121884	0.120424	0.362439	0.406994	0.319901		PBS vs UPF3A Relative mRNA level	<0.0001	<0.0001	<0.0001	<0.0001
	UPF1 Relative mRNA level	1.20351	1.00722	1.20386	1.21921	1.25787	1.13563	1.32147	1.18382	1.20444	1.15932	1.28903	1.26231		PBS vs UPF1 Relative mRNA level	0.1517	0.0144	0.0035	0.0034
	SMG1 Relative mRNA level	1.11872	0.956497	1.01692	0.951352	0.926006	1.05566	0.998616	1.01456	0.93849	1.07274	1.21731	1.21162		PBS vs SMG1 Relative mRNA level	0.977	0.993	0.9979	0.0593
	SMG6 Relative mRNA level	0.946354	0.895347	0.999193	1.03601	1.04237	0.842112	1.10116	1.15454	0.934375	1.01155	1.12963	1.04266		PBS vs SMG6 Relative mRNA level	0.8593	0.9865	0.7696	0.7889
	SMG5 Relative mRNA level	1.03144	0.94649	1.01835	1.10232	1.11915	1.08295	1.06219	1.20935	0.879301	0.89216	0.990107	1.16955		PBS vs SMG5 Relative mRNA level	0.9999	0.3947	0.88	0.9972
	SMG7 Relative mRNA level	1.11378	0.992083	1.14001	1.12477	1.18337	1.12228	1.20986	1.17939	1.02611	1.13078	1.22731	1.22155		PBS vs SMG7 Relative mRNA level	0.5825	0.1293	0.1505	0.0225
	UPF3B Relative mRNA level	1.1397	1.00659	1.10088	1.06327	1.16498	1.0885	1.01516	1.02041	0.935461	1.21874	1.13559	1.05728		PBS vs UPF3B Relative mRNA level	0.5781	0.3596	0.9998	0.1562
	UPF2 Relative mRNA level	1.16396	0.873556	1.26008	1.13688	1.26272	0.922693	1.30151	1.10505	0.93009	0.976656	1.21929	1.2051		PBS vs UPF2 Relative mRNA level	0.4149	0.3444	0.3069	0.173
	SMG8 Relative mRNA level	0.914914	0.833255	0.934951	0.909213	0.914577	0.80264	0.96609	0.862173	0.74713	0.820982	0.973511	1.03463		PBS vs SMG8 Relative mRNA level	0.3592	0.2234	0.1372	0.8272
	SMG9 Relative mRNA level	0.95648	0.815684	0.895911	0.962116	0.938835	0.872813	0.861218	0.987747	0.757409	0.821372	0.949423	1.09436		PBS vs SMG9 Relative mRNA level	0.319	0.6498	0.1857	0.9153
	Figure 2D														Figure 2D: Exact p values
	UPF3B ASO-Treated 16HBE Cells	Rep1	Rep2	Rep3	Rep1	Rep2	Rep3	Rep1	Rep2	Rep3	Rep1	Rep2	Rep3		Two-way ANOVA; Dunnett's multiple comparisons test
		3uM			1uM			0.3uM			0.1uM				Comparison	3uM	1uM	0.3uM	0.1uM
	UPF3B Relative mRNA level	0.010623	0.014985	0.014172	0.064043	0.07327	0.069726	0.279962	0.279244	0.218137	0.495715	0.58309	0.579942		PBS vs UPF3B Relative mRNA level	<0.0001	<0.0001	<0.0001	<0.0001
	UPF1 Relative mRNA level	1.12911	1.15907	1.05939	1.24535	1.15379	1.23732	1.15142	0.999252	1.11075	1.21365	1.15516	1.0189		PBS vs UPF1 Relative mRNA level	0.3564	0.0048	0.458	0.1434
	SMG1 Relative mRNA level	1.27443	1.16737	1.33213	1.18037	1.16051	1.23253	1.25094	1.15689	1.21653	1.33459	1.41234	1.15672		PBS vs SMG1 Relative mRNA level	0.0005	0.0129	0.0059	<0.0001
	SMG6 Relative mRNA level	1.08956	1.13357	1.01133	1.22247	1.03657	1.1159	1.15946	1.11911	0.97036	1.17043	1.24419	1.00525		PBS vs SMG6 Relative mRNA level	0.5536	0.1643	0.5015	0.1
	SMG5 Relative mRNA level	1.29768	1.19264	1.14274	1.5177	1.3984	1.32398	1.55131	1.42574	1.36115	1.24771	1.43899	1.441		PBS vs SMG5 Relative mRNA level	0.0051	<0.0001	<0.0001	<0.0001
	SMG7 Relative mRNA level	0.747182	0.942643	0.944197	0.804139	0.886826	0.935601	1.12123	1.23605	0.988206	0.951808	0.819533	1.02009		PBS vs SMG7 Relative mRNA level	0.1804	0.1669	0.2215	0.6493
	UPF2 Relative mRNA level	1.1524	1.16565	1.07246	1.15877	1.17412	1.30025	1.30684	1.35381	1.0936	1.16474	1.35756	1.2111		PBS vs UPF2 Relative mRNA level	0.1391	0.0051	0.0007	0.001
	SMG8 Relative mRNA level	0.924157	0.89272	0.862935	0.997573	0.984414	1.0521	0.970649	0.864649	1.02063	1.07001	0.818542	0.897623		PBS vs SMG8 Relative mRNA level	0.2621	0.9991	0.8661	0.6299
	SMG9 Relative mRNA level	0.96823	0.94844	0.908443	1.04031	1.03329	1.07771	1.00524	0.899585	0.980473	1.10074	0.998116	0.768637		PBS vs SMG9 Relative mRNA level	0.71	0.8455	0.9345	0.8962
	Figure 2E														Figure 2E: Exact p values
	SMG1 ASO-Treated 16HBE Cells	Rep1	Rep2	Rep3	Rep1	Rep2	Rep3	Rep1	Rep2	Rep3	Rep1	Rep2	Rep3		Two-way ANOVA; Dunnett's multiple comparisons test
		10uM			3uM			1uM			0.3uM				Comparison	10uM	3uM	1uM	0.3uM
	SMG1 Relative mRNA level	0.072348	0.074209	0.062086	0.136295	0.144545	0.136918	0.254984	0.280898	0.299578	0.508382	0.604286	0.616084		PBS vs SMG1 Relative mRNA level	<0.0001	<0.0001	<0.0001	0.0005
	UPF1 Relative mRNA level	1.57543	1.93205	1.59445	1.36798	1.45282	1.40642	1.20232	1.18282	1.20971	0.97977	1.10514	1.10481		PBS vs UPF1 Relative mRNA level	<0.0001	0.0008	0.1928	0.9347
	SMG6 Relative mRNA level	1.82129	1.78581	1.54674	1.4183	0.928559	0.965678	1.14756	1.361	1.43802	0.827956	1.02379	1.09019		PBS vs SMG6 Relative mRNA level	<0.0001	0.7216	0.0132	0.999
	SMG5 Relative mRNA level	1.52077	1.63182	1.14053	1.33938	1.45635	1.45511	1.24317	1.23238	1.1863	1.08108	0.954882	0.987844		PBS vs SMG5 Relative mRNA level	0.0004	0.0006	0.1253	0.9999
	SMG7 Relative mRNA level	1.63406	1.98905	1.62779	1.42661	1.55852	1.6441	1.24043	1.20448	1.30704	1.00859	1.06119	1.00529		PBS vs SMG7 Relative mRNA level	<0.0001	<0.0001	0.0661	0.9977
	UPF3B Relative mRNA level	2.12216	2.66913	1.89265	1.7021	1.86649	1.79668	1.4392	1.37962	1.57134	0.99313	1.1481	0.922335		PBS vs UPF3B Relative mRNA level	<0.0001	<0.0001	<0.0001	0.9988
	UPF2 Relative mRNA level	1.60929	2.24982	1.6495	1.46707	1.48349	1.44126	1.14699	1.23579	1.45213	1.20113	1.29254	1.27463		PBS vs UPF2 Relative mRNA level	<0.0001	<0.0001	0.0345	0.0584
	SMG8 Relative mRNA level	1.04964	1.24914	1.04378	0.954559	0.940633	0.992399	0.944794	0.821793	0.905785	0.825571	0.751253	0.827427		PBS vs SMG8 Relative mRNA level	0.6554	0.9898	0.6886	0.1917
	SMG9 Relative mRNA level	1.51597	1.93473	1.60041	1.60203	1.71968	1.71091	1.33101	1.3304	1.45987	1.08661	1.24193	1.15397		PBS vs SMG9 Relative mRNA level	<0.0001	<0.0001	0.0024	0.3611
	Figure 2F														Figure 2F: Exact p values
	SMG5 ASO-Treated 16HBE Cells	Rep1	Rep2	Rep3	Rep1	Rep2	Rep3	Rep1	Rep2	Rep3	Rep1	Rep2	Rep3		Two-way ANOVA; Dunnett's multiple comparisons test
		3uM			1uM			0.3uM			0.1uM				Comparison	3uM	1uM	0.3uM	0.1uM
	SMG5 Relative mRNA level	0.054349	0.041221	0.034581	0.10616	0.121929	0.113237	0.239924	0.220837	0.243541	0.520635	0.459603	0.547309		PBS vs SMG5 Relative mRNA level	<0.0001	<0.0001	<0.0001	<0.0001
	UPF1 Relative mRNA level	1.29792	1.12952	0.775171	1.08156	1.40865	1.15974	0.941795	1.0325	0.956687	0.859221	0.966691	1.07223		PBS vs UPF1 Relative mRNA level	0.9314	0.1672	0.9987	0.9943
	SMG1 Relative mRNA level	1.64421	1.37555	1.19434	1.34994	1.72531	1.29066	1.14133	1.24738	1.13444	1.12736	1.0559	1.34478		PBS vs SMG1 Relative mRNA level	0.0017	0.0004	0.335	0.3269
	SMG6 Relative mRNA level	1.63583	1.32162	1.12831	1.43487	1.7347	1.47327	1.35592	1.31285	1.26462	1.34387	0.957003	1.56217		PBS vs SMG6 Relative mRNA level	0.0059	<0.0001	0.0222	0.0388
	SMG7 Relative mRNA level	1.23176	1.08474	0.884029	1.06751	1.40027	1.00178	1.05992	1.05675	1.00521	0.987975	0.987839	1.06709		PBS vs SMG7 Relative mRNA level	0.9338	0.4304	0.9886	0.9998
	UPF3B Relative mRNA level	1.50703	1.259	0.932021	1.21045	1.51228	1.21233	1.06709	1.03818	1.01929	0.846898	0.832559	0.984703		PBS vs UPF3B Relative mRNA level	0.124	0.0219	0.9876	0.7071
	UPF2 Relative mRNA level	1.2885	1.15118	0.942123	1.26948	1.48743	1.14374	1.14948	1.13616	1.13738	1.36451	1.03524	1.23025		PBS vs UPF2 Relative mRNA level	0.6098	0.0289	0.5229	0.1882
	SMG8 Relative mRNA level	0.9749	0.867889	0.7355	0.953995	1.20356	1.00671	0.883787	0.871058	0.868081	0.863765	0.812896	0.802222		PBS vs SMG8 Relative mRNA level	0.5256	0.9665	0.6198	0.3383
	SMG9 Relative mRNA level	1.33978	1.1229	0.961305	1.21084	1.5339	1.27129	1.08754	1.13859	1.04669	0.965627	0.852397	1.02844		PBS vs SMG9 Relative mRNA level	0.521	0.0111	0.8295	0.9735
	Figure 2G														Figure 2G: Exact p values
	SMG6 ASO-Treated 16HBE Cells	Rep1	Rep2	Rep3	Rep1	Rep2	Rep3	Rep1	Rep2	Rep3	Rep1	Rep2	Rep3		Two-way ANOVA; Dunnett's multiple comparisons test
		3uM			1uM			0.3uM			0.1uM				Comparison	3uM	1uM	0.3uM	0.1uM
	SMG6 Relative mRNA level	0.0003692	0.00356128	0.0022123	0.0038438	0.0038152	0.0496569	0.0532802	0.0478594	0.269398	0.328927	0.305573	0.172839		PBS vs SMG6 Relative mRNA level	<0.0001	<0.0001	<0.0001	<0.0001
	UPF1 Relative mRNA level	1.10083	1.5207	1.40112	1.54389	1.6565	1.41253	1.34125	1.16549	1.15498	1.26351	1.03507	1.00764		PBS vs UPF1 Relative mRNA level	0.0045	<0.0001	0.1064	0.7109
	SMG1 Relative mRNA level	2.11094	2.54957	2.66763	2.78625	3.0234	2.69152	1.92105	1.70249	1.70767	1.32428	1.17253	1.28276		PBS vs SMG1 Relative mRNA level	<0.0001	<0.0001	<0.0001	0.0428
	SMG5 Relative mRNA level	1.06205	1.34433	1.13246	1.0785	1.12385	1.01663	1.04382	0.803807	0.79717	0.819459	0.864557	0.835527		PBS vs SMG5 Relative mRNA level	0.2393	0.8846	0.5979	0.3335
	SMG7 Relative mRNA level	1.09089	1.4894	1.35289	1.30949	1.64094	1.35829	1.35432	0.976665	1.04063	0.999681	0.855962	0.911755		PBS vs SMG7 Relative mRNA level	0.0109	0.0002	0.56	0.8618
	UPF3B Relative mRNA level	1.21175	1.61885	1.54326	1.61834	1.72144	1.73073	1.45542	1.28297	1.24395	1.08304	0.963461	0.994819		PBS vs UPF3B Relative mRNA level	<0.0001	<0.0001	0.0068	0.9998
	UPF2 Relative mRNA level	1.26959	1.5847	1.61618	1.82235	1.96547	1.67877	1.48372	1.27839	1.23888	1.32393	1.21628	1.20416		PBS vs UPF2 Relative mRNA level	<0.0001	<0.0001	0.0056	0.057
	SMG8 Relative mRNA level	0.824576	0.994087	0.885903	1.11605	1.24603	1.1444	1.00996	0.951185	0.867747	1.04107	0.875108	0.868232		PBS vs SMG8 Relative mRNA level	0.7352	0.289	0.948	0.8901
	SMG9 Relative mRNA level	1.15346	1.54245	1.35211	1.7126	1.96759	1.63674	1.5016	1.25931	1.22778	1.16551	0.991498	0.941901		PBS vs SMG9 Relative mRNA level	0.0035	<0.0001	0.0064	0.9929
	Figure 2H														Figure 2H: Exact p values
	SMG7 ASO-Treated 16HBE Cells	Rep1	Rep2	Rep3	Rep1	Rep2	Rep3	Rep1	Rep2	Rep3	Rep1	Rep2	Rep3		Two-way ANOVA; Dunnett's multiple comparisons test
		3uM			1uM			0.3uM			0.1uM				Comparison	3uM	1uM	0.3uM	0.1uM
	SMG7 Relative mRNA level	0.0412407	0.0392353	0.0407192	0.0642561	0.0572066	0.0562035	0.161026	0.146197	0.132394	0.332289	0.390433	0.352093		PBS vs SMG7 Relative mRNA level	<0.0001	<0.0001	<0.0001	<0.0001
	UPF1 Relative mRNA level	1.44282	1.44738	1.38298	1.47484	1.29584	1.55804	1.27021	1.2769	1.4264	1.09041	0.949298	1.07895		PBS vs UPF1 Relative mRNA level	<0.0001	<0.0001	0.0015	0.9755
	SMG1 Relative mRNA level	2.12216	2.66913	1.89265	1.7021	1.86649	1.79668	1.4392	1.37962	1.57134	0.99313	1.1481	0.922335		PBS vs SMG1 Relative mRNA level	<0.0001	<0.0001	<0.0001	0.9976
	SMG6 Relative mRNA level	1.03773	0.830411	1.16992	0.824576	0.756735	0.866946	1.12482	1.19642	1.26643	1.11293	1.1854	1.2534		PBS vs SMG6 Relative mRNA level	0.9997	0.1239	0.0918	0.1239
	SMG5 Relative mRNA level	1.22392	1.23216	1.45721	0.947392	1.36024	1.29512	1.19429	1.1908	1.19554	0.866518	0.960293	0.917197		PBS vs SMG5 Relative mRNA level	0.0031	0.0805	0.0975	0.7315
	UPF3B Relative mRNA level	1.50785	1.40281	1.48866	1.17957	1.2807	1.16041	1.12007	1.01166	0.876295	0.711069	0.822591	0.908497		PBS vs UPF3B Relative mRNA level	<0.0001	0.0688	0.9999	0.1179
	UPF2 Relative mRNA level	1.25772	1.29859	1.40471	1.34583	1.33989	1.46877	1.21557	1.32064	1.56469	1.24519	1.14446	1.18949		PBS vs UPF2 Relative mRNA level	0.0017	<0.0001	0.0003	0.0987
	SMG8 Relative mRNA level	1.35572	1.32045	1.21698	1.28149	1.23964	1.33796	1.07365	1.00547	0.926263	0.89342	0.812324	1.09402		PBS vs SMG8 Relative mRNA level	0.0039	0.0058	0.9999	0.8622
	SMG9 Relative mRNA level	1.14489	1.16041	0.877794	0.881274	0.913126	1.15122	1.06632	0.946736	0.9212	0.857191	0.944029	1.1458		PBS vs SMG9 Relative mRNA level	0.8949	0.9987	0.9972	0.9988
	Figure 2I														Figure 2I: Exact p values
	SMG8 ASO-Treated 16HBE Cells	Rep1	Rep2	Rep3	Rep1	Rep2	Rep3	Rep1	Rep2	Rep3	Rep1	Rep2	Rep3		Two-way ANOVA; Dunnett's multiple comparisons test
		3uM			1uM			0.3uM			0.1uM				Comparison	3uM	1uM	0.3uM	0.1uM
	SMG8 Relative mRNA level	0.078881	0.094514	0.085371	0.201433	0.180133	0.23829	0.320565	0.316574	0.286197	0.47405	0.551909	0.575839		PBS vs SMG8 Relative mRNA level	<0.0001	<0.0001	<0.0001	<0.0001
	UPF1 Relative mRNA level	1.33939	1.22824	1.19888	1.16752	1.19383	1.2983	0.602752	1.06516	0.893723	0.873448	0.92094	1.09023		PBS vs UPF1 Relative mRNA level	0.0062	0.0228	0.2016	0.9676
	SMG1 Relative mRNA level	1.21066	1.434	1.4361	1.06021	1.29895	1.14094	1.08648	0.9834	1.02078	1.16593	1.00697	1.05069		PBS vs SMG1 Relative mRNA level	<0.0001	0.1185	0.9864	0.7492
	SMG6 Relative mRNA level	1.05789	0.778444	0.938409	0.739661	0.922234	0.856521	0.772713	0.692056	0.945163	1.05387	1.04244	1.13535		PBS vs SMG6 Relative mRNA level	0.7445	0.1398	0.049	0.726
	SMG5 Relative mRNA level	1.26082	1.48825	1.51318	0.931622	1.13194	0.908531	0.734631	0.697537	0.751056	1.01846	0.781614	0.909805		PBS vs SMG5 Relative mRNA level	<0.0001	0.9998	0.0032	0.552
	SMG7 Relative mRNA level	1.1905	1.23775	1.26287	0.784113	1.12825	1.02929	0.861738	0.919057	0.885469	0.977294	0.813709	0.893654		PBS vs SMG7 Relative mRNA level	0.0158	0.9974	0.4285	0.479
	UPF3B Relative mRNA level	1.40413	1.31617	1.20715	1.21601	1.1768	1.33283	1.08289	0.946386	0.961751	0.829968	0.906154	1.08043		PBS vs UPF3B Relative mRNA level	0.0007	0.0104	0.9999	0.8537
	UPF2 Relative mRNA level	1.09756	1.16796	1.22379	0.929878	1.19241	1.02916	0.998806	0.987421	1.06113	1.51054	1.21905	1.1148		PBS vs UPF2 Relative mRNA level	0.1306	0.9187	0.9988	0.0022
	SMG9 Relative mRNA level	1.31859	1.487	1.60355	1.16423	1.37883	1.15378	1.00101	1.00323	0.914145	1.04437	0.826304	0.811576		PBS vs SMG9 Relative mRNA level	<0.0001	0.0147	0.9908	0.4722
	Figure 2J														Figure 2J: Exact p values
	SMG9 ASO-Treated 16HBE Cells	Rep1	Rep2	Rep3	Rep1	Rep2	Rep3	Rep1	Rep2	Rep3	Rep1	Rep2	Rep3		Two-way ANOVA; Dunnett's multiple comparisons test
		3uM			1uM			0.3uM			0.1uM				Comparison	3uM	1uM	0.3uM	0.1uM
	SMG9 Relative mRNA level	0.0262128	0.0341163	0.0282909	0.0794244	0.0969989	0.0999633	0.182758	0.229164	0.230842	0.474656	0.487622	0.53369		PBS vs SMG9 Relative mRNA level	<0.0001	<0.0001	<0.0001	<0.0001
	UPF1 Relative mRNA level	1.19622	1.26247	1.17452	1.16615	1.20826	1.23962	1.08309	1.13338	1.13607	1.0577	0.996621	1.22304		PBS vs UPF1 Relative mRNA level	0.0421	0.051	0.4205	0.6274
	SMG1 Relative mRNA level	1.32526	1.38898	1.27957	1.2706	1.27717	1.27148	1.07655	1.14637	1.17458	1.03015	1.07239	1.33979		PBS vs SMG1 Relative mRNA level	0.0005	0.0051	0.3152	0.2289
	SMG6 Relative mRNA level	0.90436	0.957489	0.854936	0.788858	0.865507	0.948793	0.772697	0.823942	1.21899	1.21427	1.17397	1.50534		PBS vs SMG6 Relative mRNA level	0.6106	0.3167	0.8703	0.1214
	SMG5 Relative mRNA level	1.00064	1.0562	0.980145	0.998527	0.929416	1.15179	0.807536	1.0068	1.07699	0.862281	0.842661	1.11246		PBS vs SMG5 Relative mRNA level	0.9997	0.993	0.9777	0.8739
	SMG7 Relative mRNA level	1.14489	1.16041	0.877794	0.881274	0.913126	1.15122	1.06632	0.946736	0.9212	0.857191	0.944029	1.1458		PBS vs SMG7 Relative mRNA level	0.873	0.9983	0.9966	0.9985
	UPF3B Relative mRNA level	2.00332	1.97088	2.01392	1.42581	1.78766	1.77108	1.2776	1.15964	1.30184	0.865385	0.791672	1.21907		PBS vs UPF3B Relative mRNA level	<0.0001	<0.0001	0.0133	0.9645
	UPF2 Relative mRNA level	1.41562	1.36372	1.29152	1.20485	1.17777	1.31607	1.23735	1.21201	1.18822	1.10429	1.38405	1.51745		PBS vs UPF2 Relative mRNA level	0.0002	0.021	0.0402	0.0004
	SMG8 Relative mRNA level	1.21173	1.2355	1.15206	1.08515	1.20112	1.22241	1.09233	1.00842	1.0777	0.936897	0.885675	1.0783		PBS vs SMG8 Relative mRNA level	0.059	0.1347	0.8824	0.984

## Sheet: Figure 3
Figure 3
	Figure 3A														Figure 3A: Exact p values
	16HBEge-Y122X Cells	Rep1	Rep2	Rep3	Rep1	Rep2	Rep3	Rep1	Rep2	Rep3	Rep1	Rep2	Rep3		Two-way ANOVA; Dunnett's multiple comparisons test
	ASO Treatment	10uM/3uM			3uM/1uM			1uM/0.3uM			0.3uM/0.1uM				Comparison	10uM/3uM			3uM/1uM			1uM/0.3uM			0.3uM/0.1uM
	Control ASO	0.945989	0.962342	0.878382	0.944533	0.974689	0.891173	0.984677	1.03105	0.866147	0.915062	0.991298	0.938049		PBS vs Control ASO (p value)	0.859			0.9099			0.9901			0.9613
	UPF1 ASO	1.32533	1.3202	1.15369	1.43171	1.22298	1.29785	1.35772	1.33509	1.20576	1.23028	0.97202	0.900339		PBS vs UPF1 ASO (p value)	0.005			0.0006			0.0013			0.9948
	SMG1 ASO	1.86397	1.93517	1.59806	1.49902	1.46627	1.36019	1.19004	1.13973	1.09943	1.01363	1.04002	1.15053		PBS vs SMG1 ASO (p value)	<0.0001			<0.0001			0.2569			0.88
	SMG8 ASO	0.826739	0.920885	0.995598	1.00066	1.04563	1.06766	0.900243	1.03463	0.808093	0.858412	0.663334	1.10471		PBS vs SMG8 ASO (p value)	0.7397			0.9918			0.7388			0.3872
	SMG9 ASO	0.79774	0.953004	0.948049	0.943637	1.02942	1.05578	0.735941	0.95009	0.775658	0.771663	0.831215	0.664398		PBS vs SMG9 ASO (p value)	0.6011			0.9998			0.0982			0.0115
	SMG8 + SMG9 ASO	0.897809	0.948786	1.0739	1.02495	0.964937	0.928607	1.12288	1.06122	1.00144	1.00381	1.06444	1.05235		PBS vs SMG8 + SMG9 ASO (p value)	0.9981			0.998			0.9176			0.9889
	Figure 3B														Figure 3B: Exact p values
	16HBEge-G542X Cells	Rep1	Rep2	Rep3	Rep1	Rep2	Rep3	Rep1	Rep2	Rep3	Rep1	Rep2	Rep3		Two-way ANOVA; Dunnett's multiple comparisons test
	ASO Treatment	10uM/3uM			3uM/1uM			1uM/0.3uM			0.3uM/0.1uM				Comparison	10uM/3uM			3uM/1uM			1uM/0.3uM			0.3uM/0.1uM
	Control ASO	1.37405	1.09055	1.06612	1.20243	1.09793	1.19582	1.01923	1.03969	1.02338	1.04433	0.878227	0.702491		PBS vs Control ASO (p value)	0.6379			0.6906			0.9997			0.8757
	UPF1 ASO	1.89627	2.13423	1.66925	1.57484	1.70342	1.65846	1.40934	1.52068	1.35825	1.07334	1.08469	1.06698		PBS vs UPF1 ASO (p value)	<0.0001			<0.0001			0.0155			0.9873
	SMG1 ASO	6.14596	5.95321	6.17005	5.82829	6.03871	6.68679	5.76926	5.19638	5.1209	2.80204	2.21064	2.0658		PBS vs SMG1 ASO (p value)	<0.0001			<0.0001			<0.0001			<0.0001
	SMG8 ASO	0.995263	0.947574	1.02174	1.07997	1.23722	1.22383	0.993496	0.721251	0.926559	0.973526	0.976684	0.909691		PBS vs SMG8 ASO (p value)	0.9999			0.613			0.8949			0.9982
	SMG9 ASO	0.940526	0.873364	1.00363	0.774459	1.00479	0.943516	0.992821	1.2174	1.11541	1.05962	1.06077	0.970181		PBS vs SMG9 ASO (p value)	0.9952			0.9649			0.9287			0.9997
	SMG8 + SMG9 ASO	1.0516	0.980035	1.34181	1.34023	1.28194	0.889922	1.27547	1.14442	1.17354	1.16414	1.1818	1.04599		PBS vs SMG8 + SMG9 ASO (p value)	0.8775			0.6633			0.5232			0.8538
	Figure 3C														Figure 3C: Exact p values
	16HBEge-R1162X Cells	Rep1	Rep2	Rep3	Rep1	Rep2	Rep3	Rep1	Rep2	Rep3	Rep1	Rep2	Rep3		Two-way ANOVA; Dunnett's multiple comparisons test
	ASO Treatment	10uM/3uM			3uM/1uM			1uM/0.3uM			0.3uM/0.1uM				Comparison	10uM/3uM			3uM/1uM			1uM/0.3uM			0.3uM/0.1uM
	Control ASO	0.935984	1.08035	1.31485	1.2504	1.30069	1.36943	1.31748	1.07723	1.07679	0.950002	0.801317	0.971316		PBS vs Control ASO (p value)	0.9838			0.4231			0.9195			0.9933
	UPF1 ASO	1.8215	2.083	2.18131	2.17745	1.75094	2.13498	1.74424	1.69785	1.45181	1.13161	1.25601	1.05721		PBS vs UPF1 ASO (p value)	<0.0001			<0.0001			0.0103			0.9367
	SMG1 ASO	5.33705	5.40856	5.30983	5.58659	5.35027	5.57994	4.62564	5.1927	4.90972	4.53042	3.68803	2.75886		PBS vs SMG1 ASO (p value)	<0.0001			<0.0001			<0.0001			<0.0001
	SMG8 ASO	1.24121	0.894747	0.72675	1.16504	0.967288	1.18325	0.959326	1.43056	1.02179	1.31459	0.893281	0.992148		PBS vs SMG8 ASO (p value)	0.9997			0.9875			0.9549			0.9982
	SMG9 ASO	1.04409	0.814407	0.870316	0.867402	1.58184	0.953674	1.08312	1.42311	1.4222	1.37216	0.91457	1.00402		PBS vs SMG9 ASO (p value)	0.994			0.959			0.4146			0.9919
	SMG8 + SMG9 ASO	1.00658	1.13726	1.15524	0.935014	1.20542	1.08563	1.01367	1.08902	1.03466	1.05015	1.06903	1.01716		PBS vs SMG8 + SMG9 ASO (p value)	0.9907			0.9977			0.9997			0.9997
	Figure 3D														Figure 3D: Exact p values
	16HBEge-W1282X Cells	Rep1	Rep2	Rep3	Rep1	Rep2	Rep3	Rep1	Rep2	Rep3	Rep1	Rep2	Rep3		Two-way ANOVA; Dunnett's multiple comparisons test
	ASO Treatment	10uM/3uM			3uM/1uM			1uM/0.3uM			0.3uM/0.1uM				Comparison	10uM/3uM			3uM/1uM			1uM/0.3uM			0.3uM/0.1uM
	Control ASO	1.3056	1.19169	1.19396	1.06064	1.46036	1.58698	1.15009	1.22739	1.12438	1.17847	1.27305	1.06376		PBS vs Control ASO (p value)	0.8549			0.4192			0.969			0.9642
	UPF1 ASO	1.89661	2.29066	2.47326	1.99874	2.16999	2.65883	2.16745	2.29835	1.97184	1.25941	1.10149	1.06886		PBS vs UPF1 ASO (p value)	<0.0001			<0.0001			<0.0001			0.9877
	SMG1 ASO	3.23193	5.23645	4.19603	4.70056	4.72095	5.14015	3.53321	4.30499	3.43502	2.25526	2.54763	1.94499		PBS vs SMG1 ASO (p value)	<0.0001			<0.0001			<0.0001			<0.0001
	SMG8 ASO	0.949343	1.28235	1.10266	1.11773	1.0365	1.02375	0.98252	1.16498	1.01058	1.09298	1.0345	0.93891		PBS vs SMG8 ASO (p value)	0.9976			0.9998			0.9998			0.9999
	SMG9 ASO	0.93891	1.12465	1.14951	1.15368	1.05017	1.01171	0.981773	1.10249	1.11938	0.970136	1.00556	1.02333		PBS vs SMG9 ASO (p value)	0.9997			0.9997			0.9997			0.9998
	SMG8 + SMG9 ASO	0.935879	0.808677	1.07367	0.975581	1.03068	0.983159	1.01683	1.39097	1.00728	1.11122	1.01903	1.00422		PBS vs SMG8 + SMG9 ASO (p value)	0.9968			0.9998			0.9903			0.9999

## Sheet: Figure 4
Figure 4
	Figure 4A														Figure 4A: Exact p values
	16HBEge-Y122X Cells	Rep1	Rep2	Rep3	Rep1	Rep2	Rep3	Rep1	Rep2	Rep3	Rep1	Rep2	Rep3		Two-way ANOVA; Dunnett's multiple comparisons test
	ASO Treatment	3uM			1uM			0.3uM			0.1uM				Comparison	3uM			1uM			0.3uM			0.1uM
	Control ASO	0.945989	0.962342	0.878382	0.944533	0.974689	0.891173	0.984677	1.03105	0.866147	0.915062	0.991298	0.938049		PBS vs Control ASO (p value)	0.495			0.495			0.9001			0.7593
	UPF2 ASO	0.730421	0.928075	1.03554	1.01862	0.947398	0.996615	0.668624	0.739578	0.674237	0.752785	0.816828	0.696867		PBS vs UPF2 ASO (p value)	0.1796			0.1796			<0.0001			<0.0001
	UPF3A ASO	0.963895	0.803827	0.822341	1.01244	0.973046	1.05532	1.00643	1.13637	1.01242	1.04836	1.00083	0.929368		PBS vs UPF3A ASO (p value)	0.0399			0.0399			0.7609			0.9998
	UPF3B ASO	1.19682	1.14047	1.10575	1.0308	1.0416	0.945128	0.929455	0.963982	0.959764	0.961897	0.967801	0.922533		PBS vs UPF3B ASO (p value)	0.0231			0.0231			0.7967			0.7927
	UPF3A + UPF3B ASO	0.97092	0.98199	0.969957	0.971563	0.959693	1.10359	1.0826	0.924362	1.01071	0.930384	0.944212	0.906231		PBS vs UPF3A + UPF3B ASO (p value)	0.9814			0.9814			0.9998			0.4692
	Figure 4B														Figure 4B: Exact p values
	16HBEge-G542X Cells	Rep1	Rep2	Rep3	Rep1	Rep2	Rep3	Rep1	Rep2	Rep3	Rep1	Rep2	Rep3		Two-way ANOVA; Dunnett's multiple comparisons test
	ASO Treatment	3uM			1uM			0.3uM			0.1uM				Comparison	3uM			1uM			0.3uM			0.1uM
	Control ASO	1.37405	1.09055	1.06612	1.20243	1.09793	1.19582	1.01923	1.03969	1.02338	1.04433	0.878227	0.702491		PBS vs Control ASO (p value)	0.0593			0.0862			0.9942			0.2717
	UPF2 ASO	2.68995	2.69049	2.87628	2.04823	2.3207	2.27841	1.39428	1.29237	1.26552	1.21061	1.07171	1.11553		PBS vs UPF2 ASO (p value)	<0.0001			<0.0001			0.0002			0.2233
	UPF3A ASO	1.00451	1.00516	0.955729	0.908852	0.893947	0.88073	1.14158	1.12697	0.984846	0.892381	0.914265	0.910525		PBS vs UPF3A ASO (p value)	0.9997			0.4258			0.6308			0.532
	UPF3B ASO	0.909422	0.99426	1.10964	1.18684	1.26195	1.16518	1.04871	0.995761	1.11017	0.886451	1.00298	0.995263		PBS vs UPF3B ASO (p value)	0.9999			0.0223			0.9172			0.9739
	UPF3A + UPF3B ASO	1.35967	1.40998	1.36413	1.25439	1.042	1.18573	1.05028	0.976231	0.927023	0.796625	0.91875	0.998412		PBS vs UPF3A + UPF3B ASO (p value)	<0.0001			0.0998			0.9997			0.5209
	Figure 4C														Figure 4C: Exact p values
	16HBEge-R1162X Cells	Rep1	Rep2	Rep3	Rep1	Rep2	Rep3	Rep1	Rep2	Rep3	Rep1	Rep2	Rep3		Two-way ANOVA; Dunnett's multiple comparisons test
	ASO Treatment	3uM			1uM			0.3uM			0.1uM				Comparison	3uM			1uM			0.3uM			0.1uM
	Control ASO	0.935984	1.08035	1.31485	1.2504	1.30069	1.36943	1.31748	1.07723	1.07679	0.950002	0.801317	0.971316		PBS vs Control ASO (p value)	0.8066			0.0455			0.5292			0.8902
	UPF2 ASO	2.97314	2.69696	3.13049	1.93002	1.83878	1.99071	1.73829	1.85614	1.63963	1.2923	1.30881	0.842471		PBS vs UPF2 ASO (p value)	<0.0001			<0.0001			<0.0001			0.5852
	UPF3A ASO	0.939092	0.966698	1.05351	1.00265	0.923357	0.955349	1.02029	0.93686	1.20062	0.906836	0.88815	0.950568		PBS vs UPF3A ASO (p value)	0.9998			0.9965			0.9889			0.9192
	UPF3B ASO	1.36148	1.17602	1.3065	1.11716	1.11383	1.5517	1.30372	1.4946	1.08125	0.973811	0.947851	0.882561		PBS vs UPF3B ASO (p value)	0.0766			0.1116			0.0601			0.9711
	UPF3A + UPF3B ASO	1.55123	1.46374	1.76796	1.47233	1.22624	1.28995	1.61238	1.19252	1.12546	0.868607	0.966349	0.773488		PBS vs UPF3A + UPF3B ASO (p value)	<0.0001			0.0281			0.0425			0.6887
	Figure 4D														Figure 4D: Exact p values
	16HBEge-W1282X Cells	Rep1	Rep2	Rep3	Rep1	Rep2	Rep3	Rep1	Rep2	Rep3	Rep1	Rep2	Rep3		Two-way ANOVA; Dunnett's multiple comparisons test
	ASO Treatment	3uM			1uM			0.3uM			0.1uM				Comparison	3uM			1uM			0.3uM			0.1uM
	Control ASO	1.3056	1.19169	1.19396	1.06064	1.46036	1.58698	1.15009	1.22739	1.12438	1.17847	1.27305	1.06376		PBS vs Control ASO (p value)	0.6706			0.2067			0.8919			0.8796
	UPF2 ASO	2.46056	3.4505	2.15184	1.73831	2.02955	1.90906	1.23485	1.18102	1.33257	0.987144	0.681546	1.14855		PBS vs UPF2 ASO (p value)	<0.0001			<0.0001			0.594			0.983
	UPF3A ASO	0.966177	1.04114	1.04195	1.08052	1.24178	1.30606	1.29038	0.958679	0.624743	0.880184	0.960652	0.948575		PBS vs UPF3A ASO (p value)	0.9999			0.7526			0.9943			0.9739
	UPF3B ASO	1.0715	1.44201	1.2509	1.09794	1.17407	1.01933	1.17332	1.05635	0.973253	1.22516	0.830354	1.03246		PBS vs UPF3B ASO (p value)	0.5727			0.9939			0.9996			0.9999
	UPF3A + UPF3B ASO	1.7842	1.95523	1.89641	1.656	1.50802	2.17019	1.49948	1.37407	1.14563	0.966384	1.11509	1.08595		PBS vs UPF3A + UPF3B ASO (p value)	<0.0001			0.0005			0.2796			0.9997
	Figure 4E														Figure 4E
	16HBEge-Y122X Cells	Rep1	Rep2	Rep3	Rep1	Rep2	Rep3	Rep1	Rep2	Rep3					Two-way ANOVA; Dunnett's multiple comparisons test
	ASO Treatment	1uM			0.3uM			0.1uM							Comparison	1uM			0.3uM			0.1uM
	Control ASO	1.05977	1.09136	1.3225	1.02718	1.02205	0.95249	0.973814	0.838911	0.846756					PBS vs Control ASO (p value)	0.9667			0.5329			0.0072
	EIF4A3 ASO	0.906031	1.05325	1.31906	1.24077	1.11287	1.07357	1.01979	0.899386	1.05042					PBS vs EIF4A3 ASO (p value)	<0.0001			0.0468			0.3519
	Figure 4F														Figure 4F
	16HBEge-W1282X Cells	Rep1	Rep2	Rep3	Rep1	Rep2	Rep3	Rep1	Rep2	Rep3					Two-way ANOVA; Dunnett's multiple comparisons test
	ASO Treatment	1uM			0.3uM			0.1uM							Comparison	1uM			0.3uM			0.1uM
	Control ASO	0.917631	1.01979	1.06602	1.09074	0.773737	0.875539	0.701287	0.800519	0.654158					PBS vs Control ASO (p value)	0.1339			0.9999			0.3196
	EIF4A3 ASO	1.72396	1.90047	1.79687	1.41888	1.14798	1.05669	0.969949	0.85771	0.832641					PBS vs EIF4A3 ASO (p value)	0.4512			0.1846			0.9894

## Sheet: Figure 5
Figure 5
	Figure 5A														Figure 5A: Exact p values
	16HBEge-Y122X Cells	Rep1	Rep2	Rep3	Rep1	Rep2	Rep3	Rep1	Rep2	Rep3	Rep1	Rep2	Rep3		Two-way ANOVA; Dunnett's multiple comparisons test
	ASO Treatment	3uM			1uM			0.3uM			0.1uM				Comparison	3uM			1uM			0.3uM			0.1uM
	Control ASO	0.945989	0.962342	0.878382	0.944533	0.974689	0.891173	0.984677	1.03105	0.866147	0.915062	0.991298	0.938049		PBS vs Control ASO (p value)	0.552			0.6557			0.9199			0.7985
	SMG6 ASO	1.61512	1.70005	1.74801	1.58959	1.40647	1.44097	1.10339	1.08771	1.08254	1.035	1.0697	1.06186		PBS vs SMG6 ASO (p value)	<0.0001			<0.0001			0.3191			0.7546
	SMG5 ASO	0.837011	0.861134	0.858932	0.819746	0.902693	0.80952	0.936171	0.959695	0.901784	0.818718	0.815845	0.813593		PBS vs SMG5 ASO (p value)	0.0358			0.0242			0.5997			0.0059
	SMG7 ASO	0.951026	1.01537	1.00517	0.935182	0.94061	0.838854	0.896047	1.10445	0.964195	0.850573	1.02033	0.97174		PBS vs SMG7 ASO (p value)	0.9997			0.2823			0.9997			0.7916
	SMG5 + SMG7 ASO	0.896428	0.893931	0.983018	1.12411	1.06659	1.00181	1.23094	1.08883	0.939504	1.01131	0.827077	0.831482		PBS vs SMG5 + SMG7 ASO (p value)	0.4954			0.643			0.3683			0.1694
	Figure 5B														Figure 5B: Exact p values
	16HBEge-G542X Cells	Rep1	Rep2	Rep3	Rep1	Rep2	Rep3	Rep1	Rep2	Rep3	Rep1	Rep2	Rep3		Two-way ANOVA; Dunnett's multiple comparisons test
	ASO Treatment	3uM			1uM			0.3uM			0.1uM				Comparison	3uM			1uM			0.3uM			0.1uM
	Control ASO	1.37405	1.09055	1.06612	1.20243	1.09793	1.19582	1.01923	1.03969	1.02338	1.04433	0.878227	0.702491		PBS vs Control ASO (p value)	0.9778			0.9834			0.9999			0.9952
	SMG6 ASO	3.9145	4.32339	5.74934	4.77275	5.57335	3.62347	3.67742	3.48326	1.20708	1.09648	0.834673	1.17114		PBS vs SMG6 ASO (p value)	<0.0001			<0.0001			<0.0001			0.9999
	SMG5 ASO	0.800968	0.985917	0.833137	0.905861	0.898155	0.907071	0.987673	0.895187	1.02253	0.813942	0.984087	0.78629		PBS vs SMG5 ASO (p value)	0.9949			0.9983			0.9999			0.9927
	SMG7 ASO	0.744197	0.812879	0.932438	0.984372	1.07718	1.16096	1.11697	1.09608	1.06825	1.16207	1.07848	1.02569		PBS vs SMG7 ASO (p value)	0.9812			0.9997			0.9985			0.9986
	SMG5 + SMG7 ASO	1.03066	0.960521	1.31509	1.31354	1.25641	0.872201	1.25007	1.12163	1.15017	1.14096	1.15827	1.02517		PBS vs SMG5 + SMG7 ASO (p value)	0.9981			0.9902			0.9794			0.9973
	Figure 5C														Figure 5C: Exact p values
	16HBEge-R1162X Cells	Rep1	Rep2	Rep3	Rep1	Rep2	Rep3	Rep1	Rep2	Rep3	Rep1	Rep2	Rep3		Two-way ANOVA; Dunnett's multiple comparisons test
	ASO Treatment	3uM			1uM			0.3uM			0.1uM				Comparison	3uM			1uM			0.3uM			0.1uM
	Control ASO	0.935984	1.08035	1.31485	1.2504	1.30069	1.36943	1.31748	1.07723	1.07679	0.950002	0.801317	0.971316		PBS vs Control ASO (p value)	0.8066			0.0455			0.5292			0.8902
	SMG6 ASO	4.03466	4.13526	4.30609	4.60408	4.86742	4.67458	4.42987	5.18021	3.9521	1.70764	2.00998	1.7627		PBS vs SMG6 ASO (p value)	<0.0001			<0.0001			<0.0001			0.5852
	SMG5 ASO	0.631298	0.762423	0.678904	1.27606	1.00198	1.01901	1.63692	1.58831	1.1156	0.961304	0.855394	1.03168		PBS vs SMG5 ASO (p value)	0.9998			0.9965			0.9889			0.9192
	SMG7 ASO	1.08196	0.953828	1.11879	0.923525	0.926004	1.21711	1.18043	1.06005	1.03203	1.145	0.85901	0.949763		PBS vs SMG7 ASO (p value)	0.0766			0.1116			0.0601			0.9711
	SMG5 + SMG7 ASO	0.724843	0.772524	0.7763	0.982424	0.826876	0.865062	1.01884	0.886593	0.919672	0.923753	0.851546	0.869279		PBS vs SMG5 + SMG7 ASO (p value)	<0.0001			0.0281			0.0425			0.6887
	Figure 5D														Figure 5D: Exact p values
	16HBEge-W1282X Cells	Rep1	Rep2	Rep3	Rep1	Rep2	Rep3	Rep1	Rep2	Rep3	Rep1	Rep2	Rep3		Two-way ANOVA; Dunnett's multiple comparisons test
	ASO Treatment	3uM			1uM			0.3uM			0.1uM				Comparison	3uM			1uM			0.3uM			0.1uM
	Control ASO	1.3056	1.19169	1.19396	1.06064	1.46036	1.58698	1.15009	1.22739	1.12438	1.17847	1.27305	1.06376		PBS vs Control ASO (p value)	0.4575			0.0705			0.7703			0.7491
	SMG6 ASO	4.50262	5.11289	4.03011	4.23832	4.54433	4.55891	4.19356	4.10866	3.74438	2.27005	2.06935	2.06155		PBS vs SMG6 ASO (p value)	<0.0001			<0.0001			<0.0001			<0.0001
	SMG5 ASO	0.633169	0.892472	0.931851	1.0976	0.954944	0.925001	1.01047	0.977493	1.01559	1.05667	0.97849	1.12806		PBS vs SMG5 ASO (p value)	0.438			0.9989			0.9997			0.9997
	SMG7 ASO	0.919792	0.840668	0.84852	0.856496	1.07235	0.967926	0.901861	0.828721	0.770983	0.805364	0.804178	0.539486		PBS vs SMG7 ASO (p value)	0.688			0.9902			0.5074			0.1163
	SMG5 + SMG7 ASO	1.19332	1.14536	1.12866	1.24855	1.43736	1.38475	1.28629	1.3534	1.15164	0.941146	0.946803	0.853637		PBS vs SMG5 + SMG7 ASO (p value)	0.8222			0.0861			0.3162			0.8842
	Figure 5E														Figure 5E
	Primary hBE Cells (W1282X/W1282X)	Rep1	Rep2	Rep3											One-way ANOVA; Dunnett's multiple comparisons test
	ASO Treatment	1uM													Comparison	p value
	Control ASO	1.37839	1.05531	0.82384											PBS vs Control ASO (p value)	0.9861
	SMG6 ASO	3.38284	3.50133	3.28477											PBS vs SMG6 ASO (p value)	<0.0001
	SMG5 ASO	1.07687	1.08144	0.792627											PBS vs SMG5 ASO (p value)	0.9999
	SMG7 ASO	0.89385	1.43558	1.03191											PBS vs SMG7 ASO (p value)	0.9482
	SMG5+SMG7 ASO	1.5763	1.02248	1.40372											PBS vs SMG5 + SMG7 ASO (p value)	0.3175

## Sheet: Figure 6
Figure 6
			Figure 6A			Red box indicates region of image which was cropped for inclusion in manuscript.
			CFF-16HBEge-Y122X
			Figure 6B	CFF-16HBEge-Y122X								Figure 6B: Exact p values
			Treatment Condition	PBS	Control ASO	SMG1 ASO	SMG6 ASO	G418	SMG1 ASO/G418	SMG6 ASO/G418		One-way ANOVA; Sidak's multiple comparisons
			Replicate 1	0.552958	2.55355	2.44744	1.8952	7.10706	9.32616	14.0153		Comparison	p value
			Replicate 2	0.99042	2.84242	2.96723	0.318642	3.33785	14.3396	17.5393		G418 vs. SMG1 ASO/G418	0.0416
			Replicate 3	1.45662	0.837721	3.26038	1.2511	2.20372	6.69466	8.07341		G418 vs. SMG6 ASO/G418	0.0023
			Figure 6C			Red box indicates region of image which was cropped for inclusion in manuscript.
			CFF-16HBEge-G542X
			Figure 6D	CFF-16HBEge-G542X								Figure 6D: Exact p values
			Treatment Condition	PBS	Control ASO	SMG1 ASO	SMG6 ASO	G418	SMG1 ASO/G418	SMG6 ASO/G418		One-way ANOVA; Sidak's multiple comparisons
			Replicate 1	0.488944	0.43276	1.05399	1.3191	3.78199	5.23065	6.13278		Comparison	p value
			Replicate 2	1.895	1.01911	0.936489	1.18954	3.41682	8.00542	7.59731		G418 vs. SMG1 ASO/G418	0.0033
			Replicate 3	0.616056	0.363898	0.693465	0.702898	2.5696	8.51373	11.1572		G418 vs. SMG6 ASO/G418	0.0005
			Figure 6E			Red box indicates region of image which was cropped for inclusion in manuscript.
			CFF-16HBEge-R1162X
												Figure 6F: Exact p values
			Figure 6F	CFF-16HBEge-R1162X								One-way ANOVA; Sidak's multiple comparisons
			Treatment Condition	PBS	Control ASO	SMG1 ASO	SMG6 ASO	G418	SMG1 ASO/G418	SMG6 ASO/G418		Comparison	p value
			Replicate 1	0.885078	3.38299	3.66175	6.70343	20.3314	25.3853	32.0885		G418 vs. SMG1 ASO/G418	0.8276
			Replicate 2	1.04582	1.39153	1.02283	3.9122	24.4068	28.4755	38.8617		G418 vs. SMG6 ASO/G418	0.0006
			Replicate 3	1.09	1.58364	1.77836	3.4235	23.4846	19.6014	30.2864
			Figure 6G			Red box indicates region of image which was cropped for inclusion in manuscript.
			CFF-16HBEge-W1282X
												Figure 6H: Exact p values
												One-way ANOVA; Sidak's multiple comparisons
			Figure 6H	CFF-16HBEge-W1282X								Comparison	p value
			Treatment Condition	PBS	Control ASO	SMG1 ASO	SMG6 ASO	G418	SMG1 ASO/G418	SMG6 ASO/G418		PBS vs. SMG1 ASO	<0.0001
			Replicate 1	0.963371	1.40839	44.6386	45.4398	24.3927	51.9733	48.9698		PBS vs. SMG6 ASO	<0.0001
			Replicate 2	1.14348	0.941308	29.6273	29.2859	10.4521	40.9099	40.7097		G418 vs. SMG1 ASO/G418	0.0002
			Replicate 3	0.893122	0.825244	34.3329	31.5602	13.5903	42.3944	42.6021		G418 vs. SMG6 ASO/G418	0.0002

## Sheet: Figure 7
Figure 7
	Figure 7A		Representative short-circuit current (Isc) traces from Ussing chamber assay								Figure 7C		Representative short-circuit current (Isc) traces from Ussing chamber assay								Figure 7E		Representative short-circuit current (Isc) traces from Ussing chamber assay								Figure 7G		Representative short-circuit current (Isc) traces from Ussing chamber assay								Figure 7B	Delta Isc of 16HBEge Cells							Figure 7B: Exact p values
	Seconds (X-axis)	Isc (Y-axis) of Indicated Treatment Condition									Seconds (X-axis)	Isc (Y-axis) of Indicated Treatment Condition									Seconds (X-axis)	Isc (Y-axis) of Indicated Treatment Condition									Seconds (X-axis)	Isc (Y-axis) of Indicated Treatment Condition									CFF-16HBEge-Y122X	Forskolin-induced current (ΔIsc)				VX-770-induced current (ΔIsc)			One-way ANOVA; Sidak's multiple comparisons (exact p values)
	CFF-16HBEge-Y122X	PBS	Control ASO	SMG1 ASO	SMG6 ASO	G418	SMG1 ASO/G418	SMG6 ASO/G418			CFF-16HBEge-G542X	PBS	Control ASO	SMG1 ASO	SMG6 ASO	G418	SMG1 ASO/G418	SMG6 ASO/G418			CFF-16HBEge-R1162X	PBS	Control ASO	SMG1 ASO	SMG6 ASO	G418	SMG1 ASO/G418	SMG6 ASO/G418			CFF-16HBEge-W1282X	PBS	Control ASO	SMG1 ASO	SMG6 ASO	G418	SMG1 ASO/G418	SMG6 ASO/G418			Treatment	Rep1	Rep2	Rep3		Rep1	Rep2	Rep3	Comparison
											1	0	0	0.21	0	1.08	1.59	1.09			1	0.548	0.392	0.369	0.368	1.21	1.37	2.3			1	0.39	0.185	0.499	0.61	0.803	1.35	1.75			PBS	0.89	0.984	1.1		0	0	0	G418 vs. SMG1 ASO/G418
	1	1.87	1.07	0.861	1.42	2.93	1.7	2.89			2	-0.0327	-0.022	0.202	-0.002	1.09	1.57	1.08			2	0.55	0.403	0.36	0.373	1.2	1.37	2.31			2	0.398	0.221	0.51	0.638	0.797	1.34	1.77			Control ASO	0.845	0.451	0.787		0	0	0	G418 vs. SMG6 ASO/G418
	2	1.85	1.07	0.856	1.45	2.94	1.7	2.9			3	0.0081	-0.005	0.18	0	1.07	1.56	1.09			3	0.556	0.39	0.369	0.354	1.21	1.36	2.3			3	0.401	0.196	0.496	0.61	0.8	1.38	1.78			SMG1 ASO	0.3086	0.562	0.484		0.092	0.1	0.01
	3	1.88	1.08	0.858	1.42	2.93	1.7	2.89			4	-0.03	-0.008	0.191	-0.013	1.07	1.56	1.11			4	0.534	0.392	0.363	0.36	1.22	1.36	2.33			4	0.401	0.204	0.477	0.613	0.815	1.32	1.77			SMG6 ASO	0.81	0.91	0.58		0.1	0.04	0.19
	4	1.84	1.06	0.864	1.45	2.92	1.68	2.89			5	0.0027	-0.024	0.207	0.017	1.07	1.56	1.1			5	0.534	0.39	0.385	0.371	1.22	1.39	2.32			5	0.403	0.215	0.474	0.624	0.836	1.35	1.79			G418	2.54	2.45	2.128		0.15	0.24	0
	5	1.84	1.06	0.853	1.45	2.91	1.71	2.89			6	0	-0.027	0.207	0	1.08	1.59	1.07			6	0.529	0.406	0.369	0.373	1.21	1.35	2.32			6	0.409	0.223	0.485	0.635	0.839	1.34	1.79			SMG1 ASO/G418	2.58	2.393	2.655		0.84	0.26	0.51
	6	1.84	1.06	0.853	1.46	2.89	1.69	2.89			7	0.0109	-0.011	0.196	0	1.06	1.57	1.1			7	0.529	0.414	0.372	0.371	1.23	1.37	2.31			7	0.409	0.204	0.477	0.616	0.809	1.35	1.78			SMG6 ASO/G418	3.15	3	3.828		0.81	0.49	0.58
	7	1.85	1.07	0.853	1.43	2.92	1.69	2.87			8	-0.0055	-0.011	0.202	-0.002	1.07	1.57	1.08			8	0.518	0.365	0.381	0.332	1.21	1.37	2.3			8	0.392	0.202	0.485	0.616	0.803	1.34	1.77
	8	1.87	1.08	0.85	1.44	2.93	1.68	2.91			9	-0.0028	-0.013	0.204	0.019	1.05	1.59	1.09			9	0.545	0.384	0.391	0.368	1.21	1.37	2.3			9	0.395	0.223	0.488	0.632	0.821	1.3	1.78
	9	1.89	1.09	0.869	1.44	2.91	1.69	2.9			10	0.0109	-0.024	0.204	0.006	1.07	1.59	1.1			10	0.545	0.398	0.378	0.371	1.21	1.37	2.31			10	0.387	0.193	0.496	0.599	0.818	1.35	1.75			Figure 7D	Delta Isc of 16HBEge Cells							Figure 7D: Exact p values
	10	1.86	1.08	0.864	1.46	2.91	1.68	2.9			11	0.0109	-0.016	0.188	0.008	1.08	1.54	1.09			11	0.556	0.379	0.363	0.354	1.22	1.37	2.29			11	0.411	0.193	0.512	0.597	0.803	1.33	1.75			CFF-16HBEge-G542X	Forskolin-induced current (ΔIsc)				VX-770-induced current (ΔIsc)			One-way ANOVA; Sidak's multiple comparisons (exact p values)
	11	1.86	1.07	0.847	1.44	2.94	1.68	2.91			12	0.0054	-0.022	0.202	-0.013	1.09	1.58	1.09			12	0.556	0.384	0.381	0.357	1.19	1.37	2.28			12	0.403	0.199	0.466	0.605	0.812	1.31	1.76			Treatment	Rep1	Rep2	Rep3		Rep1	Rep2	Rep3	Comparison
	12	1.86	1.09	0.845	1.45	2.9	1.68	2.87			13	-0.0055	-0.011	0.188	-0.013	1.05	1.58	1.1			13	0.537	0.373	0.36	0.351	1.2	1.37	2.28			13	0.387	0.21	0.458	0.632	0.8	1.32	1.76			PBS	0.2737	0.048	0.1524		0	0.128	0	G418 vs. SMG1 ASO/G418
	13	1.85	1.06	0.864	1.44	2.91	1.72	2.9			14	-0.01093	-0.027	0.185	0	1.08	1.57	1.09			14	0.553	0.379	0.366	0.343	1.23	1.37	2.31			14	0.409	0.207	0.493	0.627	0.818	1.33	1.78			Control ASO	0.1506	0.2243	0.2777		0.0107	0	0	G418 vs. SMG6 ASO/G418
	14	1.85	1.09	0.872	1.44	2.92	1.69	2.9			15	-0.0082	-0.019	0.196	0.003	1.06	1.58	1.09			15	0.556	0.376	0.351	0.357	1.22	1.35	2.31			15	0.411	0.218	0.52	0.624	0.827	1.33	1.77			SMG1 ASO	0.30094	0.422	0.499		0.002	0	0
	15	1.85	1.07	0.869	1.45	2.93	1.68	2.9			16	-0.0055	-0.022	0.215	0.006	1.06	1.58	1.11			16	0.561	0.387	0.375	0.373	1.21	1.37	2.31			16	0.384	0.199	0.471	0.61	0.803	1.35	1.75			SMG6 ASO	0.2891	0.234	0.237		0.013	0.033	0
	16	1.85	1.07	0.872	1.46	2.91	1.67	2.89			17	0.0081	-0.016	0.207	-0.005	1.08	1.58	1.08			17	0.542	0.392	0.378	0.379	1.21	1.37	2.32			17	0.395	0.199	0.474	0.602	0.818	1.35	1.78			G418	1.354	1.74	2.1684		0.02	0.12	0.18
	17	1.87	1.08	0.877	1.44	2.93	1.7	2.9			18	0.0136	-0.005	0.188	0.019	1.09	1.59	1.08			18	0.556	0.387	0.366	0.379	1.2	1.36	2.3			18	0.373	0.234	0.477	0.651	0.815	1.36	1.78			SMG1 ASO/G418	2.7507	2.96306	2.37		0.62	0.8	0.2
	18	1.87	1.07	0.888	1.45	2.91	1.7	2.9			19	0	-0.019	0.185	-0.016	1.08	1.54	1.1			19	0.55	0.387	0.372	0.36	1.2	1.36	2.31			19	0.392	0.199	0.482	0.599	0.827	1.36	1.79			SMG6 ASO/G418	2.417	2.6289	2.392		0.45	0.27	0.15
	19	1.86	1.08	0.866	1.46	2.9	1.68	2.89			20	-0.0028	-0.016	0.196	0	1.09	1.53	1.09			20	0.545	0.387	0.391	0.354	1.2	1.34	2.31			20	0.387	0.204	0.488	0.608	0.809	1.35	1.77
	20	1.86	1.08	0.856	1.44	2.9	1.68	2.89			21	-0.01365	-0.024	0.193	-0.008	1.08	1.57	1.1			21	0.553	0.368	0.381	0.354	1.2	1.36	2.32			21	0.401	0.202	0.493	0.605	0.809	1.34	1.76
	21	1.86	1.09	0.856	1.46	2.91	1.71	2.87			22	-0.0082	-0.022	0.185	-0.005	1.07	1.55	1.09			22	0.531	0.395	0.366	0.365	1.23	1.37	2.3			22	0.395	0.21	0.496	0.632	0.8	1.34	1.76			Figure 7F	Delta Isc of 16HBEge Cells							Figure 7F: Exact p values
	22	1.83	1.04	0.869	1.45	2.94	1.69	2.93			23	-0.0055	-0.03	0.202	-0.005	1.08	1.55	1.06			23	0.54	0.376	0.354	0.351	1.23	1.35	2.31			23	0.409	0.207	0.482	0.613	0.806	1.31	1.76			CFF-16HBEge-R1162X	Forskolin-induced current (ΔIsc)				VX-770-induced current (ΔIsc)			One-way ANOVA; Sidak's multiple comparisons (exact p values)
	23	1.8	1.04	0.842	1.43	2.91	1.69	2.88			24	-0.02182	-0.011	0.229	0	1.07	1.57	1.09			24	0.537	0.379	0.354	0.351	1.22	1.36	2.28			24	0.39	0.185	0.501	0.599	0.824	1.33	1.78			Treatment	Rep1	Rep2	Rep3		Rep1	Rep2	Rep3	Comparison
	24	1.85	1.07	0.869	1.45	2.92	1.67	2.91			25	-0.01365	-0.011	0.218	0.003	1.08	1.55	1.08			25	0.567	0.381	0.363	0.354	1.21	1.37	2.31			25	0.406	0.207	0.485	0.621	0.812	1.3	1.76			PBS	0.32	0.253	0.203		0	0	0	G418 vs. SMG1 ASO/G418
	25	1.89	1.1	0.861	1.44	2.92	1.67	2.9			26	-0.0082	-0.027	0.191	0.011	1.09	1.53	1.1			26	0.534	0.395	0.348	0.387	1.23	1.37	2.31			26	0.392	0.202	0.474	0.616	0.824	1.34	1.78			Control ASO	0.146	0.204	0.21506		0.054	0	0.09186	G418 vs. SMG6 ASO/G418
	26	1.84	1.06	0.875	1.48	2.93	1.66	2.91			27	-0.01093	-0.013	0.21	0	1.07	1.55	1.1			27	0.496	0.371	0.363	0.354	1.22	1.37	2.32			27	0.395	0.191	0.485	0.599	0.812	1.32	1.76			SMG1 ASO	0.3407	0.3701	0.4072		0.025	0.03	0.026
	27	1.83	1.06	0.869	1.49	2.92	1.69	2.92			28	-0.0055	-0.016	0.191	-0.011	1.09	1.55	1.08			28	0.493	0.371	0.363	0.362	1.22	1.37	2.3			28	0.39	0.213	0.499	0.624	0.815	1.32	1.79			SMG6 ASO	0.4424	0.5122	0.4588		0.063	0.039	0
	28	1.86	1.08	0.872	1.45	2.92	1.67	2.92			29	0.0081	-0.013	0.191	-0.013	1.05	1.54	1.09			29	0.493	0.39	0.357	0.362	1.19	1.35	2.31			29	0.398	0.188	0.493	0.61	0.809	1.34	1.76			G418	1.693	1.88	1.48		0.44	0.42	0.69
	29	1.85	1.08	0.869	1.47	2.9	1.68	2.9			30	-0.0082	-0.016	0.204	-0.024	1.08	1.53	1.08			30	0.493	0.401	0.363	0.384	1.19	1.35	2.28			30	0.39	0.193	0.466	0.613	0.845	1.31	1.76			SMG1 ASO/G418	2.5614	2.2043	2.1795		0.77	0.76	0.96
	30	1.89	1.09	0.864	1.44	2.89	1.67	2.89			31	-0.0028	-0.027	0.204	0.006	1.08	1.54	1.09			31	0.501	0.368	0.36	0.357	1.16	1.36	2.31			31	0.398	0.191	0.469	0.613	0.79	1.32	1.74			SMG6 ASO/G418	3.611	3.067	2.568		0.82	0.7	0.87
	31	1.86	1.07	0.856	1.47	2.92	1.68	2.91			32	-0.0191	-0.022	0.215	0.003	1.07	1.55	1.08			32	0.48	0.376	0.366	0.365	1.18	1.35	2.31			32	0.401	0.204	0.46	0.627	0.803	1.34	1.76
	32	1.84	1.06	0.864	1.44	2.93	1.7	2.9			33	-0.0354	-0.027	0.207	-0.008	1.08	1.54	1.07			33	0.482	0.376	0.357	0.351	1.18	1.36	2.32			33	0.395	0.183	0.477	0.619	0.833	1.32	1.79
	33	1.84	1.05	0.864	1.48	2.92	1.68	2.9			34	-0.01638	-0.032	0.215	-0.002	1.06	1.55	1.11			34	0.501	0.381	0.357	0.354	1.18	1.36	2.3			34	0.398	0.196	0.469	0.627	0.839	1.32	1.78			Figure 7H	Delta Isc of 16HBEge Cells							Figure 7H: Exact p values
	34	1.84	1.06	0.864	1.45	2.9	1.67	2.91			35	0	-0.027	0.177	-0.016	1.07	1.55	1.1			35	0.496	0.371	0.345	0.354	1.2	1.37	2.31			35	0.384	0.202	0.49	0.629	0.803	1.34	1.78			CFF-16HBEge-W1282X	Forskolin-induced current (ΔIsc)				VX-770-induced current (ΔIsc)			One-way ANOVA; Sidak's multiple comparisons (exact p values)
	35	1.85	1.08	0.853	1.44	2.9	1.65	2.9			36	-0.0082	-0.024	0.202	0	1.08	1.55	1.08			36	0.496	0.381	0.366	0.362	1.21	1.37	2.31			36	0.395	0.191	0.469	0.605	0.784	1.33	1.75			Treatment	Rep1	Rep2	Rep3		Rep1	Rep2	Rep3	Comparison
	36	1.88	1.08	0.875	1.43	2.88	1.68	2.87			37	-0.02455	-0.024	0.207	-0.002	1.07	1.54	1.1			37	0.493	0.39	0.36	0.376	1.21	1.36	2.32			37	0.392	0.196	0.466	0.608	0.809	1.29	1.77			PBS	0.277	0.272	0.341		0.096	0.078	0.069	PBS vs. SMG6 ASO
	37	1.85	1.07	0.869	1.44	2.88	1.68	2.87			38	0.0027	-0.016	0.193	-0.005	1.06	1.53	1.08			38	0.493	0.376	0.372	0.349	1.2	1.37	2.3			38	0.398	0.21	0.482	0.616	0.833	1.34	1.78			Control ASO	0.367	0.2968	0.0829		0.12	0.093	0.04261	G418 vs. SMG1 ASO/G418
	38	1.83	1.06	0.842	1.45	2.92	1.66	2.91			39	-0.0354	-0.024	0.207	0	1.06	1.54	1.1			39	0.507	0.384	0.36	0.384	1.19	1.35	2.31			39	0.398	0.21	0.474	0.619	0.809	1.34	1.77			SMG1 ASO	0.565	0.559	0.5561		0.455	0.519	0.262	G418 vs. SMG6 ASO/G418
	39	1.86	1.08	0.869	1.47	2.89	1.68	2.89			40	-0.01093	-0.024	0.232	0.006	1.08	1.59	1.06			40	0.518	0.403	0.378	0.379	1.2	1.36	2.28			40	0.398	0.215	0.46	0.624	0.824	1.34	1.75			SMG6 ASO	0.784	0.634	0.87		0.784	0.634	0.87
	40	1.87	1.09	0.886	1.46	2.89	1.69	2.88			41	-0.01093	-0.024	0.213	0.006	1.07	1.55	1.08			41	0.499	0.376	0.357	0.357	1.19	1.35	2.31			41	0.387	0.202	0.49	0.629	0.821	1.34	1.76			G418	0.811	1.037	1.022		0.47	0.5	0.55
	41	1.87	1.1	0.861	1.44	2.88	1.69	2.88			42	-0.01365	-0.019	0.193	0.011	1.09	1.53	1.08			42	0.504	0.376	0.363	0.362	1.21	1.36	2.32			42	0.406	0.223	0.485	0.638	0.793	1.32	1.75			SMG1 ASO/G418	1.8055	1.9945	2.002		1.37	2.17	2.26
	42	1.84	1.07	0.856	1.44	2.89	1.67	2.89			43	-0.0191	-0.016	0.196	-0.005	1.08	1.53	1.08			43	0.48	0.365	0.348	0.357	1.23	1.35	2.3			43	0.387	0.207	0.496	0.627	0.827	1.33	1.77			SMG6 ASO/G418	2.5745	2.1351	2.3598		2.35	2.15	2.5
	43	1.84	1.06	0.866	1.44	2.89	1.68	2.88			44	-0.0191	-0.022	0.202	-0.021	1.07	1.53	1.09			44	0.523	0.373	0.369	0.346	1.25	1.35	2.31			44	0.392	0.199	0.452	0.629	0.833	1.31	1.76
	44	1.87	1.08	0.856	1.43	2.88	1.65	2.88			45	-0.0191	-0.024	0.199	-0.002	1.07	1.55	1.09			45	0.51	0.387	0.351	0.371	1.22	1.34	2.28			45	0.398	0.202	0.485	0.61	0.815	1.34	1.76
	45	1.87	1.09	0.861	1.44	2.89	1.67	2.89			46	-0.0055	-0.022	0.202	-0.005	1.06	1.56	1.1			46	0.496	0.387	0.369	0.371	1.23	1.36	2.31			46	0.406	0.213	0.49	0.627	0.775	1.31	1.74
	46	1.86	1.11	0.864	1.45	2.91	1.66	2.9			47	-0.0055	-0.019	0.202	-0.005	1.08	1.54	1.1			47	0.518	0.371	0.372	0.351	1.24	1.36	2.31			47	0.39	0.185	0.49	0.635	0.821	1.32	1.76
	47	1.83	1.06	0.869	1.46	2.87	1.67	2.9			48	-0.01365	-0.027	0.207	0	1.08	1.54	1.09			48	0.518	0.365	0.36	0.341	1.21	1.37	2.32			48	0.398	0.221	0.474	0.624	0.79	1.32	1.75
	48	1.85	1.07	0.856	1.45	2.9	1.66	2.91			49	-0.01638	-0.024	0.218	-0.038	1.07	1.56	1.1			49	0.523	0.398	0.345	0.365	1.2	1.37	2.3			49	0.401	0.196	0.458	0.621	0.806	1.33	1.75
	49	1.84	1.06	0.853	1.46	2.87	1.66	2.85			50	-0.01638	-0.024	0.188	-0.013	1.07	1.54	1.1			50	0.512	0.381	0.36	0.354	1.18	1.37	2.31			50	0.401	0.204	0.496	0.651	0.806	1.33	1.77
	50	1.87	1.09	0.839	1.46	2.89	1.66	2.88			51	-0.02455	-0.024	0.204	-0.011	1.07	1.56	1.1			51	0.515	0.379	0.363	0.357	1.2	1.36	2.31			51	0.403	0.215	0.485	0.638	0.812	1.32	1.74
	51	1.85	1.07	0.845	1.45	2.89	1.68	2.89			52	-0.02455	-0.019	0.207	-0.005	1.08	1.55	1.1			52	0.548	0.39	0.36	0.365	1.2	1.37	2.32			52	0.409	0.223	0.485	0.629	0.806	1.34	1.75
	52	1.82	1.05	0.842	1.46	2.89	1.66	2.9			53	-0.02182	-0.024	0.207	-0.027	1.08	1.56	1.11			53	0.526	0.384	0.375	0.357	1.21	1.37	2.3			53	0.409	0.204	0.485	0.613	0.809	1.32	1.75
	53	1.84	1.07	0.869	1.45	2.88	1.67	2.89			54	-0.01365	-0.03	0.196	0.008	1.07	1.54	1.1			54	0.518	0.384	0.342	0.368	1.23	1.35	2.31			54	0.392	0.202	0.482	0.616	0.818	1.34	1.75
	54	1.86	1.09	0.866	1.46	2.91	1.66	2.88			55	-0.01638	-0.022	0.191	0.006	1.09	1.53	1.08			55	0.523	0.381	0.357	0.362	1.22	1.34	2.28			55	0.395	0.223	0.49	0.608	0.83	1.32	1.78
	55	1.84	1.08	0.861	1.47	2.88	1.66	2.89			56	-0.01093	-0.019	0.21	0.011	1.07	1.57	1.08			56	0.537	0.381	0.363	0.354	1.21	1.38	2.31			56	0.387	0.193	0.474	0.619	0.809	1.3	1.77
	56	1.83	1.08	0.853	1.44	2.88	1.66	2.87			57	-0.01365	-0.019	0.207	-0.019	1.08	1.56	1.1			57	0.518	0.395	0.354	0.376	1.19	1.36	2.32			57	0.411	0.193	0.477	0.638	0.824	1.35	1.75
	57	1.86	1.08	0.869	1.44	2.89	1.69	2.9			58	-0.0191	-0.027	0.185	-0.024	1.09	1.54	1.1			58	0.529	0.368	0.36	0.343	1.18	1.35	2.3			58	0.403	0.199	0.46	0.629	0.806	1.3	1.74
	58	1.84	1.07	0.858	1.45	2.88	1.69	2.89			59	-0.02182	-0.019	0.196	-0.011	1.07	1.53	1.09			59	0.529	0.381	0.366	0.36	1.18	1.37	2.31			59	0.387	0.21	0.474	0.629	0.818	1.32	1.76
	59	1.86	1.09	0.866	1.47	2.89	1.66	2.92			60	-0.0082	-0.024	0.193	-0.005	1.08	1.56	1.1			60	0.515	0.36	0.339	0.351	1.19	1.35	2.28			60	0.409	0.207	0.482	0.619	0.812	1.29	1.75
	60	1.85	1.1	0.856	1.45	2.86	1.67	2.86			61	-0.0382	-0.024	0.188	0.003	1.08	1.53	1.1			61	0.52	0.384	0.354	0.368	1.19	1.37	2.31			61	0.411	0.218	0.471	0.621	0.821	1.32	1.75
	61	1.82	1.05	0.891	1.46	2.86	1.67	2.87			62	0.0027	-0.035	0.204	-0.024	1.08	1.53	1.08			62	0.542	0.384	0.357	0.368	1.18	1.37	2.31			62	0.384	0.199	0.493	0.629	0.793	1.32	1.74
	62	1.83	1.06	0.872	1.43	2.89	1.68	2.89			63	-0.01365	-0.027	0.215	-0.016	1.07	1.54	1.08			63	0.548	0.376	0.363	0.365	1.18	1.34	2.32			63	0.395	0.199	0.463	0.621	0.79	1.31	1.75
	63	1.83	1.06	0.875	1.46	2.9	1.67	2.91			64	-0.02455	-0.027	0.213	-0.011	1.08	1.54	1.07			64	0.537	0.368	0.36	0.371	1.2	1.35	2.3			64	0.373	0.234	0.496	0.616	0.815	1.34	1.76
	64	1.84	1.06	0.853	1.44	2.89	1.66	2.9			65	-0.0191	-0.03	0.202	-0.013	1.07	1.52	1.1			65	0.54	0.379	0.378	0.368	1.2	1.37	2.31			65	0.392	0.199	0.49	0.619	0.8	1.31	1.76
	65	1.86	1.08	0.872	1.45	2.85	1.65	2.85			66	-0.02455	-0.027	0.193	-0.011	1.08	1.53	1.05			66	0.54	0.381	0.354	0.368	1.21	1.36	2.31			66	0.387	0.204	0.485	0.619	0.821	1.32	1.76
	66	1.84	1.06	0.834	1.44	2.83	1.66	2.84			67	-0.01093	-0.024	0.18	-0.019	1.09	1.54	1.08			67	0.534	0.368	0.345	0.36	1.22	1.37	2.32			67	0.401	0.202	0.48	0.638	0.818	1.32	1.76
	67	1.85	1.08	0.877	1.45	2.86	1.66	2.88			68	-0.01365	-0.027	0.196	0.017	1.09	1.54	1.08			68	0.512	0.354	0.366	0.341	1.21	1.35	2.31			68	0.395	0.21	0.469	0.638	0.797	1.31	1.75
	68	1.82	1.07	0.842	1.45	2.86	1.65	2.87			69	-0.0191	-0.022	0.232	0.003	1.09	1.57	1.11			69	0.545	0.354	0.354	0.341	1.23	1.36	2.32			69	0.409	0.207	0.49	0.605	0.821	1.33	1.78
	69	1.81	1.04	0.864	1.46	2.85	1.63	2.87			70	-0.0191	-0.024	0.199	-0.016	1.07	1.54	1.07			70	0.534	0.398	0.366	0.368	1.21	1.36	2.3			70	0.39	0.185	0.477	0.624	0.8	1.3	1.75
	70	1.85	1.08	0.858	1.46	2.85	1.64	2.86			71	-0.02182	-0.038	0.196	0.006	1.08	1.53	1.11			71	0.537	0.406	0.36	0.365	1.21	1.35	2.31			71	0.406	0.207	0.501	0.608	0.815	1.31	1.76
	71	1.86	1.08	0.869	1.45	2.84	1.65	2.86			72	-0.01365	-0.024	0.21	-0.005	1.08	1.55	1.1			72	0.545	0.387	0.345	0.349	1.22	1.35	2.28			72	0.392	0.202	0.474	0.624	0.797	1.3	1.75
	72	1.85	1.07	0.877	1.47	2.86	1.65	2.89			73	-0.01638	-0.032	0.204	0.022	1.08	1.54	1.1			73	0.526	0.395	0.348	0.365	1.23	1.35	2.31			73	0.395	0.191	0.49	0.616	0.8	1.33	1.76
	73	1.85	1.09	0.858	1.46	2.84	1.65	2.85			74	-0.01365	-0.022	0.223	-0.005	1.11	1.55	1.1			74	0.548	0.392	0.378	0.368	1.23	1.34	2.31			74	0.39	0.213	0.48	0.624	0.797	1.32	1.75
	74	1.86	1.1	0.853	1.48	2.85	1.67	2.88			75	-0.03	-0.024	0.193	-0.011	1.09	1.54	1.08			75	0.55	0.403	0.348	0.373	1.22	1.35	2.32			75	0.398	0.188	0.482	0.627	0.812	1.31	1.74
	75	1.84	1.07	0.837	1.43	2.85	1.65	2.88			76	-0.0354	-0.035	0.213	0.019	1.06	1.54	1.1			76	0.556	0.39	0.342	0.354	1.23	1.36	2.3			76	0.39	0.193	0.469	0.627	0.763	1.3	1.73
	76	1.84	1.08	0.869	1.43	2.86	1.64	2.87			77	-0.01638	-0.035	0.191	-0.002	1.07	1.54	1.1			77	0.534	0.392	0.363	0.36	1.23	1.37	2.31			77	0.398	0.191	0.469	0.632	0.821	1.29	1.76
	77	1.86	1.09	0.872	1.46	2.86	1.64	2.87			78	-0.03	-0.03	0.177	0.017	1.09	1.52	1.09			78	0.534	0.39	0.372	0.371	1.23	1.36	2.31			78	0.401	0.204	0.496	0.619	0.8	1.32	1.75
	78	1.85	1.07	0.856	1.46	2.86	1.65	2.87			79	-0.0327	-0.03	0.207	-0.005	1.09	1.56	1.08			79	0.529	0.406	0.357	0.373	1.2	1.35	2.32			79	0.395	0.183	0.474	0.64	0.809	1.31	1.75
	79	1.83	1.07	0.866	1.46	2.86	1.67	2.88			80	-0.0082	-0.03	0.193	-0.011	1.07	1.54	1.1			80	0.529	0.414	0.375	0.371	1.21	1.35	2.3			80	0.398	0.196	0.469	0.608	0.79	1.32	1.73
	80	1.84	1.07	0.88	1.45	2.87	1.63	2.9			81	-0.02455	-0.027	0.223	-0.008	1.07	1.56	1.09			81	0.518	0.365	0.363	0.332	1.23	1.37	2.31			81	0.384	0.202	0.469	0.632	0.818	1.31	1.77
	81	1.81	1.05	0.891	1.46	2.87	1.65	2.9			82	-0.03	-0.038	0.188	-0.016	1.09	1.54	1.09			82	0.545	0.384	0.369	0.368	1.26	1.35	2.28			82	0.395	0.191	0.469	0.624	0.8	1.3	1.75
	82	1.83	1.07	0.861	1.45	2.86	1.65	2.88			83	-0.0327	-0.038	0.196	-0.002	1.08	1.51	1.08			83	0.534	0.398	0.363	0.371	1.28	1.34	2.3			83	0.392	0.196	0.493	0.654	0.806	1.32	1.74
	83	1.85	1.08	0.886	1.43	2.86	1.66	2.89			84	-0.0191	-0.03	0.185	-0.013	1.09	1.52	1.09			84	0.534	0.379	0.36	0.354	1.24	1.35	2.31			84	0.398	0.21	0.477	0.621	0.787	1.32	1.74
	84	1.85	1.08	0.845	1.45	2.87	1.64	2.89			85	-0.0327	-0.03	0.213	0.014	1.07	1.54	1.09			85	0.529	0.384	0.372	0.357	1.26	1.36	2.31			85	0.398	0.21	0.485	0.629	0.812	1.31	1.76
	85	1.85	1.09	0.861	1.47	2.84	1.64	2.87			86	-0.0354	-0.041	0.193	-0.013	1.07	1.53	1.07			86	0.529	0.373	0.357	0.351	1.26	1.36	2.32			86	0.398	0.215	0.48	0.624	0.821	1.32	1.76
	86	1.83	1.06	0.869	1.43	2.84	1.62	2.87			87	-0.02182	-0.03	0.204	-0.016	1.07	1.54	1.08			87	0.518	0.379	0.366	0.343	1.25	1.35	2.3			87	0.387	0.202	0.477	0.608	0.815	1.32	1.76
	87	1.85	1.08	0.842	1.46	2.84	1.66	2.87			88	-0.02182	-0.027	0.213	0.014	1.07	1.54	1.11			88	0.545	0.376	0.36	0.357	1.25	1.34	2.31			88	0.406	0.223	0.477	0.632	0.784	1.31	1.73
	88	1.84	1.06	0.877	1.47	2.84	1.65	2.88			89	-0.02455	-0.038	0.213	-0.013	1.09	1.52	1.07			89	0.545	0.387	0.36	0.373	1.22	1.36	2.28			89	0.387	0.207	0.466	0.635	0.806	1.32	1.74
	89	1.82	1.08	0.856	1.46	2.8	1.64	2.83			90	-0.01365	-0.027	0.207	-0.019	1.07	1.52	1.11			90	0.556	0.392	0.36	0.379	1.23	1.37	2.31			90	0.392	0.199	0.507	0.643	0.797	1.32	1.75
	90	1.82	1.04	0.872	1.45	2.8	1.64	2.83			91	-0.03	-0.03	0.185	-0.019	1.08	1.49	1.1			91	0.556	0.387	0.369	0.379	1.25	1.37	2.31			91	0.398	0.202	0.474	0.627	0.815	1.31	1.75
	91	1.84	1.07	0.877	1.46	2.83	1.63	2.84			92	-0.0409	-0.03	0.183	0.008	1.1	1.53	1.09			92	0.537	0.387	0.357	0.36	1.25	1.35	2.32			92	0.406	0.213	0.501	0.627	0.815	1.29	1.75
	92	1.84	1.08	0.864	1.44	2.82	1.65	2.87			93	-0.0354	-0.032	0.207	-0.021	1.08	1.51	1.08			93	0.553	0.387	0.381	0.354	1.21	1.36	2.3			93	0.39	0.204	0.48	0.624	0.8	1.32	1.74
	93	1.84	1.07	0.858	1.43	2.83	1.66	2.85			94	-0.0191	-0.03	0.207	-0.032	1.1	1.53	1.1			94	0.556	0.368	0.363	0.354	1.25	1.35	2.31			94	0.401	0.21	0.474	0.629	0.809	1.31	1.75
	94	1.86	1.09	0.872	1.43	2.82	1.63	2.87			95	-0.02727	-0.035	0.204	0.003	1.08	1.53	1.09			95	0.561	0.395	0.354	0.365	1.24	1.36	2.31			95	0.39	0.199	0.482	0.632	0.821	1.31	1.76
	95	1.89	1.1	0.888	1.47	2.82	1.63	2.86			96	-0.0191	-0.032	0.196	0.008	1.07	1.52	1.08			96	0.542	0.376	0.366	0.351	1.25	1.35	2.32			96	0.398	0.218	0.493	0.619	0.797	1.28	1.74
	96	1.87	1.09	0.869	1.47	2.83	1.65	2.84			97	-0.03	-0.032	0.199	0	1.09	1.54	1.07			97	0.556	0.379	0.351	0.351	1.25	1.35	2.3			97	0.379	0.21	0.477	0.643	0.778	1.27	1.72
	97	1.87	1.1	0.891	1.45	2.84	1.65	2.87			98	-0.02182	-0.019	0.199	-0.027	1.1	1.53	1.1			98	0.55	0.381	0.348	0.354	1.25	1.35	2.31			98	0.395	0.221	0.488	0.632	0.766	1.29	1.72
	98	1.84	1.08	0.886	1.43	2.86	1.62	2.87			99	-0.0354	-0.032	0.196	-0.011	1.09	1.53	1.08			99	0.545	0.395	0.36	0.387	1.26	1.36	2.28			99	0.387	0.191	0.49	0.624	0.787	1.27	1.72
	99	1.84	1.07	0.864	1.45	2.83	1.63	2.86			100	-0.0354	-0.022	0.193	-0.013	1.08	1.52	1.08			100	0.553	0.371	0.36	0.354	1.26	1.35	2.3			100	0.403	0.196	0.469	0.624	0.784	1.28	1.75
	100	1.86	1.1	0.875	1.48	2.83	1.63	2.86			101	-0.02455	-0.038	0.215	-0.016	1.07	1.55	1.08			101	0.531	0.371	0.369	0.362	1.24	1.34	2.31			101	0.395	0.199	0.49	0.621	0.8	1.31	1.74
	101	1.84	1.06	0.883	1.47	2.83	1.62	2.87			102	-0.01638	-0.032	0.215	-0.021	1.08	1.55	1.08			102	0.54	0.39	0.351	0.362	1.26	1.36	2.31			102	0.387	0.21	0.482	0.613	0.818	1.31	1.76
	102	1.82	1.06	0.899	1.45	2.86	1.65	2.89			103	-0.03	-0.038	0.191	-0.019	1.1	1.52	1.11			103	0.537	0.401	0.372	0.384	1.24	1.35	2.32			103	0.398	0.191	0.496	0.627	0.79	1.34	1.73
	103	1.82	1.06	0.872	1.46	2.85	1.62	2.87			104	-0.0327	-0.038	0.213	-0.016	1.09	1.53	1.08			104	0.567	0.368	0.354	0.357	1.23	1.34	2.3			104	0.401	0.204	0.469	0.646	0.809	1.32	1.73
	104	1.83	1.07	0.88	1.47	2.85	1.62	2.88			105	-0.03	-0.035	0.202	-0.002	1.07	1.54	1.1			105	0.534	0.376	0.36	0.365	1.25	1.35	2.31			105	0.395	0.183	0.471	0.621	0.8	1.34	1.73
	105	1.87	1.08	0.85	1.47	2.84	1.64	2.85			106	-0.0327	-0.032	0.207	-0.032	1.09	1.53	1.11			106	0.496	0.376	0.354	0.351	1.23	1.35	2.28			106	0.398	0.196	0.488	0.627	0.806	1.33	1.73
	106	1.83	1.06	0.875	1.48	2.84	1.64	2.87			107	-0.0409	-0.035	0.199	-0.002	1.08	1.54	1.11			107	0.493	0.381	0.369	0.354	1.22	1.34	2.25			107	0.384	0.202	0.485	0.616	0.787	1.33	1.75
	107	1.82	1.06	0.858	1.44	2.84	1.63	2.87			108	-0.02455	-0.041	0.204	-0.002	1.07	1.54	1.09			108	0.493	0.371	0.345	0.354	1.26	1.34	2.27			108	0.395	0.191	0.471	0.627	0.79	1.33	1.74
	108	1.83	1.06	0.875	1.46	2.81	1.61	2.82			109	-0.02182	-0.035	0.202	-0.013	1.11	1.54	1.11			109	0.493	0.381	0.366	0.362	1.24	1.34	2.26			109	0.392	0.196	0.485	0.621	0.812	1.32	1.75
	109	1.83	1.06	0.861	1.45	2.82	1.62	2.86			110	-0.0028	-0.038	0.196	-0.008	1.07	1.53	1.1			110	0.501	0.39	0.363	0.376	1.26	1.35	2.27			110	0.398	0.21	0.499	0.64	0.797	1.35	1.75
	110	1.85	1.08	0.872	1.45	2.81	1.64	2.84			111	-0.02727	-0.03	0.204	-0.024	1.09	1.53	1.07			111	0.48	0.376	0.366	0.349	1.26	1.37	2.31			111	0.398	0.21	0.452	0.654	0.79	1.31	1.72
	111	1.82	1.06	0.866	1.45	2.83	1.63	2.87			112	-0.0354	-0.043	0.207	-0.005	1.1	1.54	1.09			112	0.482	0.384	0.354	0.384	1.26	1.36	2.32			112	0.398	0.215	0.463	0.624	0.781	1.35	1.74
	112	1.83	1.05	0.875	1.43	2.84	1.63	2.85			113	-0.03	-0.035	0.223	-0.016	1.07	1.54	1.1			113	0.501	0.403	0.357	0.379	1.25	1.36	2.3			113	0.387	0.202	0.474	0.632	0.833	1.33	1.76
	113	1.82	1.05	0.877	1.44	2.83	1.63	2.86			114	-0.02455	-0.043	0.215	-0.027	1.09	1.55	1.08			114	0.496	0.376	0.366	0.357	1.26	1.36	2.31			114	0.406	0.223	0.485	0.629	0.809	1.34	1.74
	114	1.81	1.05	0.894	1.43	2.84	1.62	2.87			115	-0.03	-0.041	0.199	-0.013	1.11	1.53	1.1			115	0.496	0.376	0.354	0.362	1.22	1.33	2.31			115	0.387	0.207	0.49	0.64	0.803	1.33	1.73
	115	1.83	1.06	0.866	1.46	2.8	1.62	2.84			116	-0.02727	-0.041	0.199	-0.011	1.08	1.52	1.08			116	0.493	0.365	0.357	0.357	1.24	1.35	2.32			116	0.392	0.199	0.488	0.632	0.772	1.34	1.72
	116	1.81	1.04	0.856	1.45	2.84	1.62	2.86			117	-0.03	-0.043	0.207	-0.013	1.09	1.52	1.08			117	0.493	0.373	0.339	0.346	1.25	1.36	2.3			117	0.398	0.202	0.496	0.64	0.809	1.33	1.73
	117	1.83	1.06	0.861	1.45	2.81	1.63	2.85			118	-0.0327	-0.032	0.215	0.008	1.07	1.53	1.11			118	0.507	0.387	0.372	0.371	1.24	1.35	2.31			118	0.406	0.213	0.496	0.624	0.797	1.34	1.74
	118	1.82	1.07	0.883	1.45	2.83	1.62	2.85			119	-0.02727	-0.035	0.204	-0.011	1.08	1.54	1.1			119	0.518	0.387	0.36	0.371	1.23	1.34	2.28			119	0.39	0.204	0.485	0.632	0.778	1.33	1.72
	119	1.78	1.03	0.896	1.46	2.82	1.63	2.86			120	-0.0327	-0.043	0.199	-0.041	1.08	1.52	1.08			120	0.499	0.371	0.385	0.351	1.25	1.34	2.31			120	0.401	0.21	0.482	0.638	0.8	1.32	1.73
	120	1.81	1.06	0.869	1.46	2.8	1.61	2.86			121	-0.02727	-0.032	0.207	-0.013	1.08	1.53	1.1			121	0.504	0.365	0.372	0.341	1.22	1.35	2.31			121	0.39	0.199	0.485	0.627	0.8	1.31	1.74
	121	1.83	1.07	0.883	1.44	2.82	1.63	2.85			122	-0.03	-0.041	0.185	-0.016	1.08	1.5	1.09			122	0.48	0.398	0.36	0.365	1.26	1.34	2.32			122	0.398	0.218	0.458	0.632	0.784	1.31	1.72
	122	1.82	1.06	0.891	1.43	2.84	1.61	2.86			123	-0.01365	-0.035	0.221	-0.021	1.09	1.54	1.1			123	0.523	0.381	0.363	0.354	1.24	1.36	2.3			123	0.379	0.21	0.477	0.64	0.793	1.36	1.74
	123	1.83	1.07	0.88	1.44	2.82	1.6	2.84			124	-0.01638	-0.035	0.207	-0.03	1.08	1.54	1.09			124	0.51	0.379	0.336	0.357	1.23	1.35	2.31			124	0.395	0.221	0.488	0.635	0.827	1.33	1.75
	124	1.82	1.05	0.866	1.43	2.83	1.62	2.88			125	-0.0191	-0.046	0.204	-0.016	1.08	1.53	1.07			125	0.496	0.39	0.354	0.365	1.26	1.33	2.31			125	0.387	0.191	0.477	0.632	0.821	1.32	1.75
	125	1.83	1.07	0.869	1.45	2.85	1.62	2.89			126	-0.01365	-0.035	0.202	-0.027	1.08	1.55	1.1			126	0.518	0.384	0.372	0.357	1.24	1.35	2.32			126	0.403	0.196	0.488	0.662	0.797	1.32	1.73
	126	1.83	1.08	0.864	1.43	2.83	1.63	2.85			127	-0.0463	-0.041	0.223	-0.005	1.09	1.53	1.08			127	0.518	0.384	0.342	0.368	1.24	1.35	2.3			127	0.395	0.199	0.471	0.638	0.812	1.31	1.73
	127	1.83	1.06	0.883	1.44	2.81	1.63	2.84			128	-0.0354	-0.049	0.204	-0.005	1.1	1.53	1.09			128	0.523	0.381	0.375	0.362	1.27	1.34	2.31			128	0.387	0.21	0.496	0.646	0.803	1.32	1.73
	128	1.82	1.06	0.883	1.46	2.81	1.62	2.85			129	-0.0191	-0.038	0.204	-0.027	1.07	1.55	1.09			129	0.512	0.381	0.363	0.354	1.2	1.35	2.28			129	0.403	0.218	0.48	0.616	0.8	1.32	1.75
	129	1.82	1.07	0.877	1.43	2.84	1.63	2.88			130	-0.0354	-0.043	0.202	-0.008	1.09	1.52	1.08			130	0.515	0.395	0.375	0.376	1.22	1.34	2.3			130	0.406	0.218	0.477	0.624	0.8	1.34	1.73
	130	1.82	1.05	0.858	1.45	2.83	1.62	2.88			131	-0.02182	-0.038	0.191	-0.011	1.1	1.53	1.08			131	0.548	0.368	0.345	0.343	1.24	1.33	2.31			131	0.392	0.215	0.493	0.616	0.787	1.34	1.71
	131	1.81	1.05	0.875	1.43	2.8	1.62	2.86			132	-0.0327	-0.043	0.21	-0.011	1.07	1.55	1.07			132	0.526	0.381	0.375	0.36	1.25	1.34	2.31			132	0.398	0.207	0.496	0.648	0.812	1.34	1.75
	132	1.81	1.05	0.88	1.46	2.83	1.62	2.89			133	-0.0382	-0.041	0.229	-0.013	1.08	1.53	1.09			133	0.518	0.36	0.348	0.351	1.24	1.35	2.32			133	0.392	0.207	0.463	0.638	0.793	1.33	1.73
	133	1.8	1.04	0.899	1.47	2.83	1.61	2.87			134	-0.02455	-0.043	0.213	-0.013	1.08	1.53	1.1			134	0.523	0.384	0.354	0.368	1.26	1.35	2.3			134	0.403	0.215	0.49	0.621	0.809	1.32	1.73
	134	1.79	1.04	0.869	1.47	2.83	1.63	2.86			135	-0.0463	-0.038	0.191	-0.008	1.09	1.51	1.08			135	0.537	0.384	0.36	0.368	1.26	1.35	2.31			135	0.409	0.218	0.463	0.629	0.781	1.34	1.73
	135	1.83	1.07	0.864	1.43	2.84	1.63	2.9			136	-0.0463	-0.049	0.21	-0.019	1.08	1.52	1.08			136	0.518	0.376	0.354	0.365	1.23	1.36	2.28			136	0.392	0.202	0.474	0.643	0.815	1.29	1.75
	136	1.8	1.04	0.88	1.45	2.8	1.61	2.84			137	-0.0382	-0.043	0.21	0	1.07	1.55	1.1			137	0.529	0.368	0.375	0.371	1.21	1.35	2.25			137	0.401	0.202	0.488	0.643	0.787	1.34	1.72
	137	1.8	1.04	0.896	1.46	2.84	1.61	2.87			138	-0.0354	-0.043	0.229	-0.041	1.1	1.53	1.07			138	0.529	0.379	0.366	0.368	1.26	1.34	2.3			138	0.398	0.193	0.474	0.638	0.754	1.32	1.71
	138	1.8	1.05	0.869	1.46	2.79	1.61	2.85			139	-0.0436	-0.038	0.221	-0.011	1.11	1.53	1.07			139	0.515	0.381	0.351	0.368	1.25	1.35	2.31			139	0.406	0.226	0.458	0.624	0.797	1.34	1.73
	139	1.78	1.04	0.883	1.44	2.81	1.61	2.84			140	-0.02455	-0.049	0.218	0.003	1.08	1.54	1.1			140	0.52	0.368	0.354	0.36	1.23	1.35	2.31			140	0.411	0.226	0.48	0.648	0.836	1.3	1.76
	140	1.81	1.05	0.877	1.45	2.81	1.61	2.87			141	-0.0382	-0.046	0.215	-0.024	1.08	1.52	1.09			141	0.542	0.354	0.369	0.341	1.23	1.35	2.32			141	0.381	0.185	0.463	0.632	0.803	1.32	1.73
	141	1.81	1.05	0.861	1.45	2.81	1.6	2.85			142	-0.0327	-0.041	0.21	-0.008	1.1	1.53	1.08			142	0.548	0.354	0.375	0.341	1.24	1.34	2.3			142	0.39	0.207	0.439	0.648	0.79	1.31	1.71
	142	1.78	1.03	0.886	1.46	2.82	1.62	2.84			143	-0.02727	-0.046	0.215	-0.008	1.1	1.52	1.06			143	0.537	0.398	0.366	0.368	1.27	1.35	2.31			143	0.403	0.202	0.482	0.662	0.787	1.33	1.72
	143	1.81	1.04	0.861	1.45	2.82	1.59	2.84			144	-0.0354	-0.041	0.223	-0.043	1.09	1.54	1.07			144	0.54	0.406	0.354	0.365	1.26	1.36	2.28			144	0.409	0.204	0.49	0.627	0.784	1.31	1.72
	144	1.82	1.06	0.856	1.45	2.83	1.61	2.87			145	-0.0327	-0.041	0.218	-0.011	1.09	1.54	1.07			145	0.54	0.387	0.357	0.349	1.25	1.34	2.31			145	0.409	0.191	0.469	0.635	0.79	1.31	1.73
	145	1.78	1.02	0.877	1.45	2.81	1.62	2.89			146	-0.02455	-0.041	0.207	0	1.09	1.52	1.07			146	0.534	0.395	0.36	0.365	1.25	1.34	2.31			146	0.414	0.207	0.463	0.643	0.809	1.33	1.73
	146	1.82	1.06	0.875	1.45	2.82	1.6	2.87			147	-0.03	-0.032	0.226	-0.002	1.11	1.53	1.08			147	0.512	0.392	0.378	0.368	1.24	1.35	2.32			147	0.403	0.204	0.441	0.621	0.79	1.32	1.73
	147	1.8	1.03	0.88	1.48	2.8	1.61	2.88			148	-0.0409	-0.032	0.229	-0.011	1.1	1.52	1.08			148	0.545	0.403	0.354	0.373	1.24	1.34	2.3			148	0.403	0.213	0.48	0.635	0.815	1.34	1.75
	148	1.79	1.02	0.85	1.43	2.83	1.62	2.89			149	-0.0382	-0.046	0.215	0	1.09	1.5	1.05			149	0.534	0.39	0.372	0.354	1.22	1.35	2.31			149	0.39	0.196	0.455	0.64	0.824	1.31	1.76
	149	1.81	1.04	0.853	1.46	2.82	1.62	2.87			150	-0.0463	-0.038	0.213	-0.019	1.1	1.54	1.1			150	0.537	0.392	0.366	0.36	1.24	1.34	2.31			150	0.387	0.196	0.477	0.613	0.803	1.31	1.73
	150	1.8	1.07	0.888	1.44	2.81	1.63	2.86			151	-0.0382	-0.043	0.21	-0.016	1.1	1.53	1.08			151	0.545	0.39	0.354	0.371	1.24	1.34	2.32			151	0.395	0.215	0.485	0.627	0.787	1.32	1.73
	151	1.81	1.04	0.869	1.47	2.82	1.62	2.88			152	-0.0545	-0.049	0.226	-0.027	1.1	1.54	1.09			152	0.526	0.406	0.363	0.373	1.25	1.34	2.3			152	0.381	0.191	0.48	0.64	0.8	1.34	1.73
	152	1.82	1.05	0.877	1.48	2.84	1.62	2.87			153	-0.0327	-0.041	0.196	-0.024	1.09	1.51	1.09			153	0.548	0.414	0.363	0.371	1.23	1.34	2.31			153	0.395	0.215	0.463	0.635	0.787	1.33	1.72
	153	1.78	1.04	0.886	1.45	2.81	1.64	2.86			154	-0.0327	-0.041	0.191	-0.035	1.12	1.53	1.08			154	0.55	0.365	0.372	0.332	1.24	1.35	2.28			154	0.39	0.204	0.466	0.646	0.787	1.32	1.72
	154	1.83	1.07	0.856	1.48	2.82	1.6	2.85			155	-0.03	-0.043	0.237	-0.019	1.08	1.54	1.08			155	0.556	0.384	0.354	0.368	1.26	1.35	2.3			155	0.387	0.218	0.463	0.646	0.797	1.32	1.73
	155	1.8	1.05	0.861	1.45	2.81	1.61	2.88			156	-0.0409	-0.041	0.207	-0.008	1.08	1.51	1.1			156	0.534	0.398	0.342	0.371	1.25	1.34	2.31			156	0.398	0.191	0.488	0.643	0.79	1.32	1.73
	156	1.8	1.04	0.875	1.46	2.83	1.62	2.87			157	-0.0409	-0.043	0.215	-0.013	1.1	1.52	1.09			157	0.534	0.379	0.369	0.354	1.21	1.35	2.31			157	0.392	0.199	0.46	0.624	0.8	1.34	1.72
	157	1.8	1.03	0.888	1.46	2.8	1.63	2.85			158	-0.0382	-0.043	0.21	-0.024	1.08	1.53	1.08			158	0.529	0.384	0.363	0.357	1.24	1.35	2.32			158	0.392	0.199	0.485	0.643	0.784	1.32	1.73
	158	1.79	1.05	0.877	1.46	2.79	1.61	2.86			159	-0.0191	-0.038	0.226	-0.016	1.08	1.53	1.09			159	0.529	0.373	0.369	0.351	1.22	1.35	2.3			159	0.409	0.191	0.48	0.621	0.784	1.33	1.71
	159	1.78	1.02	0.883	1.46	2.79	1.61	2.84			160	-0.0545	-0.032	0.226	-0.041	1.08	1.51	1.07			160	0.518	0.379	0.372	0.343	1.23	1.34	2.31			160	0.395	0.204	0.488	0.635	0.806	1.32	1.74
	160	1.8	1.05	0.88	1.47	2.8	1.61	2.84			161	-0.03	-0.043	0.226	-0.03	1.09	1.52	1.1			161	0.545	0.376	0.351	0.357	1.23	1.35	2.3			161	0.398	0.202	0.46	0.643	0.784	1.33	1.73
	161	1.78	1.04	0.899	1.45	2.8	1.62	2.86			162	-0.0382	-0.043	0.202	-0.013	1.12	1.5	1.08			162	0.545	0.387	0.36	0.373	1.24	1.33	2.31			162	0.409	0.21	0.482	0.627	0.787	1.32	1.73
	162	1.81	1.05	0.877	1.44	2.78	1.61	2.86			163	-0.0327	-0.046	0.213	-0.013	1.08	1.53	1.09			163	0.556	0.392	0.33	0.379	1.25	1.35	2.31			163	0.392	0.204	0.488	0.619	0.775	1.32	1.72
	163	1.8	1.05	0.866	1.44	2.79	1.62	2.85			164	-0.0491	-0.057	0.229	-0.024	1.07	1.54	1.08			164	0.556	0.387	0.348	0.379	1.23	1.34	2.32			164	0.42	0.202	0.466	0.629	0.809	1.29	1.75
	164	1.8	1.04	0.869	1.47	2.8	1.61	2.87			165	-0.0518	-0.052	0.202	-0.027	1.09	1.51	1.1			165	0.537	0.387	0.366	0.36	1.24	1.35	2.3			165	0.401	0.199	0.458	0.64	0.827	1.29	1.75
	165	1.81	1.07	0.888	1.47	2.82	1.6	2.89			166	-0.0518	-0.054	0.218	-0.035	1.08	1.52	1.09			166	0.553	0.387	0.345	0.354	1.25	1.35	2.31			166	0.406	0.199	0.474	0.654	0.793	1.32	1.73
	166	1.81	1.06	0.894	1.46	2.8	1.6	2.86			167	-0.0327	-0.049	0.199	-0.008	1.07	1.53	1.11			167	0.556	0.368	0.366	0.354	1.26	1.34	2.28			167	0.392	0.204	0.471	0.627	0.784	1.31	1.7
	167	1.8	1.04	0.894	1.45	2.8	1.62	2.85			168	-0.0327	-0.049	0.218	-0.011	1.1	1.52	1.07			168	0.561	0.395	0.36	0.365	1.25	1.34	2.31			168	0.403	0.191	0.469	0.629	0.806	1.32	1.74
	168	1.81	1.04	0.875	1.47	2.8	1.62	2.86			169	-0.0327	-0.043	0.213	-0.013	1.09	1.52	1.1			169	0.542	0.376	0.345	0.351	1.21	1.34	2.31			169	0.384	0.215	0.477	0.643	0.797	1.3	1.75
	169	1.81	1.04	0.888	1.47	2.79	1.6	2.85			170	-0.03	-0.057	0.229	0	1.08	1.53	1.07			170	0.556	0.379	0.357	0.351	1.23	1.34	2.32			170	0.401	0.196	0.469	0.643	0.824	1.31	1.76
	170	1.8	1.05	0.896	1.44	2.82	1.6	2.86			171	-0.0354	-0.038	0.21	-0.019	1.1	1.53	1.08			171	0.55	0.381	0.357	0.354	1.2	1.34	2.3			171	0.406	0.215	0.48	0.632	0.784	1.3	1.73
	171	1.79	1.03	0.886	1.45	2.8	1.62	2.82			172	-0.0327	-0.049	0.221	-0.032	1.09	1.54	1.08			172	0.545	0.395	0.357	0.387	1.23	1.34	2.31			172	0.398	0.202	0.452	0.646	0.793	1.29	1.71
	172	1.79	1.03	0.902	1.45	2.81	1.6	2.87			173	-0.0436	-0.046	0.232	-0.019	1.08	1.55	1.1			173	0.553	0.371	0.375	0.354	1.26	1.33	2.31			173	0.406	0.202	0.458	0.643	0.793	1.32	1.72
	173	1.81	1.06	0.888	1.44	2.82	1.6	2.87			174	-0.03	-0.046	0.237	-0.011	1.1	1.53	1.1			174	0.531	0.371	0.345	0.362	1.25	1.35	2.32			174	0.417	0.193	0.474	0.638	0.775	1.31	1.71
	174	1.8	1.05	0.888	1.46	2.8	1.61	2.86			175	-0.03	-0.049	0.213	-0.035	1.1	1.52	1.09			175	0.54	0.39	0.351	0.362	1.24	1.34	2.3			175	0.406	0.196	0.485	0.654	0.793	1.32	1.72
	175	1.79	1.04	0.888	1.47	2.8	1.63	2.86			176	-0.0436	-0.054	0.213	-0.013	1.09	1.53	1.09			176	0.537	0.401	0.357	0.384	1.25	1.34	2.31			176	0.401	0.21	0.463	0.629	0.787	1.34	1.72
	176	1.8	1.04	0.888	1.43	2.79	1.61	2.85			177	-0.0491	-0.038	0.232	-0.019	1.1	1.53	1.08			177	0.567	0.368	0.378	0.357	1.21	1.34	2.28			177	0.406	0.185	0.469	0.635	0.787	1.32	1.72
	177	1.81	1.04	0.894	1.45	2.79	1.61	2.86			178	-0.0354	-0.043	0.229	-0.016	1.09	1.53	1.08			178	0.534	0.376	0.354	0.365	1.23	1.35	2.3			178	0.392	0.193	0.471	0.635	0.8	1.32	1.72
	178	1.8	1.04	0.888	1.46	2.8	1.59	2.86			179	-0.0491	-0.049	0.234	-0.011	1.09	1.52	1.08			179	0.496	0.376	0.354	0.351	1.24	1.35	2.31			179	0.401	0.191	0.463	0.638	0.769	1.32	1.69
	179	1.8	1.04	0.902	1.45	2.8	1.61	2.85			180	-0.0463	-0.041	0.218	-0.021	1.09	1.51	1.1			180	0.493	0.381	0.36	0.354	1.21	1.35	2.31			180	0.411	0.202	0.466	0.616	0.772	1.3	1.69
	180	1.8	1.02	0.907	1.44	2.8	1.63	2.87			181	-0.03	-0.049	0.232	-0.024	1.11	1.52	1.07			181	0.493	0.371	0.351	0.354	1.23	1.31	2.32			181	0.39	0.196	0.474	0.638	0.824	1.32	1.74
	181	1.78	1.03	0.88	1.47	2.77	1.61	2.85			182	-0.0491	-0.049	0.223	-0.027	1.13	1.53	1.07			182	0.493	0.381	0.366	0.362	1.25	1.33	2.3			182	0.387	0.204	0.474	0.638	0.815	1.33	1.73
	182	1.82	1.05	0.894	1.44	2.77	1.61	2.86			183	-0.0354	-0.057	0.213	-0.011	1.1	1.51	1.07			183	0.501	0.39	0.342	0.376	1.23	1.35	2.3			183	0.403	0.215	0.482	0.619	0.818	1.31	1.75
	183	1.78	1.04	0.864	1.48	2.8	1.59	2.86			184	-0.0627	-0.062	0.221	-0.024	1.09	1.52	1.1			184	0.48	0.376	0.357	0.349	1.2	1.34	2.31			184	0.409	0.199	0.49	0.648	0.8	1.31	1.72
	184	1.8	1.04	0.891	1.44	2.8	1.59	2.85			185	-0.0382	-0.052	0.199	-0.021	1.11	1.52	1.11			185	0.482	0.384	0.348	0.384	1.21	1.35	2.31			185	0.392	0.21	0.466	0.638	0.781	1.33	1.73
	185	1.82	1.06	0.907	1.46	2.77	1.61	2.84			186	-0.0354	-0.054	0.221	-0.002	1.1	1.53	1.08			186	0.501	0.403	0.357	0.379	1.23	1.35	2.32			186	0.398	0.213	0.493	0.643	0.787	1.32	1.73
	186	1.81	1.05	0.902	1.47	2.78	1.6	2.86			187	-0.0354	-0.054	0.21	-0.011	1.09	1.52	1.08			187	0.496	0.376	0.351	0.357	1.22	1.35	2.3			187	0.392	0.196	0.48	0.638	0.793	1.3	1.73
	187	1.81	1.05	0.875	1.45	2.78	1.6	2.84			188	-0.0491	-0.046	0.232	-0.016	1.1	1.5	1.08			188	0.496	0.376	0.372	0.362	1.24	1.33	2.31			188	0.401	0.207	0.469	0.627	0.809	1.33	1.74
	188	1.8	1.03	0.907	1.45	2.77	1.62	2.86			189	-0.0436	-0.041	0.215	-0.024	1.1	1.5	1.09			189	0.493	0.365	0.348	0.357	1.22	1.36	2.28			189	0.401	0.199	0.458	0.643	0.787	1.31	1.73
	189	1.78	1.01	0.905	1.45	2.77	1.6	2.83			190	-0.0463	-0.046	0.223	-0.011	1.1	1.53	1.11			190	0.493	0.373	0.342	0.346	1.21	1.34	2.31			190	0.401	0.199	0.474	0.619	0.803	1.29	1.72
	190	1.78	1.02	0.924	1.46	2.78	1.61	2.85			191	-0.02727	-0.049	0.213	-0.019	1.08	1.51	1.09			191	0.507	0.387	0.366	0.371	1.22	1.34	2.31			191	0.392	0.196	0.458	0.638	0.772	1.31	1.7
	191	1.77	1.02	0.905	1.44	2.79	1.57	2.85			192	-0.0518	-0.043	0.24	-0.03	1.08	1.54	1.08			192	0.518	0.387	0.351	0.371	1.25	1.34	2.32			192	0.392	0.202	0.46	0.627	0.784	1.32	1.73
	192	1.79	1.02	0.907	1.46	2.77	1.57	2.83			193	-0.0463	-0.054	0.223	-0.038	1.09	1.54	1.08			193	0.499	0.371	0.363	0.351	1.22	1.32	2.3			193	0.39	0.199	0.474	0.621	0.778	1.3	1.73
	193	1.79	1.03	0.921	1.43	2.75	1.57	2.84			194	-0.0354	-0.043	0.218	-0.019	1.11	1.51	1.1			194	0.504	0.365	0.357	0.341	1.22	1.34	2.31			194	0.398	0.196	0.463	0.64	0.793	1.31	1.71
	194	1.77	1.02	0.894	1.46	2.78	1.6	2.87			195	-0.0409	-0.054	0.215	-0.019	1.1	1.53	1.1			195	0.48	0.398	0.366	0.365	1.2	1.35	2.31			195	0.406	0.207	0.485	0.646	0.787	1.32	1.71
	195	1.77	1.03	0.877	1.48	2.78	1.58	2.87			196	-0.0436	-0.043	0.245	-0.041	1.09	1.53	1.11			196	0.523	0.381	0.363	0.354	1.22	1.34	2.32			196	0.395	0.202	0.447	0.632	0.754	1.31	1.68
	196	1.8	1.05	0.888	1.45	2.78	1.59	2.84			197	-0.0463	-0.049	0.245	-0.024	1.1	1.53	1.09			197	0.51	0.379	0.363	0.357	1.21	1.34	2.3			197	0.392	0.213	0.485	0.64	0.809	1.3	1.74
	197	1.78	1.04	0.896	1.44	2.78	1.6	2.86			198	-0.0436	-0.046	0.226	-0.019	1.09	1.53	1.09			198	0.496	0.39	0.354	0.365	1.21	1.33	2.31			198	0.401	0.218	0.49	0.64	0.8	1.3	1.74
	198	1.81	1.05	0.905	1.46	2.78	1.59	2.86			199	-0.02455	-0.049	0.229	-0.041	1.09	1.52	1.11			199	0.518	0.384	0.36	0.357	1.2	1.34	2.28			199	0.395	0.196	0.474	0.64	0.793	1.31	1.72
	199	1.78	1.02	0.891	1.45	2.77	1.6	2.85			200	-0.0436	-0.057	0.226	-0.021	1.1	1.51	1.11			200	0.518	0.384	0.348	0.368	1.23	1.34	2.3			200	0.398	0.207	0.466	0.629	0.787	1.3	1.73
	200	1.78	1.02	0.894	1.44	2.78	1.62	2.85			201	-0.0409	-0.046	0.237	-0.013	1.09	1.53	1.1			201	0.523	0.381	0.36	0.362	1.22	1.35	2.31			201	0.398	0.185	0.458	0.643	0.778	1.31	1.71
	201	1.79	1.02	0.899	1.44	2.79	1.58	2.86			202	-0.0409	-0.041	0.245	-0.011	1.1	1.52	1.08			202	0.512	0.381	0.369	0.354	1.22	1.34	2.31			202	0.392	0.202	0.477	0.627	0.806	1.29	1.72
	202	1.76	1.01	0.907	1.43	2.79	1.6	2.86			203	-0.0382	-0.052	0.213	-0.021	1.1	1.5	1.09			203	0.515	0.395	0.36	0.376	1.22	1.33	2.32			203	0.398	0.193	0.463	0.64	0.812	1.31	1.74
	203	1.81	1.07	0.894	1.45	2.79	1.59	2.86			204	-0.0409	-0.052	0.223	-0.011	1.09	1.53	1.09			204	0.548	0.368	0.342	0.343	1.22	1.34	2.3			204	0.39	0.207	0.48	0.635	0.781	1.31	1.71
	204	1.78	1.03	0.896	1.45	2.79	1.61	2.85			205	-0.0654	-0.057	0.229	-0.035	1.1	1.52	1.08			205	0.526	0.381	0.391	0.36	1.22	1.33	2.31			205	0.395	0.202	0.485	0.64	0.79	1.31	1.72
	205	1.8	1.04	0.866	1.47	2.78	1.59	2.84			206	-0.0409	-0.06	0.204	-0.021	1.1	1.51	1.08			206	0.518	0.36	0.357	0.351	1.24	1.35	2.28			206	0.395	0.174	0.458	0.635	0.766	1.31	1.71
	206	1.78	1.04	0.891	1.46	2.78	1.59	2.84			207	-0.03	-0.049	0.229	0	1.1	1.53	1.1			207	0.523	0.384	0.366	0.368	1.21	1.34	2.25			207	0.411	0.207	0.474	0.635	0.781	1.3	1.72
	207	1.8	1.04	0.905	1.42	2.75	1.58	2.83			208	-0.0545	-0.062	0.223	-0.041	1.1	1.53	1.08			208	0.537	0.384	0.369	0.368	1.2	1.34	2.27			208	0.395	0.21	0.469	0.651	0.793	1.31	1.72
	208	1.83	1.07	0.891	1.43	2.78	1.58	2.86			209	-0.0191	-0.052	0.237	-0.041	1.1	1.53	1.07			209	0.518	0.376	0.378	0.365	1.22	1.34	2.26			209	0.395	0.196	0.493	0.651	0.781	1.31	1.72
	209	1.76	1.01	0.891	1.46	2.78	1.6	2.87			210	-0.0518	-0.054	0.207	-0.027	1.1	1.5	1.08			210	0.529	0.368	0.372	0.371	1.22	1.33	2.27			210	0.398	0.204	0.471	0.638	0.778	1.29	1.7
	210	1.78	1.02	0.891	1.48	2.79	1.61	2.86			211	-0.0463	-0.06	0.207	-0.019	1.11	1.51	1.11			211	0.529	0.379	0.354	0.368	1.22	1.33	2.31			211	0.401	0.183	0.447	0.657	0.775	1.33	1.71
	211	1.79	1.04	0.899	1.44	2.78	1.6	2.87			212	-0.06	-0.046	0.202	-0.011	1.1	1.5	1.09			212	0.515	0.381	0.369	0.368	1.23	1.35	2.32			212	0.406	0.221	0.463	0.638	0.797	1.33	1.73
	212	1.77	1.04	0.894	1.44	2.79	1.59	2.86			213	-0.0436	-0.052	0.234	-0.035	1.08	1.53	1.08			213	0.52	0.368	0.369	0.36	1.22	1.34	2.32			213	0.384	0.196	0.477	0.632	0.778	1.33	1.71
	213	1.78	1.05	0.896	1.44	2.81	1.6	2.87			214	-0.0436	-0.054	0.218	-0.03	1.1	1.52	1.1			214	0.542	0.354	0.366	0.341	1.21	1.34	2.34			214	0.395	0.207	0.488	0.646	0.803	1.33	1.73
	214	1.8	1.04	0.91	1.48	2.78	1.59	2.84			215	-0.0572	-0.054	0.223	-0.03	1.09	1.53	1.1			215	0.548	0.354	0.36	0.341	1.22	1.35	2.33			215	0.392	0.204	0.49	0.64	0.803	1.32	1.72
	215	1.79	1.04	0.907	1.43	2.8	1.58	2.86			216	-0.0463	-0.049	0.191	-0.038	1.09	1.47	1.09			216	0.537	0.398	0.357	0.368	1.23	1.34	2.33			216	0.401	0.196	0.463	0.64	0.803	1.28	1.72
	216	1.84	1.07	0.91	1.44	2.81	1.59	2.87			217	-0.0327	-0.065	0.229	-0.027	1.11	1.53	1.1			217	0.54	0.406	0.369	0.365	1.23	1.35	2.35			217	0.39	0.21	0.458	0.632	0.784	1.28	1.7
	217	1.8	1.04	0.905	1.44	2.8	1.56	2.86			218	-0.02455	-0.065	0.223	-0.016	1.09	1.51	1.09			218	0.54	0.387	0.363	0.349	1.23	1.33	2.34			218	0.398	0.213	0.469	0.64	0.79	1.32	1.71
	218	1.8	1.05	0.902	1.45	2.8	1.62	2.88			219	-0.0572	-0.06	0.229	-0.027	1.08	1.53	1.09			219	0.534	0.395	0.348	0.365	1.22	1.34	2.34			219	0.401	0.191	0.463	0.632	0.793	1.31	1.72
	219	1.77	1.04	0.907	1.42	2.77	1.57	2.82			220	-0.0463	-0.062	0.218	-0.027	1.11	1.5	1.08			220	0.512	0.392	0.351	0.368	1.21	1.34	2.36			220	0.398	0.196	0.45	0.64	0.8	1.32	1.73
	220	1.79	1.04	0.918	1.45	2.76	1.6	2.84			221	-0.0627	-0.0679	0.245	-0.016	1.11	1.53	1.08			221	0.545	0.403	0.363	0.373	1.22	1.32	2.3			221	0.395	0.213	0.477	0.646	0.784	1.31	1.71
	221	1.77	1.02	0.913	1.44	2.75	1.59	2.84			222	-0.06	-0.052	0.21	-0.027	1.11	1.51	1.1			222	0.534	0.39	0.354	0.354	1.22	1.33	2.31			222	0.398	0.183	0.499	0.659	0.803	1.32	1.71
	222	1.77	1.05	0.91	1.46	2.74	1.57	2.84			223	-0.0572	-0.054	0.218	-0.021	1.11	1.51	1.08			223	0.537	0.392	0.354	0.36	1.23	1.34	2.31			223	0.39	0.199	0.463	0.624	0.8	1.28	1.71
	223	1.77	1.01	0.894	1.45	2.77	1.57	2.86			224	-0.0463	-0.054	0.234	-0.035	1.09	1.52	1.1			224	0.545	0.39	0.36	0.371	1.22	1.35	2.32			224	0.381	0.207	0.474	0.624	0.815	1.3	1.72
	224	1.8	1.05	0.894	1.46	2.79	1.6	2.88			225	-0.0518	-0.054	0.218	-0.019	1.1	1.54	1.1			225	0.526	0.406	0.357	0.373	1.22	1.33	2.3			225	0.398	0.207	0.469	0.621	0.79	1.29	1.7
	225	1.8	1.05	0.905	1.46	2.79	1.59	2.86			226	-0.0545	-0.065	0.229	-0.008	1.09	1.53	1.07			226	0.548	0.414	0.36	0.371	1.25	1.32	2.31			226	0.403	0.213	0.485	0.627	0.784	1.29	1.72
	226	1.8	1.07	0.905	1.47	2.76	1.59	2.85			227	-0.0463	-0.052	0.226	-0.011	1.11	1.53	1.07			227	0.55	0.365	0.354	0.332	1.22	1.34	2.28			227	0.381	0.207	0.474	0.657	0.775	1.3	1.71
	227	1.78	1.05	0.905	1.45	2.78	1.59	2.84			228	-0.0409	-0.046	0.223	-0.021	1.11	1.53	1.1			228	0.556	0.384	0.348	0.368	1.21	1.32	2.31			228	0.395	0.204	0.466	0.643	0.787	1.31	1.7
	228	1.8	1.06	0.916	1.45	2.8	1.58	2.88			229	-0.0354	-0.057	0.243	-0.021	1.11	1.54	1.09			229	0.534	0.398	0.366	0.371	1.23	1.34	2.31			229	0.398	0.199	0.46	0.616	0.815	1.29	1.72
	229	1.78	1.03	0.918	1.44	2.77	1.6	2.85			230	-0.0818	-0.06	0.237	-0.021	1.09	1.53	1.08			230	0.534	0.379	0.351	0.354	1.22	1.34	2.32			230	0.387	0.202	0.471	0.64	0.793	1.3	1.71
	230	1.78	1.05	0.929	1.46	2.78	1.58	2.84			231	-0.0491	-0.052	0.226	-0.016	1.1	1.51	1.08			231	0.529	0.384	0.381	0.357	1.23	1.34	2.3			231	0.403	0.202	0.471	0.64	0.8	1.31	1.7
	231	1.8	1.06	0.899	1.46	2.78	1.59	2.84			232	-0.0545	-0.054	0.223	-0.019	1.12	1.51	1.08			232	0.529	0.373	0.348	0.351	1.22	1.33	2.31			232	0.401	0.193	0.471	0.662	0.803	1.25	1.72
	232	1.77	1.05	0.883	1.43	2.78	1.6	2.84			233	-0.0518	-0.054	0.215	-0.032	1.1	1.51	1.1			233	0.518	0.379	0.354	0.343	1.23	1.34	2.31			233	0.401	0.21	0.493	0.654	0.781	1.3	1.72
	233	1.76	1.03	0.872	1.46	2.77	1.57	2.86			234	-0.0545	-0.052	0.215	-0.005	1.09	1.51	1.1			234	0.545	0.376	0.36	0.357	1.22	1.32	2.32			234	0.411	0.193	0.474	0.651	0.787	1.32	1.69
	234	1.76	1.02	0.916	1.44	2.8	1.59	2.87			235	-0.0572	-0.054	0.221	-0.016	1.11	1.5	1.08			235	0.545	0.387	0.348	0.373	1.23	1.32	2.3			235	0.401	0.191	0.46	0.64	0.793	1.29	1.75
	235	1.8	1.09	0.902	1.47	2.77	1.58	2.84			236	-0.0382	-0.062	0.245	-0.03	1.11	1.51	1.09			236	0.556	0.392	0.363	0.379	1.23	1.34	2.31			236	0.384	0.196	0.474	0.635	0.812	1.31	1.72
	236	1.79	1.05	0.918	1.45	2.79	1.58	2.89			237	-0.0491	-0.046	0.221	-0.019	1.1	1.52	1.09			237	0.556	0.387	0.363	0.379	1.22	1.33	2.28			237	0.395	0.21	0.463	0.648	0.812	1.29	1.75
	237	1.77	1.04	0.924	1.47	2.8	1.59	2.88			238	-0.0572	-0.052	0.234	-0.038	1.1	1.53	1.1			238	0.537	0.387	0.369	0.36	1.2	1.33	2.3			238	0.395	0.215	0.469	0.635	0.79	1.33	1.72
	238	1.77	1.05	0.894	1.44	2.81	1.59	2.87			239	-0.0518	-0.049	0.237	-0.021	1.11	1.5	1.1			239	0.553	0.387	0.375	0.354	1.2	1.35	2.31			239	0.392	0.191	0.46	0.64	0.793	1.29	1.72
	239	1.78	1.05	0.913	1.45	2.76	1.58	2.84			240	-0.0681	-0.054	0.213	-0.019	1.09	1.51	1.08			240	0.556	0.368	0.363	0.354	1.2	1.32	2.31			240	0.401	0.196	0.46	0.648	0.793	1.3	1.7
	240	1.81	1.07	0.94	1.45	2.75	1.58	2.84			241	-0.0409	-0.057	0.21	-0.021	1.1	1.5	1.1			241	0.561	0.395	0.391	0.365	1.21	1.34	2.32			241	0.387	0.207	0.46	0.64	0.766	1.29	1.7
	241	1.78	1.04	0.896	1.46	2.79	1.57	2.89			242	-0.0545	-0.054	0.234	-0.041	1.1	1.5	1.11			242	0.542	0.376	0.342	0.351	1.21	1.32	2.3			242	0.392	0.204	0.477	0.632	0.769	1.29	1.69
	242	1.78	1.06	0.921	1.44	2.79	1.59	2.85			243	-0.0463	-0.0679	0.223	-0.038	1.11	1.51	1.08			243	0.556	0.379	0.366	0.351	1.2	1.31	2.31			243	0.392	0.185	0.463	0.654	0.781	1.3	1.72
	243	1.77	1.02	0.916	1.46	2.79	1.57	2.88			244	-0.0545	-0.052	0.24	-0.046	1.1	1.52	1.09			244	0.55	0.381	0.342	0.354	1.19	1.33	2.28			244	0.395	0.202	0.463	0.646	0.79	1.31	1.71
	244	1.75	1.01	0.913	1.44	2.79	1.57	2.86			245	-0.0463	-0.054	0.24	-0.032	1.1	1.53	1.1			245	0.545	0.395	0.372	0.387	1.21	1.33	2.25			245	0.395	0.196	0.477	0.638	0.797	1.29	1.72
	245	1.78	1.04	0.921	1.46	2.8	1.57	2.87			246	-0.0491	-0.054	0.213	-0.027	1.11	1.49	1.09			246	0.553	0.371	0.366	0.354	1.2	1.33	2.27			246	0.403	0.204	0.45	0.632	0.781	1.28	1.7
	246	1.78	1.05	0.907	1.46	2.79	1.57	2.87			247	-0.0654	-0.06	0.237	-0.041	1.1	1.52	1.1			247	0.531	0.371	0.372	0.362	1.2	1.33	2.26			247	0.387	0.21	0.482	0.648	0.797	1.32	1.71
	247	1.79	1.07	0.913	1.45	2.78	1.56	2.87			248	-0.0436	-0.049	0.226	-0.049	1.1	1.52	1.11			248	0.54	0.39	0.381	0.362	1.19	1.34	2.27			248	0.406	0.207	0.474	0.632	0.79	1.31	1.7
	248	1.77	1.04	0.913	1.43	2.76	1.6	2.85			249	-0.0572	-0.046	0.232	-0.027	1.11	1.51	1.11			249	0.537	0.401	0.375	0.384	1.2	1.34	2.3			249	0.392	0.213	0.466	0.638	0.79	1.31	1.71
	249	1.79	1.06	0.91	1.43	2.76	1.6	2.84			250	-0.0436	-0.043	0.215	-0.019	1.09	1.51	1.09			250	0.567	0.368	0.357	0.357	1.2	1.34	2.31			250	0.403	0.204	0.458	0.629	0.815	1.28	1.73
	250	1.77	1.04	0.918	1.45	2.78	1.57	2.89			251	-0.0491	-0.054	0.213	-0.016	1.07	1.48	1.11			251	0.534	0.376	0.372	0.365	1.21	1.34	2.31			251	0.392	0.199	0.469	0.646	0.79	1.3	1.7
	251	1.77	1.05	0.921	1.44	2.76	1.58	2.84			252	-0.0491	-0.057	0.232	-0.019	1.09	1.52	1.12			252	0.548	0.376	0.36	0.351	1.23	1.35	2.32			252	0.392	0.18	0.463	0.643	0.806	1.28	1.72
	252	1.79	1.06	0.916	1.45	2.77	1.58	2.89			253	-0.0382	-0.057	0.251	-0.021	1.08	1.53	1.1			253	0.542	0.381	0.369	0.354	1.2	1.35	2.3			253	0.379	0.191	0.455	0.635	0.797	1.31	1.72
	253	1.78	1.04	0.916	1.44	2.8	1.56	2.91			254	-0.0491	-0.06	0.234	-0.027	1.11	1.51	1.09			254	0.531	0.371	0.348	0.354	1.22	1.34	2.31			254	0.39	0.191	0.458	0.638	0.784	1.28	1.72
	254	1.8	1.07	0.921	1.44	2.78	1.57	2.87			255	-0.0436	-0.0679	0.229	0	1.1	1.5	1.09			255	0.54	0.381	0.345	0.362	1.21	1.35	2.28			255	0.403	0.193	0.46	0.648	0.8	1.29	1.73
	255	1.79	1.08	0.913	1.46	2.74	1.57	2.84			256	-0.0627	-0.057	0.232	-0.03	1.11	1.51	1.1			256	0.537	0.39	0.354	0.376	1.19	1.36	2.31			256	0.403	0.207	0.469	0.646	0.793	1.29	1.71
	256	1.78	1.05	0.932	1.47	2.77	1.57	2.84			257	-0.0409	-0.046	0.215	-0.03	1.11	1.5	1.09			257	0.545	0.376	0.36	0.349	1.2	1.33	2.31			257	0.39	0.196	0.471	0.624	0.806	1.29	1.71
	257	1.76	1.03	0.899	1.46	2.77	1.57	2.87			258	-0.0491	-0.06	0.248	-0.046	1.1	1.54	1.07			258	0.542	0.384	0.36	0.384	1.2	1.35	2.32			258	0.395	0.207	0.48	0.659	0.79	1.31	1.71
	258	1.8	1.06	0.932	1.46	2.78	1.58	2.86			259	-0.0654	-0.054	0.223	-0.032	1.11	1.51	1.11			259	0.537	0.403	0.351	0.379	1.2	1.33	2.3			259	0.379	0.191	0.471	0.651	0.79	1.31	1.69
	259	1.78	1.05	0.902	1.45	2.76	1.58	2.87			260	-0.0545	-0.065	0.226	-0.021	1.1	1.5	1.12			260	0.531	0.376	0.369	0.357	1.2	1.33	2.31			260	0.39	0.191	0.466	0.646	0.772	1.3	1.69
	260	1.78	1.06	0.929	1.44	2.75	1.56	2.84			261	-0.0736	-0.054	0.245	-0.021	1.11	1.52	1.09			261	0.54	0.376	0.348	0.362	1.22	1.34	2.31			261	0.409	0.204	0.455	0.659	0.787	1.28	1.72
	261	1.77	1.04	0.916	1.45	2.75	1.55	2.84			262	-0.0627	-0.054	0.256	-0.051	1.08	1.53	1.08			262	0.545	0.365	0.351	0.357	1.21	1.32	2.32			262	0.401	0.191	0.469	0.646	0.778	1.27	1.69
	262	1.75	1.03	0.929	1.44	2.78	1.57	2.87			263	-0.0627	-0.0679	0.234	-0.008	1.11	1.51	1.08			263	0.561	0.373	0.363	0.346	1.22	1.34	2.3			263	0.401	0.191	0.46	0.64	0.803	1.29	1.7
	263	1.75	1.01	0.899	1.47	2.76	1.58	2.86			264	-0.0491	-0.046	0.24	-0.013	1.09	1.51	1.1			264	0.542	0.387	0.348	0.371	1.21	1.34	2.31			264	0.39	0.196	0.466	0.648	0.763	1.28	1.7
	264	1.74	1.02	0.924	1.46	2.75	1.57	2.86			265	-0.0572	-0.06	0.234	-0.041	1.12	1.5	1.08			265	0.534	0.387	0.357	0.371	1.21	1.34	2.28			265	0.379	0.172	0.452	0.646	0.781	1.29	1.72
	265	1.77	1.05	0.929	1.45	2.76	1.56	2.87			266	-0.0572	-0.06	0.229	-0.011	1.11	1.5	1.09			266	0.534	0.371	0.369	0.351	1.21	1.34	2.3			266	0.401	0.213	0.466	0.643	0.76	1.32	1.67
	266	1.75	1.05	0.918	1.45	2.74	1.56	2.84			267	-0.0736	-0.062	0.234	-0.027	1.09	1.5	1.06			267	0.54	0.365	0.357	0.341	1.19	1.35	2.31			267	0.403	0.21	0.452	0.635	0.797	1.28	1.73
	267	1.75	1.03	0.921	1.47	2.75	1.56	2.86			268	-0.0627	-0.06	0.226	-0.03	1.1	1.51	1.08			268	0.537	0.398	0.36	0.365	1.21	1.34	2.31			268	0.39	0.196	0.488	0.646	0.772	1.3	1.68
	268	1.74	1.02	0.913	1.44	2.78	1.56	2.88			269	-0.0491	-0.06	0.218	-0.016	1.11	1.49	1.11			269	0.54	0.381	0.375	0.354	1.2	1.34	2.32			269	0.387	0.207	0.477	0.648	0.8	1.31	1.72
	269	1.78	1.04	0.921	1.43	2.73	1.55	2.84			270	-0.0627	-0.0679	0.229	-0.027	1.1	1.5	1.08			270	0.529	0.379	0.351	0.357	1.2	1.34	2.3			270	0.376	0.204	0.46	0.659	0.803	1.29	1.7
	270	1.78	1.05	0.899	1.44	2.75	1.58	2.86			271	-0.0491	-0.06	0.226	-0.043	1.1	1.5	1.08			271	0.54	0.39	0.351	0.365	1.24	1.34	2.3			271	0.387	0.202	0.474	0.654	0.812	1.29	1.71
	271	1.77	1.04	0.929	1.45	2.77	1.54	2.87			272	-0.06	-0.052	0.218	-0.03	1.1	1.48	1.07			272	0.537	0.384	0.363	0.357	1.2	1.33	2.31			272	0.401	0.199	0.46	0.632	0.83	1.29	1.7
	272	1.75	1.01	0.921	1.45	2.76	1.53	2.86			273	-0.0572	-0.0679	0.223	-0.027	1.11	1.51	1.1			273	0.526	0.384	0.351	0.368	1.19	1.32	2.31			273	0.384	0.207	0.49	0.648	0.836	1.31	1.71
	273	1.72	1.02	0.896	1.47	2.74	1.56	2.87			274	-0.0627	-0.06	0.24	-0.035	1.1	1.5	1.06			274	0.534	0.381	0.372	0.362	1.22	1.34	2.32			274	0.401	0.193	0.471	0.648	0.864	1.3	1.72
	274	1.79	1.06	0.932	1.45	2.77	1.56	2.86			275	-0.0818	-0.0706	0.207	-0.027	1.11	1.5	1.07			275	0.526	0.381	0.354	0.354	1.2	1.32	2.3			275	0.398	0.218	0.471	0.651	0.848	1.29	1.7
	275	1.77	1.04	0.921	1.45	2.77	1.57	2.86			276	-0.06	-0.06	0.221	-0.027	1.1	1.51	1.11			276	0.534	0.395	0.348	0.376	1.21	1.34	2.31			276	0.406	0.196	0.466	0.654	0.876	1.28	1.69
	276	1.8	1.06	0.921	1.48	2.81	1.54	2.89			277	-0.0654	-0.043	0.218	-0.027	1.13	1.51	1.09			277	0.55	0.368	0.363	0.343	1.24	1.35	2.28			277	0.39	0.196	0.48	0.665	0.922	1.31	1.72
	277	1.76	1.03	0.932	1.46	2.8	1.54	2.87			278	-0.0709	-0.062	0.226	-0.013	1.1	1.5	1.11			278	0.523	0.381	0.348	0.36	1.22	1.33	2.31			278	0.425	0.207	0.45	0.684	0.931	1.3	1.73
	278	1.78	1.04	0.926	1.44	2.81	1.57	2.87			279	-0.0872	-0.065	0.223	-0.013	1.08	1.51	1.09			279	0.534	0.36	0.366	0.351	1.21	1.32	2.31			279	0.406	0.207	0.48	0.67	0.943	1.3	1.71
	279	1.78	1.04	0.921	1.44	2.83	1.55	2.86			280	-0.0354	-0.057	0.237	-0.021	1.12	1.5	1.11			280	0.531	0.384	0.372	0.368	1.19	1.33	2.32			280	0.392	0.202	0.48	0.695	0.967	1.29	1.72
	280	1.75	1.01	0.921	1.44	2.86	1.59	2.86			281	-0.0627	-0.057	0.215	-0.038	1.12	1.51	1.09			281	0.518	0.384	0.36	0.368	1.19	1.33	2.3			281	0.398	0.213	0.458	0.695	0.974	1.29	1.71
	281	1.79	1.05	0.921	1.44	2.91	1.57	2.88			282	-0.0627	-0.057	0.221	-0.041	1.09	1.51	1.09			282	0.529	0.376	0.375	0.365	1.2	1.32	2.31			282	0.395	0.191	0.474	0.703	0.958	1.3	1.69
	282	1.81	1.06	0.932	1.47	2.98	1.57	2.88			283	-0.06	-0.057	0.221	-0.035	1.11	1.5	1.1			283	0.523	0.368	0.36	0.371	1.2	1.33	2.31			283	0.406	0.221	0.477	0.728	1.01	1.29	1.72
	283	1.76	1.02	0.918	1.41	3.04	1.56	2.89			284	-0.0518	-0.065	0.234	-0.057	1.1	1.53	1.09			284	0.534	0.379	0.363	0.368	1.18	1.33	2.32			284	0.401	0.207	0.469	0.714	1.02	1.28	1.72
	284	1.8	1.04	0.894	1.46	3.1	1.58	2.89			285	-0.0545	-0.062	0.218	-0.049	1.12	1.49	1.09			285	0.54	0.381	0.366	0.368	1.2	1.35	2.3			285	0.395	0.196	0.45	0.741	1.03	1.25	1.69
	285	1.8	1.06	0.921	1.45	3.14	1.56	2.88			286	-0.0654	-0.06	0.202	-0.021	1.09	1.47	1.11			286	0.523	0.368	0.391	0.36	1.18	1.32	2.31			286	0.39	0.204	0.466	0.741	1.04	1.26	1.71
	286	1.8	1.04	0.913	1.46	3.2	1.55	2.84			287	-0.0681	-0.054	0.223	-0.049	1.1	1.51	1.1			287	0.523	0.354	0.369	0.341	1.2	1.32	2.28			287	0.403	0.202	0.482	0.76	1.04	1.27	1.71
	287	1.76	1.02	0.91	1.46	3.28	1.55	2.86			288	-0.06	-0.065	0.218	-0.021	1.09	1.5	1.09			288	0.531	0.354	0.375	0.341	1.17	1.34	2.3			288	0.403	0.202	0.447	0.76	1.05	1.27	1.7
	288	1.77	1.03	0.929	1.44	3.35	1.57	2.85			289	-0.06	-0.06	0.21	-0.021	1.11	1.49	1.12			289	0.52	0.433	0.372	0.381	1.18	1.33	2.31			289	0.379	0.199	0.466	0.779	1.09	1.28	1.72
	289	1.78	1.02	0.935	1.43	3.39	1.55	2.86			290	-0.0463	-0.06	0.229	-0.027	1.1	1.52	1.13			290	0.534	0.42	0.354	0.379	1.2	1.34	2.31			290	0.398	0.191	0.46	0.777	1.09	1.28	1.71
	290	1.82	1.06	0.905	1.45	3.47	1.56	2.87			291	-0.0681	-0.06	0.223	-0.013	1.1	1.51	1.07			291	0.537	0.428	0.366	0.392	1.18	1.33	2.32			291	0.381	0.183	0.474	0.793	1.08	1.29	1.71
	291	1.77	1.02	0.924	1.46	3.53	1.56	2.87			292	-0.0572	-0.0679	0.229	-0.03	1.1	1.51	1.09			292	0.52	0.417	0.366	0.381	1.2	1.34	2.3			292	0.384	0.199	0.466	0.809	1.11	1.29	1.72
	292	1.78	1.02	0.913	1.45	3.58	1.56	2.86			293	-0.0545	-0.0679	0.232	-0.024	1.09	1.52	1.08			293	0.526	0.436	0.33	0.403	1.2	1.35	2.31			293	0.39	0.199	0.463	0.777	1.1	1.28	1.72
	293	1.76	1.01	0.88	1.44	3.63	1.56	2.89			294	-0.0463	-0.062	0.245	-0.03	1.1	1.51	1.1			294	0.529	0.428	0.357	0.39	1.21	1.32	2.3			294	0.392	0.207	0.471	0.798	1.12	1.28	1.73
	294	1.8	1.04	0.926	1.44	3.68	1.57	2.94			295	-0.0327	-0.0679	0.24	-0.035	1.08	1.52	1.09			295	0.537	0.42	0.36	0.381	1.21	1.33	2.31			295	0.39	0.191	0.466	0.812	1.11	1.3	1.74
	295	1.77	1.01	0.91	1.48	3.71	1.56	2.98			296	-0.0736	-0.06	0.237	-0.049	1.09	1.52	1.08			296	0.54	0.406	0.336	0.365	1.18	1.34	2.31			296	0.392	0.188	0.46	0.828	1.1	1.29	1.72
	296	1.79	1.03	0.921	1.46	3.76	1.53	3.02			297	-0.0763	-0.049	0.223	-0.032	1.1	1.51	1.07			297	0.529	0.409	0.348	0.376	1.17	1.33	2.32			297	0.395	0.193	0.463	0.839	1.09	1.26	1.72
	297	1.77	1.01	0.921	1.43	3.78	1.55	3.07			298	-0.06	-0.052	0.234	-0.03	1.08	1.5	1.08			298	0.515	0.42	0.348	0.387	1.19	1.35	2.3			298	0.384	0.18	0.452	0.817	1.14	1.25	1.72
	298	1.78	1.01	0.932	1.46	3.78	1.57	3.13			299	-0.06	-0.062	0.215	-0.041	1.09	1.47	1.09			299	0.529	0.414	0.342	0.368	1.18	1.34	2.31			299	0.392	0.218	0.48	0.801	1.1	1.29	1.7
	299	1.76	1.02	0.921	1.47	3.82	1.55	3.21			300	-0.0681	-0.062	0.223	-0.046	1.09	1.5	1.09			300	0.523	0.433	0.369	0.398	1.17	1.33	2.28			300	0.398	0.196	0.474	0.815	1.12	1.29	1.72
	300	1.8	1.02	0.899	1.48	3.83	1.58	3.32			301	-0.0654	-0.054	0.213	-0.035	1.09	1.5	1.05			301	0.518	0.417	0.363	0.371	1.18	1.32	2.31			301	0.384	0.169	0.46	0.834	1.11	1.27	1.7
	301	1.79	1.01	0.905	1.45	3.87	1.59	3.46			302	-0.0491	-0.0679	0.193	-0.016	1.09	1.5	1.1			302	0.542	0.428	0.363	0.387	1.2	1.35	2.31			302	0.379	0.191	0.436	0.823	1.12	1.31	1.72
	302	1.8	1.02	0.924	1.47	3.9	1.65	3.61			303	-0.0627	-0.0679	0.218	-0.013	1.11	1.49	1.09			303	0.531	0.422	0.357	0.376	1.2	1.33	2.32			303	0.387	0.202	0.463	0.85	1.13	1.31	1.71
	303	1.78	1.01	0.932	1.44	3.89	1.69	3.69			304	-0.0572	-0.065	0.237	0	1.1	1.49	1.07			304	0.52	0.409	0.366	0.351	1.2	1.32	2.3			304	0.395	0.221	0.466	0.847	1.16	1.3	1.75
	304	1.79	1.02	0.924	1.42	3.92	1.76	3.83			305	-0.0627	-0.057	0.221	-0.027	1.1	1.49	1.09			305	0.529	0.414	0.345	0.365	1.2	1.32	2.31			305	0.403	0.204	0.452	0.847	1.14	1.3	1.76
	305	1.79	1	0.899	1.43	3.91	1.82	3.95			306	-0.0654	-0.065	0.24	-0.027	1.09	1.51	1.09			306	0.534	0.398	0.351	0.362	1.21	1.33	2.31			306	0.398	0.213	0.471	0.823	1.12	1.27	1.78
	306	1.79	1.01	0.926	1.47	3.95	1.91	4.09			307	-0.0818	-0.0734	0.213	-0.024	1.1	1.48	1.1			307	0.537	0.414	0.375	0.373	1.19	1.33	2.32			307	0.398	0.199	0.452	0.845	1.12	1.29	1.76
	307	1.82	1.02	0.916	1.46	3.96	1.99	4.19			308	-0.0409	-0.065	0.213	-0.027	1.1	1.49	1.05			308	0.52	0.406	0.366	0.376	1.19	1.35	2.3			308	0.387	0.188	0.469	0.834	1.12	1.27	1.82
	308	1.81	1	0.916	1.45	3.98	2.07	4.31			309	-0.0572	-0.057	0.229	-0.027	1.1	1.5	1.1			309	0.526	0.398	0.348	0.36	1.17	1.33	2.31			309	0.395	0.193	0.452	0.834	1.14	1.3	1.85
	309	1.85	1.04	0.924	1.47	3.96	2.15	4.4			310	-0.0627	-0.06	0.204	-0.03	1.12	1.5	1.1			310	0.526	0.398	0.381	0.368	1.19	1.31	2.28			310	0.381	0.193	0.488	0.834	1.12	1.28	1.87
	310	1.8	0.981	0.935	1.45	3.98	2.24	4.5			311	-0.0627	-0.0679	0.234	-0.021	1.11	1.53	1.08			311	0.542	0.406	0.381	0.365	1.2	1.32	2.3			311	0.379	0.199	0.48	0.853	1.11	1.3	1.9
	311	1.83	1.01	0.894	1.46	3.98	2.33	4.58			312	-0.0572	-0.06	0.218	-0.032	1.1	1.51	1.1			312	0.515	0.387	0.351	0.349	1.2	1.33	2.31			312	0.39	0.204	0.466	0.834	1.13	1.28	1.95
	312	1.83	1.01	0.899	1.44	4	2.41	4.66			313	-0.06	-0.06	0.218	-0.041	1.08	1.49	1.07			313	0.537	0.395	0.351	0.365	1.21	1.34	2.31			313	0.379	0.193	0.466	0.853	1.16	1.28	2.01
	313	1.81	0.989	0.932	1.46	4.01	2.45	4.74			314	-0.0627	-0.065	0.218	-0.013	1.1	1.51	1.09			314	0.54	0.392	0.357	0.368	1.2	1.32	2.32			314	0.39	0.202	0.471	0.842	1.14	1.28	2.03
	314	1.82	1	0.916	1.47	3.99	2.56	4.77			315	-0.079	-0.0706	0.21	-0.027	1.1	1.5	1.1			315	0.537	0.403	0.36	0.373	1.19	1.32	2.3			315	0.395	0.204	0.477	0.853	1.14	1.26	2.06
	315	1.83	1.02	0.932	1.47	4.03	2.62	4.87			316	-0.0709	-0.065	0.202	-0.038	1.09	1.49	1.1			316	0.537	0.39	0.357	0.354	1.21	1.32	2.31			316	0.387	0.199	0.455	0.856	1.14	1.27	2.11
	316	1.83	1.03	0.905	1.45	4.04	2.66	4.92			317	-0.0518	-0.049	0.229	-0.03	1.1	1.53	1.08			317	0.54	0.392	0.369	0.36	1.2	1.33	2.28			317	0.395	0.193	0.488	0.845	1.16	1.28	2.15
	317	1.84	1.05	0.918	1.45	4.04	2.7	4.96			318	-0.0518	-0.065	0.204	-0.032	1.08	1.51	1.09			318	0.542	0.39	0.375	0.371	1.19	1.34	2.25			318	0.403	0.191	0.482	0.842	1.14	1.28	2.19
	318	1.82	1.03	0.935	1.46	4.03	2.76	4.97			319	-0.0736	-0.057	0.207	-0.032	1.09	1.48	1.09			319	0.529	0.406	0.345	0.373	1.19	1.35	2.27			319	0.39	0.193	0.488	0.856	1.15	1.26	2.22
	319	1.8	1.01	0.91	1.47	4.04	2.8	5.01			320	-0.0572	-0.052	0.234	-0.016	1.1	1.52	1.08			320	0.531	0.414	0.372	0.371	1.2	1.32	2.26			320	0.403	0.191	0.455	0.85	1.15	1.27	2.23
	320	1.81	1.02	0.94	1.47	4.07	2.81	5.06			321	-0.0627	-0.0706	0.226	-0.024	1.11	1.51	1.1			321	0.526	0.365	0.36	0.332	1.21	1.33	2.27			321	0.387	0.193	0.469	0.861	1.15	1.26	2.26
	321	1.81	1.04	0.921	1.46	4.06	2.85	5.1			322	-0.0709	-0.06	0.215	-0.038	1.09	1.51	1.09			322	0.531	0.384	0.33	0.368	1.19	1.32	2.31			322	0.398	0.183	0.485	0.856	1.16	1.28	2.3
	322	1.8	1.02	0.921	1.45	4.07	2.88	5.13			323	-0.0572	-0.0706	0.196	-0.021	1.1	1.5	1.09			323	0.537	0.398	0.357	0.371	1.19	1.32	2.32			323	0.398	0.199	0.455	0.88	1.16	1.29	2.33
	323	1.81	1.03	0.905	1.44	4.07	2.9	5.16			324	-0.0491	-0.06	0.232	-0.021	1.11	1.5	1.09			324	0.523	0.379	0.351	0.354	1.19	1.33	2.34			324	0.401	0.202	0.469	0.845	1.16	1.28	2.34
	324	1.83	1.04	0.932	1.43	4.08	2.93	5.19			325	-0.06	-0.0706	0.226	-0.043	1.1	1.49	1.1			325	0.537	0.384	0.342	0.357	1.19	1.33	2.33			325	0.39	0.202	0.458	0.817	1.17	1.29	2.39
	325	1.8	1.04	0.935	1.43	4.1	2.95	5.21			326	-0.0681	-0.049	0.207	-0.032	1.1	1.48	1.1			326	0.515	0.373	0.36	0.351	1.19	1.34	2.33			326	0.403	0.191	0.45	0.864	1.14	1.26	2.36
	326	1.78	1.01	0.902	1.46	4.08	2.98	5.22			327	-0.0709	-0.065	0.213	-0.046	1.11	1.51	1.08			327	0.52	0.379	0.351	0.343	1.19	1.34	2.35			327	0.401	0.21	0.482	0.856	1.15	1.28	2.38
	327	1.82	1.05	0.907	1.46	4.09	2.98	5.22			328	-0.0681	-0.06	0.213	-0.049	1.11	1.48	1.08			328	0.526	0.376	0.369	0.357	1.2	1.33	2.34			328	0.392	0.183	0.452	0.85	1.1	1.27	2.37
	328	1.78	1.01	0.926	1.45	4.08	3	5.23			329	-0.0491	-0.0734	0.21	-0.027	1.08	1.48	1.08			329	0.518	0.387	0.372	0.373	1.18	1.33	2.34			329	0.398	0.196	0.49	0.861	1.18	1.29	2.45
	329	1.8	1.04	0.937	1.48	4.08	3.04	5.25			330	-0.0627	-0.062	0.229	-0.038	1.11	1.51	1.1			330	0.537	0.392	0.369	0.379	1.19	1.32	2.36			330	0.406	0.204	0.469	0.839	1.16	1.29	2.43
	330	1.77	1.02	0.916	1.47	4.09	3.06	5.29			331	-0.06	-0.062	0.223	-0.013	1.12	1.49	1.08			331	0.512	0.387	0.369	0.379	1.17	1.33	2.35			331	0.395	0.202	0.452	0.85	1.15	1.28	2.45
	331	1.79	1.02	0.899	1.46	4.09	3.07	5.29			332	-0.079	-0.0679	0.234	-0.021	1.1	1.51	1.11			332	0.526	0.387	0.336	0.36	1.2	1.34	2.34			332	0.387	0.196	0.469	0.866	1.16	1.3	2.47
	332	1.8	1.04	0.896	1.47	4.11	3.07	5.31			333	-0.0736	-0.065	0.213	-0.051	1.09	1.48	1.09			333	0.54	0.387	0.348	0.354	1.22	1.35	2.34			333	0.398	0.213	0.501	0.845	1.18	1.31	2.48
	333	1.79	1.02	0.913	1.47	4.1	3.08	5.34			334	-0.06	-0.0706	0.207	-0.027	1.08	1.51	1.1			334	0.534	0.368	0.342	0.354	1.19	1.34	2.33			334	0.409	0.191	0.477	0.869	1.16	1.31	2.47
	334	1.79	1.03	0.91	1.48	4.1	3.09	5.33			335	-0.0654	-0.0679	0.223	-0.013	1.11	1.49	1.12			335	0.526	0.395	0.357	0.365	1.19	1.34	2.35			335	0.406	0.196	0.496	0.864	1.14	1.3	2.46
	335	1.81	1.04	0.913	1.49	4.13	3.09	5.35			336	-0.0518	-0.065	0.215	-0.032	1.1	1.49	1.1			336	0.52	0.376	0.372	0.351	1.18	1.33	2.36			336	0.401	0.196	0.49	0.837	1.18	1.34	2.51
	336	1.8	1.02	0.888	1.48	4.09	3.11	5.32			337	-0.079	-0.057	0.193	-0.038	1.11	1.46	1.1			337	0.537	0.379	0.375	0.351	1.19	1.32	2.34			337	0.417	0.193	0.463	0.856	1.16	1.32	2.51
	337	1.81	1.04	0.894	1.46	4.11	3.11	5.35			338	-0.0518	-0.057	0.232	-0.03	1.08	1.49	1.09			338	0.523	0.381	0.369	0.354	1.18	1.31	2.34			338	0.398	0.196	0.471	0.847	1.18	1.36	2.53
	338	1.79	1.01	0.907	1.47	4.08	3.13	5.34			339	-0.06	-0.0679	0.221	-0.021	1.09	1.49	1.09			339	0.52	0.395	0.339	0.387	1.18	1.33	2.37			339	0.395	0.196	0.471	0.853	1.17	1.35	2.53
	339	1.79	1.04	0.899	1.46	4.11	3.13	5.35			340	-0.0681	-0.0679	0.221	-0.019	1.09	1.5	1.11			340	0.518	0.371	0.369	0.354	1.17	1.34	2.35			340	0.409	0.196	0.488	0.866	1.16	1.43	2.53
	340	1.81	1.02	0.913	1.47	4.11	3.15	5.37			341	-0.06	-0.0706	0.229	-0.035	1.09	1.49	1.1			341	0.518	0.371	0.372	0.362	1.17	1.33	2.34			341	0.401	0.202	0.485	0.866	1.17	1.45	2.55
	341	1.8	1.05	0.883	1.49	4.13	3.16	5.39			342	-0.0572	-0.0734	0.226	-0.027	1.09	1.5	1.09			342	0.529	0.39	0.363	0.362	1.19	1.33	2.37			342	0.401	0.21	0.46	0.856	1.16	1.48	2.53
	342	1.77	1	0.916	1.5	4.14	3.18	5.41			343	-0.0627	-0.06	0.237	-0.027	1.1	1.48	1.09			343	0.512	0.401	0.357	0.384	1.19	1.31	2.38			343	0.409	0.213	0.48	0.858	1.2	1.46	2.57
	343	1.8	1.03	0.896	1.48	4.12	3.17	5.39			344	-0.0545	-0.057	0.204	-0.041	1.08	1.48	1.09			344	0.531	0.368	0.36	0.357	1.2	1.33	2.37			344	0.401	0.191	0.463	0.877	1.14	1.47	2.54
	344	1.79	1.01	0.91	1.49	4.12	3.19	5.4			345	-0.0627	-0.0679	0.234	-0.021	1.12	1.49	1.1			345	0.534	0.376	0.366	0.365	1.19	1.32	2.37			345	0.414	0.218	0.507	0.864	1.14	1.52	2.56
	345	1.8	1.02	0.896	1.51	4.16	3.2	5.43			346	-0.0572	-0.062	0.226	-0.03	1.1	1.5	1.08			346	0.518	0.376	0.354	0.351	1.2	1.33	2.36			346	0.406	0.207	0.466	0.861	1.17	1.54	2.56
	346	1.82	1.06	0.926	1.51	4.16	3.18	5.44			347	-0.0818	-0.0679	0.202	-0.038	1.13	1.49	1.1			347	0.52	0.381	0.36	0.354	1.17	1.32	2.38			347	0.403	0.204	0.48	0.872	1.16	1.56	2.55
	347	1.8	1.04	0.905	1.49	4.12	3.22	5.41			348	-0.0736	-0.06	0.223	-0.038	1.1	1.48	1.1			348	0.531	0.371	0.375	0.354	1.17	1.32	2.35			348	0.406	0.215	0.474	0.883	1.19	1.58	2.61
	348	1.78	1.01	0.907	1.51	4.14	3.23	5.42			349	-0.0572	-0.0734	0.196	-0.038	1.09	1.47	1.07			349	0.531	0.381	0.366	0.362	1.18	1.33	2.36			349	0.406	0.21	0.485	0.858	1.18	1.57	2.58
	349	1.78	1.01	0.902	1.52	4.16	3.22	5.46			350	-0.06	-0.057	0.234	-0.043	1.11	1.48	1.1			350	0.531	0.39	0.388	0.376	1.19	1.32	2.37			350	0.411	0.215	0.466	0.866	1.17	1.58	2.59
	350	1.78	1.02	0.891	1.52	4.14	3.26	5.43			351	-0.0627	-0.06	0.234	-0.041	1.1	1.49	1.1			351	0.542	0.376	0.348	0.349	1.2	1.34	2.37			351	0.411	0.218	0.477	0.88	1.16	1.63	2.59
	351	1.81	1.04	0.913	1.49	4.18	3.25	5.46			352	-0.0763	-0.06	0.213	-0.032	1.09	1.49	1.1			352	0.531	0.384	0.354	0.384	1.2	1.32	2.37			352	0.401	0.213	0.482	0.85	1.19	1.62	2.62
	352	1.77	1	0.91	1.53	4.17	3.23	5.44			353	-0.0736	-0.062	0.229	-0.035	1.11	1.51	1.11			353	0.537	0.403	0.348	0.379	1.21	1.32	2.38			353	0.417	0.21	0.477	0.842	1.18	1.66	2.61
	353	1.77	1.02	0.894	1.49	4.17	3.25	5.46			354	-0.079	-0.0734	0.234	-0.016	1.1	1.49	1.12			354	0.54	0.376	0.366	0.357	1.2	1.32	2.37			354	0.406	0.204	0.466	0.858	1.17	1.68	2.58
	354	1.79	1.03	0.924	1.54	4.19	3.26	5.46			355	-0.0518	-0.06	0.223	-0.046	1.11	1.49	1.1			355	0.545	0.376	0.357	0.362	1.19	1.34	2.38			355	0.401	0.218	0.469	0.861	1.2	1.67	2.62
	355	1.77	1.02	0.899	1.53	4.2	3.27	5.48			356	-0.0545	-0.065	0.213	-0.043	1.1	1.47	1.09			356	0.529	0.365	0.357	0.357	1.21	1.34	2.39			356	0.39	0.204	0.477	0.866	1.17	1.68	2.61
	356	1.78	1.02	0.899	1.53	4.17	3.26	5.45			357	-0.0736	-0.06	0.234	-0.024	1.12	1.5	1.1			357	0.531	0.373	0.363	0.346	1.2	1.34	2.39			357	0.406	0.218	0.463	0.858	1.17	1.68	2.6
	357	1.8	1.04	0.899	1.55	4.18	3.27	5.44			358	-0.06	-0.065	0.21	-0.038	1.11	1.5	1.11			358	0.523	0.387	0.369	0.371	1.2	1.35	2.38			358	0.414	0.215	0.49	0.869	1.16	1.69	2.59
	358	1.77	1.02	0.913	1.56	4.19	3.28	5.46			359	-0.0463	-0.065	0.223	-0.043	1.12	1.48	1.1			359	0.531	0.387	0.36	0.371	1.23	1.38	2.37			359	0.403	0.229	0.474	0.88	1.2	1.73	2.62
	359	1.8	1.05	0.916	1.55	4.17	3.28	5.47			360	-0.0572	-0.0679	0.213	-0.038	1.09	1.49	1.11			360	0.512	0.371	0.366	0.351	1.22	1.41	2.39			360	0.398	0.204	0.496	0.866	1.17	1.7	2.63
	360	1.75	1	0.886	1.57	4.16	3.29	5.48			361	-0.0681	-0.0706	0.213	-0.049	1.12	1.48	1.08			361	0.526	0.365	0.351	0.341	1.23	1.43	2.37			361	0.406	0.229	0.458	0.866	1.21	1.74	2.64
	361	1.78	1.02	0.875	1.56	4.18	3.3	5.48			362	-0.0409	-0.06	0.232	-0.03	1.11	1.49	1.08			362	0.531	0.398	0.366	0.365	1.26	1.46	2.35			362	0.403	0.215	0.46	0.861	1.17	1.73	2.62
	362	1.78	1.04	0.899	1.58	4.2	3.29	5.5			363	-0.0572	-0.0679	0.188	-0.019	1.1	1.47	1.1			363	0.523	0.381	0.375	0.354	1.25	1.49	2.37			363	0.403	0.226	0.463	0.861	1.17	1.72	2.62
	363	1.75	0.992	0.913	1.57	4.19	3.29	5.5			364	-0.0491	-0.065	0.232	-0.038	1.12	1.5	1.11			364	0.512	0.379	0.381	0.357	1.26	1.54	2.36			364	0.401	0.226	0.496	0.866	1.17	1.74	2.63
	364	1.77	1.01	0.932	1.58	4.2	3.29	5.5			365	-0.0736	-0.065	0.215	-0.038	1.1	1.47	1.11			365	0.529	0.39	0.363	0.365	1.32	1.59	2.39			365	0.39	0.213	0.507	0.869	1.19	1.77	2.64
	365	1.74	1	0.91	1.57	4.19	3.31	5.49			366	-0.079	-0.0679	0.21	-0.032	1.11	1.49	1.09			366	0.523	0.384	0.381	0.357	1.33	1.62	2.39			366	0.414	0.218	0.471	0.847	1.19	1.74	2.65
	366	1.74	1	0.921	1.59	4.18	3.29	5.47			367	-0.0736	-0.062	0.229	-0.049	1.1	1.49	1.08			367	0.537	0.384	0.388	0.368	1.35	1.65	2.39			367	0.403	0.221	0.466	0.877	1.19	1.74	2.65
	367	1.79	1.04	0.902	1.6	4.18	3.3	5.46			368	-0.0463	-0.057	0.218	-0.06	1.1	1.49	1.1			368	0.518	0.381	0.391	0.362	1.37	1.69	2.39			368	0.401	0.223	0.496	0.872	1.17	1.77	2.63
	368	1.79	1.04	0.899	1.6	4.2	3.31	5.47			369	-0.0872	-0.0706	0.215	-0.051	1.1	1.49	1.1			369	0.52	0.381	0.381	0.354	1.4	1.71	2.37			369	0.414	0.245	0.48	0.877	1.15	1.77	2.62
	369	1.75	1.04	0.926	1.63	4.2	3.31	5.48			370	-0.0845	-0.065	0.213	-0.043	1.09	1.51	1.12			370	0.537	0.395	0.381	0.376	1.43	1.76	2.38			370	0.403	0.218	0.48	0.866	1.19	1.77	2.65
	370	1.78	1.05	0.913	1.58	4.2	3.31	5.51			371	-0.0627	-0.065	0.215	-0.035	1.11	1.5	1.09			371	0.531	0.368	0.381	0.343	1.46	1.79	2.39			371	0.409	0.196	0.471	0.866	1.19	1.76	2.65
	371	1.76	1.02	0.924	1.63	4.23	3.33	5.51			372	-0.0654	-0.0679	0.237	-0.024	1.11	1.48	1.09			372	0.534	0.381	0.394	0.36	1.49	1.8	2.39			372	0.409	0.199	0.471	0.866	1.18	1.75	2.63
	372	1.75	1.02	0.902	1.63	4.21	3.34	5.5			373	-0.0763	-0.0761	0.223	-0.057	1.12	1.47	1.1			373	0.534	0.36	0.412	0.351	1.52	1.83	2.37			373	0.411	0.218	0.474	0.866	1.17	1.74	2.64
	373	1.8	1.05	0.913	1.61	4.25	3.34	5.54			374	-0.0436	-0.062	0.232	-0.027	1.11	1.49	1.08			374	0.55	0.384	0.415	0.368	1.55	1.85	2.39			374	0.411	0.213	0.493	0.869	1.17	1.77	2.63
	374	1.77	1.04	0.905	1.62	4.21	3.34	5.51			375	-0.0627	-0.0679	0.232	-0.051	1.13	1.49	1.08			375	0.55	0.384	0.409	0.368	1.56	1.89	2.37			375	0.395	0.221	0.52	0.88	1.19	1.78	2.65
	375	1.78	1.05	0.894	1.63	4.24	3.35	5.54			376	-0.0654	-0.06	0.204	-0.024	1.11	1.48	1.09			376	0.542	0.376	0.418	0.365	1.6	1.9	2.38			376	0.417	0.234	0.501	0.866	1.14	1.79	2.61
	376	1.74	1.02	0.896	1.63	4.21	3.36	5.5			377	-0.0709	-0.062	0.215	-0.035	1.1	1.48	1.09			377	0.55	0.368	0.415	0.371	1.58	1.91	2.38			377	0.401	0.226	0.504	0.875	1.17	1.79	2.64
	377	1.77	1.03	0.905	1.66	4.26	3.35	5.56			378	-0.079	-0.0734	0.215	-0.038	1.1	1.48	1.1			378	0.537	0.379	0.406	0.368	1.61	1.93	2.38			378	0.411	0.21	0.518	0.883	1.2	1.8	2.66
	378	1.8	1.06	0.91	1.63	4.23	3.37	5.53			379	-0.0627	-0.062	0.218	-0.051	1.13	1.48	1.08			379	0.526	0.381	0.412	0.368	1.63	1.94	2.39			379	0.406	0.221	0.545	0.875	1.2	1.81	2.67
	379	1.8	1.07	0.91	1.63	4.24	3.37	5.56			380	-0.0736	-0.0761	0.21	-0.038	1.13	1.47	1.09			380	0.526	0.368	0.433	0.36	1.67	1.94	2.4			380	0.403	0.207	0.52	0.845	1.2	1.79	2.67
	380	1.77	1.03	0.932	1.65	4.24	3.37	5.52			381	-0.0654	-0.0679	0.221	-0.051	1.16	1.5	1.1			381	0.531	0.354	0.424	0.341	1.69	1.99	2.38			381	0.411	0.21	0.559	0.875	1.2	1.8	2.67
	381	1.78	1.05	0.921	1.65	4.26	3.39	5.56			382	-0.0845	-0.0679	0.226	-0.054	1.17	1.49	1.11			382	0.531	0.349	0.415	0.338	1.72	1.96	2.37			382	0.398	0.221	0.548	0.866	1.2	1.79	2.67
	382	1.79	1.05	0.954	1.64	4.24	3.38	5.57			383	-0.0709	-0.0706	0.213	-0.054	1.21	1.47	1.09			383	0.515	0.379	0.436	0.368	1.72	2	2.38			383	0.403	0.226	0.567	0.853	1.21	1.79	2.68
	383	1.79	1.06	0.929	1.65	4.26	3.37	5.56			384	-0.0709	-0.062	0.226	-0.038	1.26	1.47	1.1			384	0.523	0.362	0.427	0.371	1.75	2.01	2.38			384	0.411	0.215	0.569	0.864	1.14	1.79	2.64
	384	1.79	1.05	0.959	1.66	4.28	3.35	5.58			385	-0.079	-0.0734	0.226	-0.038	1.29	1.49	1.06			385	0.52	0.354	0.433	0.343	1.76	2.02	2.37			385	0.417	0.232	0.572	0.861	1.18	1.82	2.66
	385	1.76	1.02	0.97	1.66	4.25	3.4	5.54			386	-0.0545	-0.0706	0.229	-0.062	1.34	1.47	1.1			386	0.515	0.36	0.439	0.354	1.77	2.03	2.39			386	0.411	0.215	0.569	0.88	1.18	1.82	2.66
	386	1.78	1.05	0.984	1.64	4.26	3.38	5.56			387	-0.0736	-0.054	0.232	-0.046	1.38	1.48	1.08			387	0.529	0.362	0.415	0.351	1.74	2.04	2.39			387	0.409	0.226	0.586	0.883	1.17	1.79	2.65
	387	1.76	1.03	1.01	1.69	4.25	3.38	5.56			388	-0.06	-0.065	0.213	-0.049	1.45	1.48	1.07			388	0.52	0.368	0.436	0.349	1.75	2.05	2.39			388	0.406	0.223	0.586	0.888	1.18	1.8	2.67
	388	1.78	1.06	1.01	1.68	4.25	3.4	5.56			389	-0.0736	-0.06	0.202	-0.06	1.51	1.47	1.1			389	0.526	0.371	0.452	0.371	1.75	2.06	2.38			389	0.401	0.215	0.605	0.875	1.17	1.83	2.66
	389	1.78	1.06	1.02	1.67	4.23	3.38	5.56			390	-0.079	-0.062	0.232	-0.027	1.57	1.48	1.09			390	0.545	0.384	0.443	0.376	1.75	2.06	2.38			390	0.401	0.215	0.599	0.88	1.17	1.82	2.65
	390	1.76	1.02	1.05	1.68	4.25	3.41	5.56			391	-0.0627	-0.06	0.21	-0.041	1.61	1.46	1.09			391	0.531	0.379	0.424	0.376	1.77	2.06	2.38			391	0.398	0.226	0.597	0.886	1.18	1.81	2.66
	391	1.76	1.05	1.05	1.66	4.27	3.39	5.58			392	-0.0709	-0.065	0.229	-0.013	1.66	1.5	1.1			392	0.523	0.36	0.427	0.349	1.76	2.06	2.4			392	0.403	0.221	0.594	0.883	1.17	1.83	2.65
	392	1.75	1.03	1.05	1.69	4.24	3.4	5.54			393	-0.079	-0.0788	0.213	-0.043	1.68	1.47	1.09			393	0.523	0.379	0.421	0.384	1.79	2.09	2.39			393	0.409	0.218	0.61	0.869	1.19	1.82	2.69
	393	1.79	1.07	1.05	1.68	4.26	3.43	5.57			394	-0.0545	-0.062	0.221	-0.035	1.75	1.47	1.1			394	0.534	0.371	0.455	0.365	1.78	2.09	2.4			394	0.403	0.218	0.61	0.864	1.17	1.82	2.68
	394	1.76	1.05	1.06	1.69	4.28	3.41	5.59			395	-0.0709	-0.065	0.243	-0.051	1.77	1.47	1.09			395	0.529	0.376	0.443	0.362	1.79	2.08	2.4			395	0.395	0.229	0.608	0.88	1.18	1.85	2.66
	395	1.77	1.05	1.08	1.69	4.27	3.43	5.59			396	-0.0818	-0.065	0.245	-0.024	1.79	1.48	1.09			396	0.523	0.36	0.433	0.343	1.8	2.11	2.42			396	0.401	0.213	0.627	0.88	1.18	1.84	2.66
	396	1.77	1.06	1.09	1.69	4.27	3.43	5.58			397	-0.0818	-0.06	0.24	-0.049	1.82	1.47	1.09			397	0.52	0.376	0.458	0.381	1.8	2.09	2.42			397	0.406	0.199	0.627	0.866	1.17	1.84	2.65
	397	1.78	1.05	1.07	1.7	4.27	3.42	5.57			398	-0.0954	-0.062	0.213	-0.043	1.83	1.47	1.09			398	0.523	0.368	0.421	0.371	1.8	2.1	2.46			398	0.414	0.226	0.629	0.861	1.19	1.83	2.68
	398	1.77	1.06	1.09	1.69	4.28	3.42	5.57			399	-0.0627	-0.0679	0.245	-0.041	1.89	1.48	1.1			399	0.534	0.373	0.424	0.368	1.79	2.11	2.49			399	0.392	0.221	0.608	0.853	1.17	1.84	2.66
	399	1.8	1.08	1.09	1.73	4.25	3.43	5.53			400	-0.0681	-0.0706	0.237	-0.041	1.89	1.47	1.09			400	0.534	0.368	0.443	0.346	1.8	2.11	2.52			400	0.387	0.215	0.619	0.856	1.21	1.84	2.69
	400	1.76	1.05	1.09	1.69	4.24	3.41	5.55			401	-0.0681	-0.0761	0.234	-0.021	1.9	1.49	1.1			401	0.51	0.362	0.452	0.354	1.83	2.12	2.53			401	0.398	0.223	0.616	0.883	1.17	1.83	2.67
	401	1.78	1.07	1.1	1.71	4.25	3.44	5.56			402	-0.0654	-0.065	0.218	-0.041	1.92	1.47	1.14			402	0.548	0.379	0.436	0.36	1.8	2.13	2.57			402	0.395	0.193	0.638	0.883	1.18	1.84	2.67
	402	1.79	1.07	1.11	1.7	4.28	3.43	5.59			403	-0.0845	-0.065	0.223	-0.046	1.95	1.47	1.15			403	0.545	0.373	0.436	0.373	1.8	2.13	2.59			403	0.395	0.21	0.632	0.875	1.2	1.86	2.68
	403	1.78	1.08	1.1	1.72	4.26	3.43	5.57			404	-0.0763	-0.0761	0.24	-0.038	1.95	1.5	1.2			404	0.54	0.365	0.439	0.354	1.8	2.12	2.63			404	0.395	0.221	0.61	0.858	1.18	1.82	2.67
	404	1.76	1.05	1.09	1.7	4.26	3.45	5.57			405	-0.0545	-0.0706	0.232	-0.035	1.95	1.49	1.26			405	0.548	0.368	0.446	0.349	1.81	2.14	2.64			405	0.39	0.207	0.635	0.872	1.2	1.82	2.69
	405	1.77	1.06	1.11	1.71	4.28	3.43	5.58			406	-0.0709	-0.0706	0.223	-0.046	1.96	1.5	1.31			406	0.526	0.376	0.424	0.36	1.81	2.13	2.67			406	0.39	0.221	0.624	0.856	1.17	1.84	2.66
	406	1.75	1.04	1.09	1.75	4.27	3.43	5.56			407	-0.0681	-0.0734	0.221	-0.043	1.97	1.53	1.34			407	0.537	0.379	0.446	0.365	1.81	2.14	2.69			407	0.417	0.229	0.635	0.847	1.2	1.85	2.68
	407	1.77	1.04	1.11	1.72	4.26	3.43	5.56			408	-0.0709	-0.0679	0.213	-0.046	1.97	1.54	1.4			408	0.529	0.371	0.443	0.354	1.81	2.13	2.73			408	0.406	0.21	0.646	0.872	1.18	1.86	2.66
	408	1.77	1.05	1.11	1.7	4.25	3.44	5.56			409	-0.06	-0.057	0.221	-0.043	1.98	1.58	1.49			409	0.534	0.379	0.449	0.365	1.83	2.16	2.77			409	0.395	0.221	0.646	0.883	1.16	1.84	2.66
	409	1.77	1.06	1.11	1.71	4.25	3.46	5.53			410	-0.0681	-0.062	0.21	-0.057	1.99	1.64	1.54			410	0.537	0.381	0.427	0.362	1.81	2.15	2.81			410	0.409	0.207	0.632	0.856	1.22	1.83	2.69
	410	1.78	1.06	1.11	1.72	4.26	3.43	5.55			411	-0.0572	-0.065	0.226	-0.038	1.99	1.67	1.6			411	0.529	0.39	0.439	0.39	1.81	2.16	2.83			411	0.401	0.215	0.635	0.872	1.18	1.84	2.67
	411	1.76	1.04	1.12	1.75	4.27	3.44	5.58			412	-0.0572	-0.06	0.245	-0.043	2.01	1.74	1.66			412	0.54	0.371	0.436	0.362	1.84	2.16	2.86			412	0.395	0.215	0.638	0.872	1.15	1.87	2.66
	412	1.75	1.03	1.13	1.71	4.26	3.44	5.56			413	-0.0681	-0.06	0.207	-0.043	2	1.78	1.73			413	0.529	0.384	0.452	0.381	1.83	2.14	2.89			413	0.392	0.221	0.64	0.872	1.17	1.83	2.68
	413	1.78	1.06	1.13	1.72	4.26	3.46	5.55			414	-0.0736	-0.0679	0.229	-0.038	2.01	1.85	1.76			414	0.529	0.362	0.439	0.346	1.83	2.17	2.92			414	0.409	0.204	0.651	0.877	1.17	1.88	2.65
	414	1.78	1.07	1.13	1.72	4.29	3.44	5.56			415	-0.0627	-0.062	0.218	-0.041	2.01	1.89	1.79			415	0.531	0.381	0.439	0.371	1.84	2.18	2.93			415	0.401	0.21	0.654	0.856	1.19	1.86	2.69
	415	1.77	1.05	1.14	1.73	4.26	3.45	5.57			416	-0.079	-0.065	0.207	-0.038	2.02	1.94	1.84			416	0.534	0.365	0.443	0.365	1.82	2.18	2.95			416	0.401	0.234	0.64	0.866	1.18	1.86	2.68
	416	1.78	1.06	1.14	1.71	4.26	3.45	5.56			417	-0.0654	-0.062	0.221	-0.032	2.01	2.01	1.9			417	0.529	0.368	0.443	0.354	1.8	2.16	2.98			417	0.395	0.215	0.629	0.866	1.17	1.87	2.66
	417	1.76	1.05	1.13	1.73	4.27	3.46	5.54			418	-0.0681	-0.062	0.221	-0.062	2.01	2.05	1.93			418	0.534	0.373	0.443	0.373	1.81	2.17	3			418	0.406	0.215	0.635	0.856	1.2	1.85	2.69
	418	1.77	1.05	1.16	1.72	4.24	3.46	5.55			419	-0.0681	-0.065	0.221	-0.071	2.01	2.11	1.98			419	0.529	0.368	0.436	0.357	1.8	2.19	3.02			419	0.406	0.218	0.654	0.866	1.18	1.88	2.66
	419	1.77	1.07	1.13	1.75	4.24	3.45	5.53			420	-0.0627	-0.065	0.237	-0.041	2.02	2.16	2			420	0.526	0.36	0.427	0.349	1.81	2.17	3.04			420	0.398	0.229	0.651	0.85	1.16	1.87	2.68
	420	1.76	1.05	1.15	1.71	4.25	3.46	5.54			421	-0.079	-0.065	0.213	-0.035	2.03	2.19	2.03			421	0.534	0.376	0.449	0.373	1.83	2.17	3.06			421	0.403	0.226	0.638	0.872	1.16	1.87	2.66
	421	1.75	1.03	1.17	1.73	4.27	3.44	5.56			422	-0.0709	-0.065	0.24	-0.049	2.01	2.23	2.07			422	0.537	0.376	0.439	0.357	1.83	2.18	3.1			422	0.406	0.215	0.638	0.872	1.19	1.87	2.69
	422	1.74	1.02	1.15	1.74	4.24	3.47	5.53			423	-0.0627	-0.065	0.229	-0.035	2.03	2.28	2.07			423	0.526	0.371	0.449	0.362	1.84	2.2	3.11			423	0.398	0.223	0.638	0.88	1.19	1.86	2.69
	423	1.76	1.04	1.13	1.7	4.25	3.46	5.56			424	-0.079	-0.0734	0.232	-0.035	2.03	2.31	2.1			424	0.54	0.365	0.455	0.343	1.85	2.17	3.11			424	0.392	0.196	0.654	0.869	1.16	1.87	2.66
	424	1.74	1.02	1.14	1.72	4.25	3.46	5.56			425	-0.0818	-0.065	0.21	-0.049	2.03	2.3	2.11			425	0.529	0.379	0.433	0.362	1.83	2.19	3.13			425	0.401	0.199	0.635	0.866	1.2	1.87	2.7
	425	1.74	1.04	1.16	1.72	4.26	3.49	5.53			426	-0.079	-0.0679	0.237	-0.024	2.04	2.38	2.15			426	0.534	0.36	0.439	0.341	1.84	2.19	3.13			426	0.406	0.204	0.638	0.856	1.18	1.84	2.68
	426	1.8	1.08	1.17	1.72	4.26	3.47	5.52			427	-0.0927	-0.06	0.218	-0.054	2.03	2.35	2.15			427	0.518	0.379	0.464	0.357	1.81	2.2	3.16			427	0.395	0.213	0.665	0.864	1.19	1.88	2.7
	427	1.77	1.04	1.15	1.75	4.27	3.49	5.56			428	-0.079	-0.0706	0.221	-0.021	2.01	2.38	2.16			428	0.512	0.362	0.452	0.354	1.85	2.21	3.16			428	0.403	0.213	0.665	0.861	1.18	1.87	2.66
	428	1.78	1.04	1.16	1.75	4.26	3.46	5.56			429	-0.0627	-0.065	0.24	-0.016	2.04	2.43	2.16			429	0.529	0.362	0.439	0.346	1.83	2.2	3.17			429	0.406	0.213	0.627	0.866	1.17	1.86	2.67
	429	1.77	1.05	1.17	1.76	4.26	3.47	5.55			430	-0.0627	-0.062	0.215	-0.013	2.04	2.41	2.19			430	0.55	0.365	0.439	0.357	1.85	2.22	3.19			430	0.392	0.21	0.657	0.864	1.17	1.86	2.69
	430	1.77	1.04	1.18	1.76	4.25	3.48	5.53			431	-0.0872	-0.0734	0.251	-0.002	2.05	2.43	2.21			431	0.534	0.357	0.452	0.346	1.84	2.2	3.19			431	0.39	0.221	0.638	0.866	1.16	1.85	2.66
	431	1.74	1.02	1.16	1.74	4.28	3.47	5.58			432	-0.0681	-0.0706	0.221	-0.032	2.05	2.43	2.23			432	0.512	0.373	0.443	0.36	1.87	2.2	3.19			432	0.398	0.21	0.627	0.869	1.17	1.87	2.66
	432	1.77	1.04	1.17	1.77	4.28	3.44	5.55			433	-0.0491	-0.065	0.223	-0.021	2.05	2.45	2.24			433	0.531	0.373	0.439	0.365	1.86	2.19	3.22			433	0.384	0.213	0.646	0.864	1.19	1.88	2.68
	433	1.74	1.02	1.19	1.75	4.29	3.46	5.55			434	-0.0736	-0.0788	0.223	0.006	2.06	2.43	2.23			434	0.52	0.371	0.461	0.362	1.85	2.2	3.23			434	0.395	0.221	0.657	0.872	1.2	1.86	2.68
	434	1.76	1.03	1.18	1.78	4.28	3.47	5.57			435	-0.079	-0.0815	0.229	0.003	2.06	2.45	2.23			435	0.526	0.373	0.436	0.365	1.85	2.21	3.24			435	0.39	0.213	0.657	0.869	1.18	1.86	2.68
	435	1.79	1.06	1.18	1.77	4.28	3.47	5.58			436	-0.0627	-0.065	0.237	-0.002	2.04	2.46	2.24			436	0.534	0.379	0.455	0.373	1.83	2.21	3.23			436	0.409	0.223	0.654	0.872	1.18	1.86	2.68
	436	1.76	1.01	1.19	1.73	4.25	3.47	5.56			437	-0.0463	-0.065	0.234	0.006	2.05	2.44	2.27			437	0.548	0.368	0.418	0.36	1.84	2.21	3.26			437	0.39	0.218	0.648	0.853	1.17	1.86	2.65
	437	1.77	1.03	1.19	1.76	4.28	3.47	5.57			438	-0.0927	-0.0706	0.215	-0.005	2.06	2.46	2.28			438	0.512	0.36	0.443	0.362	1.86	2.23	3.27			438	0.39	0.196	0.635	0.864	1.18	1.85	2.66
	438	1.79	1.05	1.18	1.78	4.27	3.48	5.57			439	-0.0709	-0.0761	0.215	-0.021	2.08	2.46	2.28			439	0.526	0.365	0.455	0.362	1.83	2.22	3.27			439	0.395	0.223	0.646	0.872	1.2	1.9	2.68
	439	1.78	1.05	1.18	1.78	4.27	3.46	5.56			440	-0.0818	-0.0788	0.223	-0.011	2.07	2.47	2.28			440	0.529	0.376	0.449	0.365	1.85	2.23	3.26			440	0.39	0.215	0.659	0.861	1.18	1.87	2.66
	440	1.74	1.02	1.19	1.75	4.28	3.48	5.56			441	-0.0736	-0.0734	0.218	0.011	2.05	2.46	2.25			441	0.537	0.371	0.461	0.368	1.84	2.23	3.29			441	0.39	0.223	0.659	0.861	1.16	1.86	2.65
	441	1.76	1.02	1.2	1.78	4.3	3.47	5.6			442	-0.0763	-0.0706	0.245	-0.008	2.08	2.47	2.3			442	0.542	0.368	0.458	0.362	1.84	2.22	3.28			442	0.401	0.218	0.654	0.872	1.17	1.89	2.66
	442	1.78	1.04	1.19	1.77	4.26	3.46	5.55			443	-0.0845	-0.0788	0.262	-0.013	2.08	2.5	2.29			443	0.55	0.36	0.449	0.354	1.83	2.24	3.3			443	0.417	0.223	0.668	0.88	1.18	1.9	2.66
	443	1.78	1.05	1.19	1.79	4.3	3.47	5.59			444	-0.0681	-0.0706	0.218	-0.005	2.07	2.47	2.3			444	0.534	0.376	0.455	0.376	1.85	2.22	3.31			444	0.409	0.218	0.654	0.872	1.17	1.89	2.67
	444	1.79	1.04	1.21	1.8	4.28	3.46	5.57			445	-0.0818	-0.065	0.234	-0.005	2.07	2.46	2.31			445	0.542	0.39	0.455	0.379	1.86	2.22	3.31			445	0.392	0.215	0.668	0.853	1.2	1.88	2.68
	445	1.77	1.04	1.2	1.75	4.29	3.48	5.56			446	-0.0872	-0.065	0.24	-0.002	2.08	2.48	2.33			446	0.52	0.376	0.446	0.381	1.84	2.25	3.3			446	0.401	0.21	0.648	0.894	1.19	1.88	2.66
	446	1.76	1.04	1.21	1.78	4.29	3.48	5.57			447	-0.079	-0.0734	0.251	-0.002	2.08	2.48	2.33			447	0.534	0.368	0.455	0.376	1.84	2.22	3.31			447	0.387	0.213	0.668	0.894	1.16	1.87	2.66
	447	1.75	1.03	1.21	1.76	4.29	3.47	5.58			448	-0.0872	-0.0761	0.24	0.008	2.08	2.46	2.33			448	0.52	0.365	0.446	0.368	1.85	2.24	3.34			448	0.403	0.207	0.67	0.861	1.19	1.84	2.66
	448	1.78	1.05	1.21	1.78	4.28	3.48	5.56			449	-0.0736	-0.065	0.24	0.014	2.1	2.47	2.31			449	0.512	0.349	0.458	0.354	1.84	2.22	3.33			449	0.401	0.215	0.648	0.864	1.2	1.87	2.68
	449	1.77	1.02	1.2	1.8	4.29	3.49	5.55			450	-0.0681	-0.0679	0.243	0.006	2.07	2.49	2.32			450	0.54	0.373	0.436	0.371	1.86	2.24	3.33			450	0.39	0.223	0.662	0.864	1.19	1.89	2.67
	450	1.78	1.05	1.21	1.77	4.28	3.48	5.56			451	-0.0845	-0.065	0.245	0.019	2.09	2.5	2.36			451	0.526	0.354	0.452	0.36	1.86	2.23	3.34			451	0.398	0.223	0.662	0.875	1.18	1.86	2.66
	451	1.76	1.04	1.2	1.78	4.29	3.48	5.58			452	-0.0681	-0.065	0.24	0.014	2.1	2.51	2.35			452	0.537	0.362	0.439	0.365	1.86	2.23	3.36			452	0.403	0.199	0.673	0.877	1.16	1.88	2.66
	452	1.79	1.05	1.2	1.77	4.31	3.46	5.59			453	-0.0845	-0.0815	0.256	0.025	2.1	2.51	2.36			453	0.523	0.365	0.467	0.376	1.86	2.23	3.34			453	0.398	0.218	0.659	0.861	1.16	1.88	2.65
	453	1.78	1.05	1.22	1.79	4.29	3.49	5.56			454	-0.0736	-0.0761	0.253	0.003	2.12	2.52	2.37			454	0.523	0.354	0.452	0.354	1.85	2.23	3.35			454	0.395	0.204	0.651	0.864	1.19	1.88	2.67
	454	1.76	1.02	1.22	1.78	4.29	3.5	5.59			455	-0.0763	-0.065	0.251	0.003	2.12	2.51	2.35			455	0.54	0.354	0.461	0.365	1.84	2.24	3.35			455	0.395	0.21	0.635	0.866	1.18	1.87	2.67
	455	1.78	1.02	1.22	1.78	4.29	3.49	5.58			456	-0.0736	-0.0679	0.264	0.006	2.1	2.51	2.37			456	0.545	0.365	0.455	0.384	1.86	2.22	3.37			456	0.403	0.202	0.643	0.861	1.19	1.89	2.66
	456	1.8	1.06	1.22	1.79	4.3	3.5	5.56			457	-0.0681	-0.0706	0.253	0.006	2.1	2.51	2.36			457	0.512	0.371	0.455	0.373	1.83	2.23	3.35			457	0.411	0.215	0.654	0.856	1.19	1.86	2.67
	457	1.77	1.04	1.23	1.8	4.3	3.47	5.59			458	-0.079	-0.0788	0.275	0.017	2.11	2.51	2.36			458	0.518	0.371	0.424	0.376	1.84	2.25	3.36			458	0.401	0.218	0.654	0.866	1.17	1.88	2.65
	458	1.78	1.05	1.23	1.78	4.29	3.48	5.55			459	-0.0845	-0.0706	0.256	0.028	2.13	2.52	2.39			459	0.529	0.351	0.449	0.36	1.84	2.22	3.37			459	0.395	0.226	0.654	0.858	1.18	1.88	2.66
	459	1.78	1.05	1.22	1.8	4.29	3.47	5.56			460	-0.0818	-0.0761	0.253	0	2.11	2.5	2.4			460	0.529	0.373	0.473	0.39	1.85	2.23	3.36			460	0.403	0.229	0.648	0.853	1.19	1.88	2.67
	460	1.76	1.04	1.23	1.78	4.28	3.48	5.56			461	-0.079	-0.0734	0.275	0.006	2.11	2.54	2.39			461	0.531	0.376	0.449	0.387	1.86	2.23	3.38			461	0.39	0.218	0.67	0.866	1.21	1.87	2.68
	461	1.77	1.02	1.22	1.79	4.27	3.5	5.54			462	-0.0763	-0.0788	0.259	0.022	2.1	2.52	2.4			462	0.542	0.365	0.467	0.387	1.85	2.23	3.36			462	0.395	0.221	0.643	0.875	1.16	1.89	2.66
	462	1.81	1.05	1.24	1.88	4.28	3.48	5.55			463	-0.0709	-0.0815	0.262	0.025	2.11	2.52	2.41			463	0.523	0.371	0.446	0.39	1.87	2.23	3.39			463	0.395	0.215	0.676	0.88	1.16	1.87	2.65
	463	1.83	1.08	1.23	1.93	4.28	3.49	5.58			464	-0.0899	-0.0706	0.267	0	2.12	2.53	2.39			464	0.515	0.373	0.439	0.398	1.85	2.22	3.4			464	0.411	0.234	0.67	0.847	1.19	1.89	2.66
	464	1.81	1.05	1.22	1.95	4.29	3.51	5.55			465	-0.0872	-0.0788	0.264	0.033	2.14	2.52	2.39			465	0.523	0.351	0.452	0.39	1.86	2.24	3.4			465	0.409	0.223	0.646	0.869	1.18	1.87	2.66
	465	1.84	1.08	1.26	1.92	4.29	3.48	5.57			466	-0.0709	-0.0734	0.259	0.006	2.12	2.53	2.41			466	0.526	0.368	0.47	0.398	1.84	2.27	3.39			466	0.406	0.218	0.681	0.858	1.19	1.89	2.67
	466	1.82	1.06	1.23	1.92	4.29	3.5	5.55			467	-0.0709	-0.065	0.278	0.017	2.14	2.55	2.43			467	0.523	0.373	0.479	0.406	1.86	2.26	3.38			467	0.403	0.226	0.673	0.864	1.17	1.87	2.65
	467	1.84	1.07	1.25	1.94	4.3	3.5	5.6			468	-0.0654	-0.06	0.267	0.008	2.14	2.54	2.43			468	0.537	0.351	0.446	0.398	1.84	2.26	3.4			468	0.411	0.232	0.665	0.864	1.19	1.89	2.66
	468	1.8	1.06	1.22	1.9	4.27	3.51	5.56			469	-0.079	-0.0788	0.248	0.022	2.14	2.51	2.43			469	0.531	0.357	0.464	0.392	1.86	2.25	3.42			469	0.403	0.229	0.67	0.845	1.19	1.87	2.66
	469	1.81	1.05	1.23	1.9	4.28	3.5	5.52			470	-0.0627	-0.0843	0.272	0.006	2.13	2.53	2.42			470	0.512	0.368	0.436	0.414	1.84	2.23	3.4			470	0.398	0.207	0.681	0.858	1.18	1.87	2.65
	470	1.82	1.04	1.25	1.92	4.29	3.5	5.56			471	-0.0818	-0.0788	0.278	0.028	2.13	2.54	2.44			471	0.526	0.365	0.446	0.411	1.84	2.24	3.41			471	0.401	0.204	0.646	0.864	1.18	1.88	2.66
	471	1.82	1.06	1.24	1.94	4.29	3.48	5.56			472	-0.0709	-0.0706	0.27	0.047	2.16	2.52	2.42			472	0.526	0.373	0.455	0.439	1.84	2.24	3.41			472	0.398	0.215	0.665	0.856	1.17	1.85	2.65
	472	1.79	1.03	1.23	1.9	4.28	3.48	5.57			473	-0.079	-0.0788	0.267	0.025	2.15	2.53	2.44			473	0.529	0.36	0.439	0.414	1.85	2.25	3.42			473	0.406	0.243	0.662	0.858	1.16	1.89	2.64
	473	1.83	1.05	1.23	1.9	4.31	3.5	5.56			474	-0.0872	-0.0734	0.267	0.03	2.13	2.53	2.43			474	0.523	0.365	0.461	0.433	1.84	2.25	3.4			474	0.414	0.223	0.668	0.891	1.17	1.88	2.65
	474	1.8	1.02	1.24	1.9	4.3	3.47	5.58			475	-0.0709	-0.0706	0.286	0.006	2.15	2.55	2.44			475	0.548	0.371	0.464	0.428	1.82	2.26	3.42			475	0.401	0.213	0.665	0.864	1.17	1.9	2.66
	475	1.81	1.04	1.25	1.92	4.29	3.47	5.56			476	-0.0818	-0.0761	0.27	0.03	2.14	2.53	2.44			476	0.54	0.371	0.443	0.455	1.84	2.25	3.41			476	0.398	0.204	0.657	0.858	1.19	1.87	2.64
	476	1.83	1.05	1.22	1.89	4.32	3.49	5.58			477	-0.0927	-0.0734	0.264	0.014	2.16	2.53	2.42			477	0.523	0.368	0.458	0.444	1.83	2.25	3.41			477	0.42	0.221	0.662	0.845	1.2	1.87	2.67
	477	1.86	1.07	1.26	1.93	4.3	3.49	5.55			478	-0.0654	-0.065	0.281	0.003	2.12	2.56	2.45			478	0.545	0.36	0.458	0.444	1.83	2.25	3.42			478	0.403	0.213	0.659	0.861	1.17	1.88	2.66
	478	1.82	1.05	1.26	1.92	4.28	3.47	5.56			479	-0.079	-0.0815	0.267	0.022	2.16	2.55	2.47			479	0.542	0.362	0.458	0.45	1.85	2.25	3.41			479	0.39	0.185	0.67	0.858	1.19	1.9	2.68
	479	1.81	1.04	1.23	1.93	4.26	3.49	5.53			480	-0.0763	-0.0761	0.281	0.011	2.16	2.55	2.47			480	0.534	0.351	0.452	0.422	1.82	2.25	3.44			480	0.395	0.221	0.673	0.88	1.17	1.9	2.65
	480	1.83	1.05	1.24	1.94	4.28	3.49	5.57			481	-0.079	-0.0761	0.272	0.006	2.15	2.56	2.49			481	0.531	0.36	0.461	0.45	1.82	2.24	3.42			481	0.401	0.226	0.659	0.858	1.19	1.89	2.67
	481	1.79	1.02	1.25	1.93	4.28	3.48	5.56			482	-0.0872	-0.0788	0.264	0.036	2.15	2.56	2.48			482	0.537	0.362	0.452	0.45	1.83	2.25	3.43			482	0.398	0.207	0.678	0.864	1.18	1.87	2.64
	482	1.84	1.06	1.23	1.91	4.31	3.48	5.6			483	-0.0763	-0.0706	0.262	0.017	2.16	2.54	2.48			483	0.531	0.365	0.439	0.447	1.82	2.25	3.41			483	0.417	0.213	0.668	0.875	1.17	1.89	2.66
	483	1.81	1.04	1.25	1.93	4.27	3.47	5.54			484	-0.0818	-0.0815	0.27	0.019	2.17	2.56	2.45			484	0.52	0.354	0.427	0.444	1.85	2.24	3.44			484	0.398	0.207	0.665	0.869	1.16	1.89	2.64
	484	1.81	1.04	1.24	1.89	4.28	3.46	5.55			485	-0.079	-0.0761	0.267	0.017	2.15	2.55	2.49			485	0.523	0.346	0.467	0.441	1.83	2.26	3.43			485	0.398	0.218	0.668	0.877	1.18	1.89	2.66
	485	1.8	1.03	1.25	1.89	4.28	3.46	5.57			486	-0.0491	-0.0706	0.262	0.022	2.15	2.57	2.49			486	0.523	0.365	0.464	0.452	1.82	2.25	3.42			486	0.398	0.213	0.643	0.872	1.21	1.87	2.67
	486	1.8	1.02	1.23	1.91	4.28	3.48	5.54			487	-0.079	-0.0761	0.27	0.03	2.14	2.56	2.48			487	0.523	0.357	0.47	0.458	1.83	2.25	3.44			487	0.409	0.21	0.659	0.869	1.19	1.88	2.66
	487	1.81	1.04	1.24	1.89	4.29	3.47	5.55			488	-0.0872	-0.0679	0.264	0.006	2.18	2.56	2.49			488	0.537	0.357	0.455	0.45	1.82	2.26	3.44			488	0.411	0.213	0.668	0.853	1.18	1.88	2.66
	488	1.8	1.03	1.26	1.89	4.26	3.48	5.54			489	-0.079	-0.087	0.251	0.025	2.17	2.56	2.49			489	0.534	0.354	0.467	0.452	1.82	2.26	3.45			489	0.42	0.221	0.676	0.853	1.18	1.89	2.64
	489	1.79	1.02	1.28	1.91	4.29	3.48	5.56			490	-0.0818	-0.0761	0.278	0.006	2.18	2.58	2.5			490	0.523	0.346	0.443	0.444	1.83	2.24	3.45			490	0.403	0.21	0.67	0.853	1.17	1.87	2.66
	490	1.82	1.03	1.26	1.91	4.27	3.46	5.53			491	-0.0736	-0.0761	0.256	0.011	2.15	2.57	2.48			491	0.537	0.368	0.455	0.471	1.83	2.26	3.43			491	0.403	0.213	0.681	0.847	1.19	1.89	2.65
	491	1.81	1.04	1.28	1.9	4.29	3.47	5.53			492	-0.0709	-0.0788	0.286	-0.002	2.16	2.6	2.5			492	0.518	0.373	0.439	0.458	1.83	2.24	3.45			492	0.398	0.199	0.681	0.866	1.18	1.87	2.66
	492	1.8	1.03	1.25	1.91	4.29	3.49	5.54			493	-0.079	-0.0761	0.272	-0.011	2.16	2.58	2.51			493	0.537	0.354	0.43	0.463	1.83	2.26	3.44			493	0.381	0.221	0.651	0.847	1.17	1.87	2.65
	493	1.8	1.01	1.25	1.91	4.28	3.48	5.55			494	-0.0899	-0.0815	0.245	-0.005	2.17	2.56	2.51			494	0.526	0.376	0.436	0.488	1.85	2.27	3.47			494	0.398	0.21	0.657	0.861	1.15	1.88	2.63
	494	1.84	1.05	1.28	1.93	4.28	3.47	5.55			495	-0.0872	-0.0734	0.281	0.017	2.16	2.58	2.51			495	0.512	0.368	0.449	0.46	1.84	2.25	3.44			495	0.403	0.234	0.662	0.869	1.17	1.87	2.63
	495	1.81	1.03	1.27	1.95	4.29	3.48	5.54			496	-0.0736	-0.0706	0.289	0.019	2.17	2.6	2.51			496	0.548	0.376	0.461	0.474	1.83	2.26	3.45			496	0.395	0.213	0.67	0.853	1.18	1.87	2.65
	496	1.84	1.04	1.27	1.91	4.29	3.49	5.52			497	-0.0899	-0.0761	0.286	0.008	2.17	2.58	2.53			497	0.523	0.368	0.458	0.447	1.85	2.25	3.46			497	0.401	0.221	0.673	0.872	1.2	1.88	2.65
	497	1.8	1.01	1.24	1.9	4.3	3.48	5.52			498	-0.0818	-0.0815	0.275	0.022	2.17	2.58	2.52			498	0.526	0.371	0.461	0.46	1.83	2.26	3.46			498	0.395	0.21	0.662	0.872	1.16	1.9	2.63
	498	1.82	1.03	1.25	1.93	4.27	3.47	5.51			499	-0.0818	-0.0761	0.278	0.003	2.16	2.58	2.52			499	0.523	0.373	0.452	0.466	1.84	2.26	3.44			499	0.414	0.213	0.67	0.877	1.18	1.87	2.65
	499	1.78	0.978	1.24	1.89	4.26	3.46	5.51			500	-0.0763	-0.06	0.267	0.011	2.19	2.59	2.52			500	0.52	0.373	0.455	0.466	1.82	2.25	3.46			500	0.411	0.223	0.657	0.839	1.17	1.87	2.65
	500	1.81	1.01	1.24	1.93	4.28	3.48	5.53			501	-0.0709	-0.0761	0.267	0.019	2.19	2.58	2.53			501	0.537	0.381	0.446	0.488	1.81	2.27	3.44			501	0.401	0.215	0.67	0.869	1.18	1.87	2.65
	501	1.8	1.01	1.28	1.9	4.31	3.48	5.54			502	-0.0818	-0.0734	0.262	0.003	2.18	2.58	2.55			502	0.526	0.362	0.452	0.471	1.83	2.27	3.48			502	0.398	0.223	0.646	0.861	1.18	1.86	2.66
	502	1.8	1.01	1.25	1.91	4.29	3.48	5.56			503	-0.0818	-0.0706	0.262	0.036	2.18	2.58	2.54			503	0.534	0.381	0.452	0.477	1.84	2.25	3.46			503	0.401	0.202	0.643	0.861	1.18	1.86	2.63
	503	1.78	1.01	1.26	1.91	4.31	3.47	5.56			504	-0.079	-0.0815	0.3	0.028	2.19	2.61	2.53			504	0.537	0.381	0.439	0.48	1.83	2.29	3.47			504	0.409	0.218	0.659	0.853	1.19	1.88	2.65
	504	1.82	1.03	1.26	1.93	4.31	3.47	5.53			505	-0.0709	-0.0761	0.278	-0.002	2.16	2.59	2.54			505	0.54	0.371	0.467	0.466	1.83	2.27	3.48			505	0.409	0.218	0.665	0.847	1.14	1.87	2.63
	505	1.79	1.01	1.26	1.93	4.31	3.46	5.56			506	-0.0899	-0.0843	0.278	0.019	2.19	2.57	2.53			506	0.52	0.371	0.446	0.469	1.83	2.26	3.47			506	0.406	0.218	0.684	0.847	1.17	1.9	2.65
	506	1.81	1.02	1.25	1.94	4.31	3.45	5.57			507	-0.0899	-0.0788	0.272	0.028	2.18	2.59	2.56			507	0.529	0.387	0.452	0.488	1.83	2.23	3.5			507	0.401	0.229	0.668	0.856	1.17	1.89	2.65
	507	1.8	1	1.26	1.92	4.3	3.46	5.54			508	-0.0654	-0.0843	0.27	0.028	2.2	2.57	2.55			508	0.515	0.379	0.452	0.474	1.84	2.26	3.48			508	0.403	0.204	0.689	0.853	1.19	1.86	2.66
	508	1.82	1.02	1.28	1.93	4.29	3.47	5.51			509	-0.0927	-0.0815	0.281	0.022	2.18	2.59	2.54			509	0.529	0.365	0.446	0.469	1.83	2.26	3.46			509	0.409	0.213	0.646	0.877	1.18	1.87	2.66
	509	1.81	1.01	1.27	1.92	4.26	3.48	5.51			510	-0.0899	-0.0761	0.278	0.022	2.19	2.59	2.56			510	0.523	0.392	0.461	0.501	1.81	2.27	3.47			510	0.417	0.226	0.681	0.839	1.17	1.88	2.65
	510	1.83	1.02	1.26	1.93	4.3	3.46	5.54			511	-0.0736	-0.062	0.294	0.028	2.2	2.6	2.54			511	0.531	0.371	0.452	0.485	1.84	2.27	3.46			511	0.401	0.221	0.668	0.864	1.17	1.87	2.66
	511	1.81	1.01	1.27	1.93	4.31	3.48	5.53			512	-0.0709	-0.0706	0.267	0.025	2.17	2.59	2.54			512	0.523	0.387	0.439	0.493	1.83	2.26	3.48			512	0.406	0.223	0.687	0.875	1.2	1.86	2.66
	512	1.81	0.997	1.26	1.93	4.31	3.47	5.53			513	-0.0845	-0.0843	0.278	0.003	2.18	2.6	2.54			513	0.529	0.384	0.449	0.485	1.83	2.25	3.47			513	0.411	0.21	0.662	0.864	1.18	1.87	2.65
	513	1.84	1.03	1.26	1.92	4.28	3.47	5.51			514	-0.0845	-0.0761	0.256	0.022	2.2	2.58	2.56			514	0.515	0.36	0.443	0.46	1.84	2.26	3.46			514	0.395	0.21	0.678	0.869	1.18	1.86	2.64
	514	1.83	1.03	1.26	1.92	4.28	3.48	5.5			515	-0.079	-0.0761	0.283	0.011	2.19	2.61	2.59			515	0.54	0.39	0.439	0.49	1.81	2.26	3.46			515	0.395	0.218	0.657	0.861	1.19	1.86	2.66
	515	1.82	1.02	1.28	1.94	4.28	3.46	5.51			516	-0.079	-0.0843	0.286	0.011	2.19	2.61	2.57			516	0.518	0.376	0.443	0.477	1.82	2.26	3.46			516	0.417	0.229	0.662	0.85	1.18	1.88	2.64
	516	1.8	0.995	1.26	1.92	4.27	3.46	5.51			517	-0.0927	-0.0706	0.283	0.003	2.19	2.61	2.58			517	0.518	0.406	0.443	0.507	1.83	2.26	3.49			517	0.409	0.207	0.648	0.858	1.17	1.87	2.64
	517	1.84	1.04	1.3	1.95	4.28	3.5	5.51			518	-0.0899	-0.0706	0.259	-0.013	2.18	2.6	2.57			518	0.51	0.362	0.455	0.466	1.81	2.26	3.47			518	0.403	0.229	0.673	0.858	1.18	1.88	2.65
	518	1.82	1.02	1.26	1.93	4.26	3.46	5.51			519	-0.0545	-0.0706	0.275	0.011	2.19	2.6	2.55			519	0.531	0.376	0.439	0.474	1.83	2.26	3.48			519	0.403	0.232	0.67	0.858	1.18	1.88	2.65
	519	1.8	1.01	1.28	1.95	4.26	3.46	5.5			520	-0.079	-0.0761	0.292	0.033	2.17	2.61	2.57			520	0.529	0.381	0.461	0.485	1.85	2.25	3.47			520	0.409	0.223	0.67	0.869	1.19	1.88	2.65
	520	1.8	1	1.25	1.95	4.27	3.45	5.49			521	-0.0736	-0.0761	0.27	0.006	2.18	2.61	2.56			521	0.518	0.373	0.458	0.466	1.84	2.26	3.49			521	0.401	0.213	0.67	0.864	1.17	1.87	2.63
	521	1.79	0.997	1.26	1.91	4.28	3.48	5.52			522	-0.0927	-0.0897	0.272	0.033	2.19	2.6	2.57			522	0.526	0.365	0.458	0.46	1.85	2.26	3.49			522	0.409	0.223	0.681	0.864	1.17	1.88	2.63
	522	1.78	0.981	1.28	1.93	4.29	3.47	5.52			523	-0.0709	-0.0734	0.289	0.019	2.2	2.6	2.57			523	0.526	0.381	0.446	0.499	1.86	2.27	3.48			523	0.411	0.223	0.662	0.864	1.18	1.87	2.65
	523	1.78	0.981	1.27	1.96	4.26	3.47	5.51			524	-0.0899	-0.0761	0.294	0.008	2.2	2.63	2.56			524	0.537	0.376	0.449	0.49	1.84	2.27	3.48			524	0.406	0.226	0.654	0.861	1.18	1.87	2.65
	524	1.8	0.986	1.28	1.94	4.28	3.49	5.53			525	-0.0681	-0.0761	0.264	0	2.19	2.61	2.56			525	0.531	0.392	0.455	0.499	1.84	2.26	3.47			525	0.39	0.213	0.687	0.88	1.17	1.89	2.63
	525	1.81	0.997	1.26	1.95	4.3	3.47	5.53			526	-0.0899	-0.0815	0.27	0.008	2.19	2.6	2.57			526	0.529	0.371	0.461	0.474	1.85	2.26	3.48			526	0.409	0.21	0.662	0.866	1.18	1.89	2.63
	526	1.79	0.986	1.26	1.94	4.27	3.46	5.5			527	-0.0763	-0.0734	0.283	0.014	2.19	2.62	2.59			527	0.512	0.365	0.439	0.477	1.84	2.27	3.48			527	0.406	0.213	0.673	0.845	1.17	1.87	2.63
	527	1.78	0.967	1.28	1.93	4.28	3.46	5.51			528	-0.0681	-0.0788	0.275	0.017	2.17	2.61	2.58			528	0.518	0.387	0.455	0.49	1.84	2.28	3.48			528	0.411	0.204	0.659	0.869	1.18	1.86	2.63
	528	1.82	1.01	1.26	1.94	4.27	3.47	5.48			529	-0.0681	-0.0815	0.275	0.025	2.2	2.61	2.58			529	0.512	0.381	0.439	0.49	1.83	2.26	3.47			529	0.409	0.215	0.676	0.877	1.17	1.87	2.64
	529	1.83	1.01	1.27	1.93	4.26	3.47	5.5			530	-0.0899	-0.0843	0.264	0.011	2.18	2.61	2.59			530	0.531	0.403	0.452	0.51	1.81	2.29	3.48			530	0.401	0.21	0.668	0.847	1.18	1.87	2.64
	530	1.82	1	1.27	1.93	4.28	3.48	5.49			531	-0.0818	-0.0843	0.278	0.033	2.2	2.62	2.57			531	0.523	0.384	0.476	0.485	1.84	2.25	3.49			531	0.398	0.218	0.651	0.866	1.18	1.88	2.64
	531	1.79	0.973	1.27	1.93	4.27	3.46	5.49			532	-0.0845	-0.0815	0.27	0.022	2.19	2.62	2.57			532	0.526	0.365	0.455	0.469	1.83	2.28	3.5			532	0.409	0.221	0.662	0.847	1.17	1.89	2.64
	532	1.8	0.995	1.27	1.94	4.29	3.47	5.51			533	-0.0654	-0.087	0.275	0.003	2.18	2.63	2.56			533	0.529	0.379	0.452	0.488	1.85	2.27	3.48			533	0.409	0.218	0.67	0.864	1.16	1.87	2.6
	533	1.81	1	1.28	1.93	4.29	3.46	5.5			534	-0.0872	-0.0815	0.264	-0.008	2.19	2.61	2.59			534	0.529	0.376	0.452	0.488	1.84	2.27	3.49			534	0.411	0.226	0.651	0.845	1.2	1.88	2.67
	534	1.86	1.03	1.29	1.88	4.27	3.48	5.49			535	-0.0818	-0.0734	0.275	0.011	2.2	2.6	2.57			535	0.523	0.387	0.446	0.474	1.84	2.27	3.48			535	0.409	0.223	0.659	0.869	1.2	1.87	2.65
	535	1.82	1.01	1.28	1.91	4.27	3.48	5.48			536	-0.0899	-0.0788	0.264	0.028	2.2	2.6	2.6			536	0.523	0.384	0.473	0.49	1.87	2.26	3.5			536	0.409	0.204	0.659	0.85	1.16	1.88	2.62
	536	1.83	1.02	1.29	1.95	4.27	3.47	5.49			537	-0.0736	-0.0815	0.275	-0.011	2.2	2.61	2.59			537	0.526	0.373	0.452	0.48	1.83	2.26	3.47			537	0.409	0.221	0.665	0.861	1.17	1.85	2.62
	537	1.84	1.03	1.28	1.94	4.28	3.47	5.49			538	-0.0736	-0.0843	0.256	0.014	2.19	2.6	2.56			538	0.52	0.362	0.467	0.469	1.85	2.27	3.47			538	0.409	0.202	0.665	0.861	1.17	1.86	2.64
	538	1.84	1.02	1.29	1.94	4.26	3.46	5.46			539	-0.0709	-0.0706	0.278	0.014	2.18	2.62	2.59			539	0.526	0.368	0.458	0.488	1.85	2.26	3.47			539	0.411	0.204	0.668	0.869	1.19	1.86	2.63
	539	1.81	1	1.28	1.93	4.24	3.46	5.44			540	-0.0872	-0.0734	0.272	0.014	2.18	2.61	2.58			540	0.542	0.392	0.455	0.504	1.84	2.25	3.5			540	0.406	0.218	0.646	0.866	1.19	1.88	2.66
	540	1.83	1.03	1.27	1.94	4.25	3.45	5.46			541	-0.0763	-0.0788	0.289	0.022	2.2	2.64	2.58			541	0.512	0.376	0.443	0.504	1.86	2.26	3.5			541	0.411	0.204	0.684	0.856	1.17	1.85	2.62
	541	1.8	0.995	1.28	1.92	4.26	3.49	5.48			542	-0.0899	-0.0815	0.275	0.006	2.19	2.63	2.59			542	0.518	0.376	0.467	0.496	1.86	2.25	3.48			542	0.403	0.202	0.624	0.858	1.19	1.87	2.64
	542	1.8	0.997	1.28	1.92	4.27	3.48	5.48			543	-0.0818	-0.0706	0.281	0.025	2.2	2.61	2.59			543	0.526	0.368	0.47	0.469	1.86	2.26	3.48			543	0.395	0.207	0.646	0.861	1.15	1.84	2.6
	543	1.84	1.03	1.26	1.93	4.24	3.46	5.48			544	-0.0845	-0.0897	0.253	0.014	2.2	2.6	2.59			544	0.54	0.381	0.436	0.499	1.87	2.26	3.5			544	0.395	0.213	0.654	0.872	1.16	1.84	2.62
	544	1.82	1.01	1.27	1.94	4.27	3.47	5.5			545	-0.0818	-0.0843	0.272	0.025	2.2	2.63	2.6			545	0.526	0.381	0.458	0.493	1.86	2.26	3.5			545	0.411	0.215	0.659	0.853	1.17	1.83	2.63
	545	1.83	1.01	1.28	1.91	4.26	3.46	5.47			546	-0.0899	-0.0843	0.264	0.014	2.17	2.63	2.58			546	0.51	0.376	0.473	0.496	1.84	2.25	3.49			546	0.409	0.218	0.654	0.853	1.17	1.86	2.64
	546	1.81	1	1.28	1.91	4.26	3.47	5.48			547	-0.0927	-0.0761	0.286	0.014	2.19	2.62	2.6			547	0.523	0.376	0.427	0.488	1.84	2.28	3.5			547	0.422	0.218	0.643	0.866	1.16	1.86	2.63
	547	1.79	0.975	1.29	1.93	4.25	3.47	5.48			548	-0.0927	-0.0788	0.278	0.017	2.21	2.63	2.62			548	0.526	0.36	0.458	0.482	1.86	2.28	3.47			548	0.414	0.202	0.654	0.839	1.16	1.86	2.62
	548	1.84	1.02	1.28	1.92	4.26	3.49	5.47			549	-0.0818	-0.0761	0.256	0.017	2.21	2.63	2.59			549	0.534	0.384	0.452	0.501	1.85	2.26	3.48			549	0.409	0.196	0.681	0.856	1.18	1.84	2.63
	549	1.85	1.02	1.27	1.92	4.26	3.47	5.47			550	-0.0681	-0.0761	0.294	0.019	2.21	2.64	2.59			550	0.529	0.376	0.455	0.499	1.87	2.27	3.48			550	0.409	0.215	0.643	0.858	1.17	1.84	2.62
	550	1.82	0.992	1.27	1.92	4.25	3.49	5.46			551	-0.0736	-0.0897	0.267	0.025	2.19	2.64	2.6			551	0.534	0.379	0.455	0.488	1.86	2.27	3.5			551	0.411	0.204	0.665	0.85	1.19	1.87	2.64
	551	1.8	0.986	1.28	1.92	4.24	3.48	5.43			552	-0.1008	-0.0815	0.262	0.019	2.17	2.61	2.61			552	0.537	0.365	0.436	0.48	1.87	2.26	3.5			552	0.406	0.223	0.659	0.875	1.16	1.86	2.62
	552	1.79	0.978	1.3	1.92	4.27	3.48	5.5			553	-0.079	-0.0815	0.267	0.017	2.17	2.62	2.6			553	0.534	0.387	0.455	0.504	1.86	2.26	3.49			553	0.401	0.213	0.676	0.861	1.17	1.85	2.63
	553	1.8	0.986	1.27	1.89	4.24	3.46	5.45			554	-0.0872	-0.0815	0.267	0.006	2.19	2.63	2.59			554	0.542	0.392	0.464	0.488	1.85	2.27	3.48			554	0.411	0.213	0.662	0.866	1.19	1.84	2.63
	554	1.83	1.01	1.28	1.95	4.26	3.47	5.47			555	-0.0818	-0.0734	0.275	0.017	2.19	2.62	2.59			555	0.54	0.395	0.458	0.504	1.88	2.27	3.49			555	0.403	0.223	0.659	0.853	1.17	1.86	2.62
	555	1.83	1.01	1.29	1.94	4.28	3.48	5.48			556	-0.0872	-0.0788	0.281	0.017	2.18	2.62	2.57			556	0.531	0.379	0.452	0.493	1.86	2.26	3.49			556	0.403	0.207	0.681	0.883	1.18	1.84	2.62
	556	1.83	1.01	1.27	1.94	4.25	3.46	5.46			557	-0.0872	-0.0788	0.275	0	2.19	2.62	2.62			557	0.523	0.379	0.449	0.493	1.88	2.26	3.48			557	0.414	0.218	0.673	0.853	1.17	1.86	2.63
	557	1.8	0.975	1.29	1.93	4.27	3.48	5.47			558	-0.0872	-0.0815	0.262	0.008	2.2	2.59	2.6			558	0.52	0.376	0.458	0.488	1.85	2.27	3.49			558	0.398	0.21	0.665	0.856	1.17	1.86	2.62
	558	1.82	0.989	1.28	1.92	4.25	3.46	5.45			559	-0.0818	-0.0788	0.275	0.036	2.19	2.62	2.6			559	0.534	0.398	0.455	0.515	1.86	2.28	3.48			559	0.406	0.213	0.67	0.853	1.18	1.84	2.64
	559	1.81	0.986	1.29	1.89	4.24	3.47	5.44			560	-0.0845	-0.087	0.27	0.006	2.19	2.61	2.59			560	0.51	0.357	0.47	0.466	1.86	2.28	3.47			560	0.398	0.196	0.676	0.864	1.16	1.85	2.62
	560	1.8	1.01	1.31	1.93	4.25	3.48	5.44			561	-0.0899	-0.087	0.283	0.019	2.17	2.62	2.59			561	0.531	0.379	0.449	0.496	1.86	2.27	3.49			561	0.411	0.202	0.662	0.856	1.18	1.86	2.62
	561	1.79	0.97	1.3	1.93	4.27	3.48	5.48			562	-0.0954	-0.0815	0.248	0.017	2.19	2.6	2.6			562	0.523	0.376	0.458	0.48	1.86	2.25	3.47			562	0.409	0.202	0.662	0.837	1.17	1.84	2.62
	562	1.81	0.997	1.27	1.92	4.26	3.47	5.46			563	-0.0927	-0.0843	0.264	0.006	2.18	2.61	2.61			563	0.52	0.381	0.439	0.49	1.86	2.27	3.47			563	0.406	0.202	0.665	0.853	1.16	1.83	2.61
	563	1.8	0.986	1.28	1.93	4.25	3.47	5.45			564	-0.1008	-0.0843	0.283	-0.005	2.2	2.64	2.57			564	0.529	0.39	0.427	0.496	1.87	2.26	3.5			564	0.403	0.215	0.678	0.869	1.16	1.83	2.63
	564	1.8	0.992	1.28	1.94	4.25	3.46	5.46			565	-0.0899	-0.0897	0.272	0.011	2.17	2.62	2.6			565	0.518	0.373	0.464	0.504	1.89	2.27	3.48			565	0.406	0.202	0.695	0.866	1.18	1.84	2.61
	565	1.8	0.984	1.29	1.93	4.26	3.48	5.47			566	-0.0927	-0.0788	0.256	0.011	2.18	2.61	2.6			566	0.526	0.379	0.461	0.493	1.87	2.27	3.47			566	0.406	0.202	0.676	0.866	1.17	1.86	2.64
	566	1.79	0.981	1.28	1.93	4.28	3.46	5.47			567	-0.0954	-0.0815	0.294	0.008	2.18	2.6	2.6			567	0.523	0.398	0.436	0.523	1.87	2.26	3.5			567	0.414	0.207	0.692	0.837	1.18	1.84	2.63
	567	1.82	1	1.3	1.92	4.26	3.47	5.47			568	-0.0872	-0.0788	0.278	0.003	2.18	2.62	2.62			568	0.52	0.387	0.443	0.496	1.88	2.26	3.48			568	0.409	0.199	0.657	0.864	1.16	1.85	2.62
	568	1.8	0.967	1.29	1.93	4.26	3.47	5.46			569	-0.0927	-0.0815	0.294	0.025	2.19	2.62	2.6			569	0.518	0.387	0.446	0.493	1.87	2.28	3.48			569	0.414	0.21	0.678	0.861	1.19	1.86	2.63
	569	1.82	1	1.29	1.91	4.25	3.46	5.46			570	-0.0954	-0.0788	0.262	0.025	2.19	2.61	2.6			570	0.537	0.384	0.443	0.493	1.87	2.25	3.47			570	0.403	0.218	0.665	0.864	1.18	1.82	2.63
	570	1.81	1	1.29	1.93	4.24	3.48	5.45			571	-0.0818	-0.087	0.248	0.014	2.19	2.59	2.62			571	0.518	0.376	0.452	0.482	1.87	2.27	3.47			571	0.409	0.226	0.673	0.869	1.17	1.83	2.62
	571	1.8	0.981	1.29	1.93	4.23	3.48	5.46			572	-0.0954	-0.087	0.275	-0.013	2.18	2.61	2.62			572	0.534	0.381	0.427	0.48	1.87	2.26	3.48			572	0.411	0.185	0.67	0.845	1.16	1.83	2.62
	572	1.8	0.981	1.27	1.93	4.25	3.48	5.45			573	-0.0845	-0.0815	0.289	0.028	2.18	2.61	2.6			573	0.515	0.39	0.443	0.496	1.91	2.27	3.49			573	0.406	0.207	0.668	0.869	1.15	1.85	2.61
	573	1.79	0.975	1.29	1.94	4.25	3.47	5.44			574	-0.0927	-0.087	0.275	0.019	2.16	2.62	2.6			574	0.518	0.39	0.443	0.499	1.89	2.26	3.48			574	0.406	0.213	0.67	0.861	1.14	1.82	2.62
	574	1.81	0.978	1.28	1.93	4.25	3.48	5.46			575	-0.0681	-0.0734	0.256	0.017	2.2	2.61	2.61			575	0.518	0.384	0.443	0.493	1.89	2.26	3.48			575	0.414	0.21	0.665	0.856	1.19	1.82	2.62
	575	1.81	0.997	1.28	1.94	4.26	3.48	5.46			576	-0.0763	-0.0788	0.264	0.033	2.19	2.61	2.62			576	0.507	0.387	0.461	0.49	1.9	2.28	3.48			576	0.39	0.196	0.665	0.845	1.18	1.84	2.63
	576	1.83	1	1.26	1.92	4.26	3.47	5.44			577	-0.0899	-0.087	0.286	0.022	2.18	2.62	2.61			577	0.526	0.381	0.446	0.48	1.86	2.27	3.48			577	0.417	0.196	0.648	0.877	1.2	1.84	2.64
	577	1.81	0.992	1.29	1.94	4.26	3.49	5.45			578	-0.1036	-0.0788	0.281	0.017	2.19	2.62	2.63			578	0.515	0.392	0.439	0.501	1.89	2.27	3.5			578	0.411	0.196	0.681	0.858	1.17	1.84	2.64
	578	1.83	1.01	1.3	1.95	4.25	3.47	5.44			579	-0.0763	-0.0761	0.264	-0.008	2.17	2.6	2.61			579	0.529	0.39	0.436	0.488	1.9	2.26	3.49			579	0.398	0.202	0.676	0.834	1.18	1.84	2.62
	579	1.83	1.01	1.3	1.94	4.23	3.49	5.41			580	-0.1036	-0.0734	0.294	0.008	2.19	2.62	2.59			580	0.515	0.379	0.455	0.485	1.9	2.28	3.49			580	0.403	0.207	0.668	0.872	1.21	1.86	2.65
	580	1.83	1	1.29	1.93	4.25	3.49	5.46			581	-0.0899	-0.0734	0.272	0.028	2.17	2.6	2.61			581	0.531	0.398	0.446	0.52	1.88	2.25	3.47			581	0.406	0.218	0.643	0.85	1.17	1.82	2.6
	581	1.83	1.01	1.28	1.92	4.23	3.47	5.39			582	-0.0981	-0.0734	0.27	0.014	2.16	2.61	2.63			582	0.523	0.362	0.446	0.466	1.87	2.28	3.5			582	0.409	0.202	0.673	0.853	1.17	1.85	2.62
	582	1.8	0.97	1.3	1.91	4.23	3.46	5.43			583	-0.0899	-0.0734	0.27	0.008	2.18	2.6	2.63			583	0.529	0.379	0.455	0.496	1.89	2.26	3.48			583	0.406	0.213	0.673	0.869	1.15	1.84	2.6
	583	1.78	0.962	1.29	1.9	4.23	3.48	5.44			584	-0.1036	-0.0815	0.286	0.017	2.19	2.62	2.59			584	0.51	0.387	0.464	0.504	1.9	2.27	3.49			584	0.398	0.207	0.681	0.864	1.19	1.85	2.63
	584	1.8	0.962	1.29	1.92	4.24	3.45	5.41			585	-0.1117	-0.0761	0.278	-0.019	2.16	2.63	2.62			585	0.534	0.368	0.455	0.48	1.89	2.26	3.48			585	0.403	0.21	0.703	0.856	1.17	1.86	2.6
	585	1.83	0.995	1.3	1.92	4.23	3.5	5.41			586	-0.079	-0.0734	0.262	0.006	2.16	2.6	2.6			586	0.529	0.368	0.452	0.496	1.89	2.27	3.48			586	0.403	0.207	0.673	0.858	1.18	1.84	2.61
	586	1.83	1	1.3	1.92	4.23	3.48	5.43			587	-0.0681	-0.0815	0.275	-0.002	2.17	2.6	2.6			587	0.518	0.409	0.455	0.515	1.89	2.28	3.49			587	0.414	0.202	0.692	0.861	1.17	1.85	2.6
	587	1.77	0.956	1.31	1.89	4.21	3.46	5.42			588	-0.0954	-0.0815	0.259	0.008	2.18	2.61	2.61			588	0.518	0.365	0.461	0.477	1.9	2.28	3.49			588	0.414	0.196	0.673	0.85	1.16	1.84	2.6
	588	1.78	0.959	1.31	1.93	4.2	3.47	5.41			589	-0.0627	-0.0761	0.286	0	2.16	2.64	2.6			589	0.534	0.381	0.433	0.501	1.91	2.26	3.5			589	0.414	0.223	0.676	0.856	1.2	1.85	2.63
	589	1.79	0.965	1.27	1.94	4.24	3.47	5.44			590	-0.1036	-0.0815	0.262	0.017	2.16	2.61	2.59			590	0.512	0.392	0.443	0.512	1.88	2.28	3.48			590	0.398	0.202	0.662	0.845	1.17	1.83	2.61
	590	1.78	0.973	1.29	1.92	4.22	3.47	5.43			591	-0.079	-0.0897	0.267	0.038	2.16	2.6	2.59			591	0.526	0.381	0.455	0.49	1.9	2.29	3.5			591	0.411	0.215	0.673	0.858	1.18	1.85	2.6
	591	1.77	0.959	1.3	1.91	4.24	3.46	5.43			592	-0.0845	-0.0761	0.289	0.017	2.16	2.63	2.61			592	0.529	0.384	0.449	0.496	1.9	2.26	3.48			592	0.42	0.218	0.648	0.869	1.17	1.79	2.62
	592	1.77	0.956	1.29	1.93	4.24	3.48	5.42			593	-0.0981	-0.0843	0.275	0.019	2.15	2.61	2.62			593	0.523	0.373	0.461	0.49	1.91	2.26	3.47			593	0.411	0.215	0.681	0.866	1.17	1.83	2.61
	593	1.79	0.97	1.29	1.93	4.23	3.47	5.42			594	-0.0981	-0.0924	0.27	0.011	2.19	2.6	2.59			594	0.531	0.381	0.461	0.477	1.89	2.26	3.48			594	0.414	0.215	0.678	0.856	1.17	1.82	2.59
	594	1.8	0.965	1.29	1.95	4.22	3.46	5.43			595	-0.0872	-0.0679	0.256	0.022	2.15	2.59	2.62			595	0.518	0.384	0.458	0.504	1.9	2.28	3.51			595	0.417	0.218	0.673	0.861	1.18	1.83	2.62
	595	1.77	0.965	1.29	1.93	4.2	3.45	5.4			596	-0.1201	-0.0706	0.292	0.003	2.17	2.61	2.62			596	0.526	0.401	0.461	0.512	1.89	2.29	3.48			596	0.42	0.215	0.687	0.853	1.17	1.82	2.62
	596	1.8	0.978	1.28	1.97	4.23	3.48	5.42			597	-0.0845	-0.0788	0.251	0.011	2.16	2.58	2.59			597	0.518	0.381	0.446	0.496	1.88	2.28	3.47			597	0.403	0.215	0.659	0.847	1.2	1.83	2.63
	597	1.79	0.973	1.3	1.95	4.2	3.47	5.41			598	-0.0954	-0.0734	0.294	-0.011	2.15	2.63	2.6			598	0.512	0.384	0.458	0.49	1.86	2.29	3.52			598	0.401	0.213	0.673	0.866	1.17	1.82	2.59
	598	1.79	0.975	1.29	1.94	4.22	3.47	5.43			599	-0.0845	-0.0761	0.262	0.019	2.16	2.59	2.59			599	0.529	0.379	0.461	0.482	1.88	2.28	3.48			599	0.414	0.204	0.662	0.842	1.17	1.82	2.59
	599	1.79	0.986	1.29	1.93	4.24	3.47	5.42			600	-0.0927	-0.087	0.272	0.011	2.15	2.6	2.6			600	0.512	0.381	0.461	0.482	1.89	2.26	3.49			600	0.409	0.218	0.67	0.845	1.17	1.86	2.6
	600	1.76	0.97	1.29	1.96	4.21	3.46	5.41			601	-0.0818	-0.0815	0.253	0	2.17	2.58	2.6			601	0.523	0.401	0.439	0.504	1.89	2.29	3.49			601	0.406	0.21	0.678	0.845	1.16	1.84	2.6
	601	1.79	0.975	1.28	1.91	4.25	3.44	5.4			602	-0.0927	-0.0761	0.27	0.019	2.14	2.6	2.61			602	0.518	0.39	0.461	0.504	1.88	2.28	3.48			602	0.401	0.193	0.678	0.861	1.17	1.82	2.61
	602	1.8	0.995	1.28	1.92	4.24	3.48	5.43			603	-0.0981	-0.087	0.267	0.017	2.17	2.59	2.59			603	0.523	0.39	0.455	0.49	1.9	2.28	3.49			603	0.417	0.207	0.676	0.861	1.17	1.81	2.62
	603	1.8	0.992	1.28	1.95	4.24	3.47	5.4			604	-0.0818	-0.0761	0.272	0.017	2.16	2.61	2.59			604	0.515	0.371	0.449	0.471	1.9	2.26	3.5			604	0.409	0.196	0.692	0.858	1.17	1.83	2.59
	604	1.78	0.975	1.3	1.93	4.23	3.5	5.43			605	-0.0954	-0.0788	0.262	-0.019	2.18	2.59	2.6			605	0.518	0.395	0.458	0.493	1.9	2.26	3.49			605	0.417	0.215	0.659	0.875	1.18	1.82	2.62
	605	1.76	0.975	1.33	1.93	4.23	3.47	5.41			606	-0.079	-0.0706	0.286	0.006	2.16	2.61	2.62			606	0.54	0.376	0.473	0.488	1.9	2.28	3.47			606	0.411	0.207	0.7	0.861	1.15	1.84	2.61
	606	1.77	0.978	1.32	1.94	4.25	3.47	5.43			607	-0.1008	-0.0734	0.272	0.025	2.16	2.61	2.6			607	0.518	0.387	0.443	0.49	1.9	2.27	3.48			607	0.401	0.204	0.673	0.845	1.17	1.83	2.61
	607	1.77	0.995	1.34	1.93	4.2	3.49	5.41			608	-0.0818	-0.0788	0.289	0.006	2.16	2.6	2.58			608	0.52	0.387	0.467	0.49	1.89	2.24	3.5			608	0.401	0.196	0.681	0.845	1.18	1.84	2.6
	608	1.79	1.01	1.28	1.96	4.23	3.46	5.42			609	-0.0845	-0.0761	0.253	0.011	2.15	2.6	2.58			609	0.512	0.376	0.473	0.477	1.89	2.26	3.5			609	0.411	0.213	0.665	0.856	1.17	1.86	2.61
	609	1.79	1.01	1.34	1.94	4.23	3.45	5.4			610	-0.0954	-0.0706	0.267	-0.013	2.17	2.6	2.62			610	0.523	0.381	0.452	0.49	1.9	2.27	3.48			610	0.401	0.199	0.67	0.853	1.14	1.83	2.58
	610	1.78	1	1.33	1.93	4.23	3.49	5.41			611	-0.0845	-0.0788	0.27	-0.019	2.16	2.6	2.61			611	0.518	0.392	0.455	0.493	1.9	2.27	3.48			611	0.403	0.199	0.676	0.85	1.17	1.84	2.61
	611	1.76	0.989	1.31	1.93	4.24	3.47	5.42			612	-0.079	-0.0788	0.264	-0.002	2.16	2.58	2.59			612	0.51	0.395	0.458	0.496	1.9	2.29	3.47			612	0.401	0.221	0.678	0.877	1.18	1.82	2.61
	612	1.75	0.986	1.31	1.89	4.23	3.47	5.41			613	-0.1251	-0.0924	0.27	0.025	2.15	2.59	2.61			613	0.52	0.376	0.464	0.49	1.89	2.27	3.48			613	0.414	0.213	0.673	0.853	1.2	1.83	2.62
	613	1.76	0.986	1.32	1.95	4.23	3.51	5.41			614	-0.0845	-0.0815	0.264	0.022	2.15	2.59	2.61			614	0.518	0.398	0.467	0.501	1.9	2.26	3.5			614	0.401	0.199	0.668	0.864	1.18	1.83	2.6
	614	1.78	1.01	1.32	1.95	4.23	3.48	5.41			615	-0.0981	-0.0815	0.262	-0.002	2.14	2.59	2.6			615	0.52	0.39	0.47	0.496	1.9	2.26	3.49			615	0.411	0.202	0.692	0.869	1.15	1.83	2.58
	615	1.75	0.986	1.31	1.95	4.25	3.48	5.41			616	-0.0927	-0.087	0.278	-0.002	2.16	2.6	2.61			616	0.518	0.384	0.458	0.504	1.92	2.27	3.49			616	0.403	0.21	0.668	0.853	1.15	1.83	2.58
	616	1.77	1.01	1.32	1.92	4.24	3.51	5.41			617	-0.079	-0.0761	0.259	0.011	2.14	2.58	2.6			617	0.512	0.381	0.446	0.482	1.9	2.29	3.48			617	0.409	0.21	0.657	0.856	1.16	1.84	2.61
	617	1.76	0.992	1.32	1.93	4.22	3.5	5.4			618	-0.0709	-0.0815	0.251	0.008	2.15	2.58	2.6			618	0.51	0.398	0.452	0.507	1.9	2.27	3.47			618	0.417	0.207	0.657	0.869	1.16	1.84	2.62
	618	1.73	0.962	1.31	1.91	4.23	3.48	5.4			619	-0.0818	-0.0761	0.272	0.006	2.16	2.6	2.59			619	0.51	0.379	0.455	0.499	1.92	2.26	3.48			619	0.411	0.221	0.665	0.858	1.2	1.82	2.64
	619	1.76	0.978	1.32	1.94	4.23	3.51	5.38			620	-0.0899	-0.0815	0.27	0.033	2.18	2.59	2.6			620	0.499	0.373	0.458	0.474	1.9	2.26	3.46			620	0.411	0.188	0.657	0.877	1.17	1.81	2.61
	620	1.73	0.956	1.33	1.95	4.25	3.49	5.41			621	-0.109	-0.0843	0.251	0.011	2.16	2.59	2.59			621	0.529	0.417	0.464	0.52	1.91	2.26	3.49			621	0.42	0.207	0.681	0.847	1.18	1.84	2.62
	621	1.75	0.981	1.34	1.92	4.25	3.46	5.43			622	-0.0927	-0.0815	0.272	0.028	2.17	2.59	2.59			622	0.523	0.398	0.412	0.493	1.9	2.26	3.5			622	0.411	0.207	0.668	0.861	1.18	1.85	2.6
	622	1.74	0.978	1.33	1.94	4.25	3.49	5.42			623	-0.0954	-0.0815	0.281	0.008	2.14	2.59	2.59			623	0.523	0.392	0.47	0.493	1.9	2.27	3.46			623	0.425	0.204	0.676	0.856	1.16	1.81	2.59
	623	1.76	0.986	1.31	1.94	4.26	3.49	5.41			624	-0.0872	-0.0843	0.259	0.022	2.16	2.58	2.58			624	0.523	0.39	0.446	0.49	1.89	2.26	3.48			624	0.411	0.213	0.673	0.866	1.19	1.83	2.62
	624	1.76	0.984	1.32	1.92	4.26	3.46	5.4			625	-0.0845	-0.0897	0.262	0	2.15	2.58	2.6			625	0.518	0.387	0.449	0.49	1.91	2.27	3.47			625	0.401	0.207	0.659	0.861	1.15	1.83	2.6
	625	1.77	0.997	1.32	1.92	4.24	3.49	5.41			626	-0.1008	-0.087	0.267	0.003	2.17	2.57	2.59			626	0.504	0.39	0.467	0.496	1.93	2.27	3.49			626	0.406	0.215	0.673	0.853	1.17	1.82	2.6
	626	1.76	0.984	1.32	1.94	4.23	3.48	5.39			627	-0.0899	-0.0924	0.262	-0.008	2.16	2.59	2.6			627	0.507	0.392	0.473	0.499	1.9	2.25	3.47			627	0.409	0.193	0.668	0.847	1.17	1.81	2.61
	627	1.74	0.97	1.33	1.96	4.24	3.48	5.39			628	-0.0899	-0.0815	0.267	0	2.15	2.6	2.58			628	0.529	0.387	0.467	0.499	1.91	2.27	3.48			628	0.417	0.207	0.676	0.866	1.19	1.81	2.59
	628	1.75	0.973	1.31	1.9	4.22	3.5	5.4			629	-0.0872	-0.0788	0.259	-0.002	2.16	2.57	2.57			629	0.523	0.371	0.461	0.48	1.92	2.27	3.48			629	0.401	0.204	0.678	0.85	1.17	1.81	2.59
	629	1.74	0.959	1.33	1.93	4.22	3.48	5.38			630	-0.0899	-0.0734	0.278	0.022	2.16	2.59	2.58			630	0.523	0.395	0.473	0.504	1.89	2.27	3.48			630	0.409	0.207	0.668	0.856	1.15	1.82	2.61
	630	1.76	0.97	1.32	1.95	4.2	3.5	5.36			631	-0.1008	-0.0761	0.278	-0.002	2.17	2.6	2.58			631	0.507	0.39	0.47	0.493	1.9	2.26	3.47			631	0.392	0.196	0.657	0.847	1.15	1.81	2.6
	631	1.71	0.943	1.32	1.94	4.24	3.47	5.38			632	-0.1008	-0.087	0.267	0	2.17	2.57	2.58			632	0.518	0.392	0.458	0.485	1.9	2.26	3.47			632	0.42	0.207	0.684	0.866	1.17	1.84	2.58
	632	1.73	0.956	1.3	1.93	4.24	3.49	5.41			633	-0.1117	-0.0788	0.264	-0.013	2.15	2.58	2.57			633	0.518	0.371	0.47	0.48	1.89	2.26	3.47			633	0.411	0.204	0.689	0.853	1.2	1.82	2.62
	633	1.79	0.992	1.33	1.92	4.23	3.5	5.41			634	-0.0954	-0.0815	0.259	0.006	2.14	2.6	2.59			634	0.504	0.379	0.455	0.48	1.91	2.27	3.47			634	0.411	0.196	0.662	0.847	1.17	1.84	2.59
	634	1.73	0.956	1.3	1.91	4.23	3.51	5.41			635	-0.0981	-0.0843	0.275	0.019	2.14	2.6	2.59			635	0.529	0.381	0.47	0.474	1.91	2.25	3.47			635	0.395	0.185	0.673	0.883	1.16	1.83	2.59
	635	1.74	0.984	1.34	1.93	4.23	3.5	5.41			636	-0.0899	-0.0815	0.281	0	2.15	2.59	2.6			636	0.518	0.392	0.479	0.504	1.93	2.27	3.48			636	0.403	0.213	0.676	0.856	1.16	1.83	2.6
	636	1.75	0.948	1.33	1.95	4.23	3.49	5.39			637	-0.1063	-0.0815	0.275	0.011	2.13	2.59	2.57			637	0.529	0.387	0.461	0.485	1.9	2.25	3.47			637	0.398	0.196	0.67	0.866	1.12	1.82	2.57
	637	1.72	0.951	1.31	1.95	4.23	3.5	5.39			638	-0.0872	-0.0788	0.272	0.003	2.16	2.57	2.6			638	0.515	0.39	0.458	0.48	1.9	2.25	3.5			638	0.401	0.207	0.665	0.856	1.16	1.82	2.59
	638	1.72	0.937	1.32	1.94	4.23	3.49	5.37			639	-0.1008	-0.0815	0.267	0.011	2.14	2.58	2.59			639	0.518	0.381	0.443	0.482	1.9	2.27	3.47			639	0.411	0.196	0.687	0.856	1.18	1.82	2.61
	639	1.74	0.951	1.34	1.96	4.22	3.5	5.38			640	-0.1036	-0.087	0.251	0.008	2.16	2.57	2.57			640	0.518	0.379	0.47	0.474	1.89	2.28	3.46			640	0.406	0.196	0.681	0.856	1.19	1.83	2.62
	640	1.73	0.948	1.33	1.94	4.22	3.47	5.39			641	-0.0981	-0.0843	0.262	0.008	2.14	2.57	2.58			641	0.531	0.365	0.452	0.474	1.88	2.27	3.47			641	0.409	0.204	0.67	0.845	1.18	1.81	2.59
	641	1.74	0.937	1.31	1.94	4.22	3.51	5.41			642	-0.1117	-0.0815	0.278	0.008	2.14	2.58	2.6			642	0.512	0.373	0.458	0.46	1.9	2.25	3.46			642	0.417	0.21	0.689	0.853	1.2	1.83	2.63
	642	1.72	0.948	1.32	1.92	4.21	3.49	5.38			643	-0.1063	-0.0843	0.253	0.006	2.16	2.59	2.59			643	0.518	0.371	0.452	0.458	1.91	2.26	3.47			643	0.398	0.199	0.659	0.853	1.17	1.79	2.6
	643	1.75	0.973	1.32	1.91	4.22	3.51	5.38			644	-0.1008	-0.0843	0.264	0.011	2.15	2.57	2.57			644	0.526	0.395	0.439	0.501	1.93	2.26	3.45			644	0.411	0.193	0.659	0.875	1.16	1.81	2.59
	644	1.73	0.956	1.3	1.9	4.21	3.48	5.38			645	-0.1063	-0.0843	0.267	0.006	2.14	2.59	2.59			645	0.529	0.401	0.473	0.501	1.9	2.26	3.47			645	0.401	0.215	0.67	0.858	1.19	1.79	2.62
	645	1.74	0.965	1.31	1.95	4.23	3.5	5.4			646	-0.1172	-0.0924	0.292	-0.008	2.14	2.6	2.56			646	0.512	0.373	0.455	0.485	1.91	2.26	3.47			646	0.403	0.21	0.665	0.858	1.17	1.82	2.59
	646	1.74	0.959	1.32	1.95	4.24	3.49	5.4			647	-0.0736	-0.087	0.251	0.011	2.15	2.57	2.57			647	0.51	0.381	0.464	0.48	1.92	2.26	3.46			647	0.403	0.199	0.676	0.869	1.18	1.81	2.61
	647	1.73	0.945	1.33	1.92	4.2	3.51	5.35			648	-0.109	-0.0761	0.278	0.003	2.14	2.57	2.56			648	0.523	0.368	0.449	0.469	1.92	2.27	3.47			648	0.398	0.193	0.673	0.858	1.16	1.83	2.59
	648	1.73	0.94	1.31	1.92	4.22	3.5	5.38			649	-0.1117	-0.0788	0.278	-0.002	2.15	2.58	2.57			649	0.534	0.387	0.467	0.488	1.91	2.27	3.45			649	0.42	0.213	0.662	0.853	1.19	1.81	2.61
	649	1.75	0.978	1.33	1.93	4.19	3.49	5.37			650	-0.0954	-0.0843	0.267	0.011	2.16	2.57	2.57			650	0.512	0.371	0.458	0.493	1.91	2.27	3.47			650	0.398	0.199	0.67	0.856	1.16	1.81	2.6
	650	1.7	0.937	1.31	1.92	4.24	3.47	5.38			651	-0.1063	-0.0788	0.264	-0.005	2.15	2.57	2.59			651	0.523	0.392	0.449	0.493	1.91	2.26	3.44			651	0.414	0.191	0.673	0.85	1.17	1.85	2.6
	651	1.73	0.948	1.3	1.9	4.25	3.5	5.36			652	-0.1008	-0.0761	0.275	-0.016	2.16	2.58	2.57			652	0.526	0.384	0.439	0.485	1.9	2.26	3.45			652	0.414	0.21	0.684	0.861	1.17	1.82	2.61
	652	1.7	0.94	1.33	1.91	4.27	3.48	5.37			653	-0.0845	-0.0843	0.275	0	2.16	2.57	2.59			653	0.529	0.376	0.467	0.48	1.91	2.28	3.47			653	0.401	0.199	0.681	0.864	1.17	1.8	2.59
	653	1.72	0.959	1.32	1.93	4.28	3.48	5.37			654	-0.0818	-0.0897	0.278	-0.002	2.13	2.57	2.57			654	0.526	0.381	0.461	0.499	1.92	2.28	3.46			654	0.398	0.196	0.665	0.861	1.19	1.81	2.61
	654	1.76	0.989	1.33	1.91	4.3	3.48	5.38			655	-0.1145	-0.0761	0.281	0	2.14	2.57	2.57			655	0.531	0.376	0.446	0.48	1.91	2.26	3.46			655	0.387	0.199	0.67	0.869	1.18	1.8	2.61
	655	1.77	0.992	1.31	1.92	4.3	3.49	5.37			656	-0.0954	-0.0788	0.262	0.014	2.16	2.57	2.57			656	0.523	0.379	0.47	0.482	1.91	2.28	3.45			656	0.401	0.199	0.681	0.858	1.17	1.82	2.6
	656	1.73	0.962	1.31	1.93	4.33	3.49	5.37			657	-0.1036	-0.087	0.256	0.017	2.14	2.59	2.57			657	0.515	0.373	0.455	0.474	1.93	2.25	3.45			657	0.411	0.193	0.684	0.856	1.16	1.82	2.6
	657	1.75	0.959	1.34	1.91	4.36	3.47	5.41			658	-0.0981	-0.0734	0.275	-0.005	2.17	2.59	2.58			658	0.518	0.368	0.458	0.463	1.92	2.28	3.45			658	0.411	0.207	0.665	0.864	1.15	1.82	2.6
	658	1.77	0.989	1.3	1.93	4.34	3.48	5.36			659	-0.0927	-0.0815	0.256	0.006	2.14	2.58	2.57			659	0.529	0.376	0.458	0.471	1.95	2.26	3.46			659	0.403	0.21	0.662	0.869	1.18	1.81	2.6
	659	1.75	0.97	1.29	1.95	4.32	3.48	5.37			660	-0.0927	-0.0734	0.251	-0.002	2.14	2.56	2.57			660	0.512	0.381	0.452	0.488	1.91	2.26	3.45			660	0.406	0.191	0.668	0.85	1.18	1.82	2.61
	660	1.72	0.959	1.34	1.93	4.33	3.49	5.4			661	-0.0899	-0.0843	0.272	0.008	2.13	2.57	2.59			661	0.512	0.411	0.458	0.515	1.93	2.26	3.44			661	0.422	0.207	0.676	0.866	1.15	1.83	2.57
	661	1.72	0.932	1.31	1.93	4.34	3.47	5.41			662	-0.1231	-0.0897	0.267	-0.005	2.16	2.57	2.58			662	0.51	0.373	0.452	0.485	1.92	2.26	3.46			662	0.42	0.188	0.657	0.869	1.18	1.81	2.59
	662	1.72	0.937	1.32	1.95	4.34	3.49	5.47			663	-0.0818	-0.0679	0.262	0	2.17	2.57	2.58			663	0.529	0.381	0.452	0.471	1.93	2.26	3.47			663	0.406	0.21	0.67	0.875	1.17	1.81	2.6
	663	1.75	0.973	1.34	1.94	4.35	3.49	5.49			664	-0.0845	-0.0815	0.253	0.008	2.14	2.56	2.56			664	0.531	0.39	0.452	0.485	1.92	2.26	3.44			664	0.411	0.207	0.665	0.856	1.18	1.82	2.6
	664	1.73	0.948	1.33	1.94	4.34	3.47	5.49			665	-0.0845	-0.0843	0.264	0.008	2.14	2.57	2.56			665	0.515	0.39	0.455	0.49	1.91	2.27	3.47			665	0.398	0.202	0.676	0.866	1.17	1.79	2.59
	665	1.72	0.943	1.32	1.92	4.34	3.47	5.51			666	-0.1145	-0.0815	0.275	-0.013	2.15	2.58	2.57			666	0.515	0.39	0.47	0.488	1.91	2.28	3.46			666	0.401	0.204	0.659	0.866	1.17	1.8	2.6
	666	1.75	0.954	1.34	1.94	4.38	3.49	5.54			667	-0.1008	-0.087	0.27	0.006	2.12	2.57	2.56			667	0.529	0.381	0.455	0.477	1.9	2.27	3.47			667	0.409	0.204	0.687	0.875	1.19	1.81	2.6
	667	1.75	0.959	1.34	1.96	4.37	3.46	5.59			668	-0.0927	-0.0815	0.253	-0.002	2.13	2.58	2.54			668	0.52	0.398	0.455	0.512	1.9	2.26	3.46			668	0.42	0.207	0.698	0.858	1.18	1.83	2.6
	668	1.75	0.973	1.34	1.96	4.37	3.48	5.58			669	-0.1117	-0.0843	0.248	0.003	2.14	2.56	2.58			669	0.531	0.376	0.443	0.46	1.92	2.27	3.46			669	0.414	0.207	0.678	0.853	1.21	1.8	2.61
	669	1.73	0.956	1.35	1.95	4.36	3.47	5.59			670	-0.1008	-0.087	0.281	0.008	2.13	2.57	2.56			670	0.518	0.371	0.455	0.485	1.93	2.25	3.47			670	0.409	0.204	0.665	0.872	1.16	1.82	2.58
	670	1.74	0.945	1.34	1.95	4.37	3.46	5.6			671	-0.0954	-0.0761	0.275	-0.002	2.15	2.58	2.58			671	0.518	0.392	0.461	0.49	1.92	2.26	3.45			671	0.414	0.188	0.651	0.866	1.16	1.79	2.6
	671	1.72	0.951	1.33	1.93	4.37	3.49	5.61			672	-0.0954	-0.0843	0.27	0.006	2.16	2.57	2.55			672	0.518	0.368	0.455	0.463	1.95	2.25	3.46			672	0.403	0.193	0.659	0.872	1.17	1.82	2.58
	672	1.72	0.956	1.33	1.94	4.39	3.47	5.65			673	-0.0981	-0.0788	0.267	0.014	2.14	2.58	2.56			673	0.51	0.384	0.452	0.48	1.94	2.26	3.44			673	0.414	0.196	0.651	0.872	1.17	1.82	2.58
	673	1.74	0.965	1.34	1.94	4.41	3.49	5.66			674	-0.1231	-0.0815	0.278	0.006	2.14	2.57	2.55			674	0.512	0.368	0.461	0.482	1.93	2.28	3.46			674	0.406	0.199	0.684	0.866	1.19	1.81	2.6
	674	1.72	0.945	1.32	1.98	4.39	3.48	5.62			675	-0.0981	-0.087	0.27	0.003	2.14	2.57	2.55			675	0.518	0.376	0.452	0.477	1.93	2.26	3.47			675	0.422	0.207	0.662	0.886	1.19	1.82	2.59
	675	1.7	0.943	1.33	1.93	4.39	3.53	5.65			676	-0.0954	-0.0815	0.267	-0.013	2.12	2.57	2.56			676	0.518	0.392	0.464	0.482	1.93	2.26	3.47			676	0.403	0.196	0.643	0.85	1.18	1.81	2.62
	676	1.71	0.926	1.32	1.95	4.41	3.57	5.66			677	-0.1172	-0.087	0.264	0.006	2.15	2.58	2.54			677	0.512	0.381	0.476	0.48	1.93	2.25	3.46			677	0.422	0.21	0.687	0.864	1.17	1.83	2.57
	677	1.69	0.926	1.32	1.95	4.42	3.6	5.68			678	-0.1036	-0.0815	0.267	-0.021	2.15	2.57	2.53			678	0.504	0.381	0.476	0.466	1.93	2.25	3.45			678	0.409	0.21	0.668	0.872	1.16	1.81	2.58
	678	1.75	0.965	1.34	1.92	4.39	3.62	5.67			679	-0.109	-0.0843	0.27	0	2.15	2.57	2.53			679	0.515	0.376	0.47	0.471	1.93	2.24	3.45			679	0.403	0.199	0.689	0.861	1.21	1.8	2.61
	679	1.74	0.965	1.32	1.94	4.4	3.63	5.68			680	-0.1063	-0.0843	0.272	0.019	2.15	2.58	2.54			680	0.512	0.371	0.439	0.471	1.95	2.26	3.46			680	0.406	0.185	0.665	0.905	1.2	1.83	2.63
	680	1.69	0.929	1.33	1.94	4.4	3.65	5.68			681	-0.079	-0.0761	0.251	0.028	2.13	2.56	2.55			681	0.515	0.368	0.458	0.466	1.94	2.27	3.45			681	0.406	0.218	0.665	0.943	1.19	1.82	2.61
	681	1.71	0.937	1.31	1.95	4.43	3.66	5.71			682	-0.1231	-0.0843	0.251	0.022	2.13	2.55	2.54			682	0.518	0.376	0.443	0.48	1.94	2.26	3.45			682	0.409	0.191	0.67	0.989	1.17	1.81	2.58
	682	1.74	0.951	1.33	1.94	4.4	3.66	5.7			683	-0.1172	-0.087	0.283	-0.002	2.15	2.58	2.56			683	0.531	0.376	0.455	0.46	1.96	2.28	3.47			683	0.422	0.207	0.67	1.02	1.18	1.81	2.6
	683	1.73	0.951	1.34	1.96	4.4	3.67	5.72			684	-0.1036	-0.087	0.272	0.003	2.14	2.58	2.53			684	0.512	0.362	0.461	0.471	1.95	2.26	3.46			684	0.42	0.213	0.67	1.09	1.15	1.81	2.59
	684	1.72	0.94	1.34	1.94	4.43	3.69	5.76			685	-0.1172	-0.0706	0.27	0.008	2.13	2.56	2.53			685	0.518	0.376	0.464	0.471	1.95	2.27	3.45			685	0.414	0.202	0.678	1.1	1.17	1.81	2.6
	685	1.71	0.929	1.32	1.96	4.41	3.68	5.74			686	-0.1201	-0.0788	0.267	0.011	2.14	2.56	2.52			686	0.512	0.392	0.446	0.482	1.93	2.27	3.45			686	0.403	0.213	0.668	1.15	1.17	1.82	2.58
	686	1.71	0.954	1.32	1.97	4.43	3.68	5.74			687	-0.0927	-0.0788	0.283	0.014	2.14	2.58	2.52			687	0.518	0.36	0.452	0.447	1.95	2.26	3.44			687	0.425	0.218	0.676	1.18	1.18	1.83	2.58
	687	1.74	0.962	1.33	1.95	4.41	3.67	5.73			688	-0.109	-0.0815	0.27	0.006	2.15	2.57	2.53			688	0.518	0.381	0.458	0.48	1.93	2.26	3.44			688	0.406	0.199	0.659	1.19	1.14	1.82	2.56
	688	1.72	0.945	1.34	1.97	4.41	3.69	5.77			689	-0.1063	-0.0815	0.283	-0.002	2.15	2.57	2.53			689	0.512	0.373	0.458	0.482	1.94	2.26	3.44			689	0.406	0.196	0.651	1.24	1.16	1.81	2.59
	689	1.73	0.951	1.34	1.96	4.43	3.69	5.76			690	-0.1172	-0.087	0.262	-0.008	2.14	2.56	2.51			690	0.529	0.387	0.458	0.493	1.95	2.25	3.43			690	0.403	0.213	0.681	1.25	1.17	1.78	2.59
	690	1.72	0.932	1.31	1.96	4.42	3.69	5.76			691	-0.1172	-0.0897	0.272	-0.002	2.14	2.56	2.53			691	0.512	0.379	0.47	0.474	1.96	2.25	3.44			691	0.395	0.21	0.673	1.27	1.17	1.85	2.58
	691	1.72	0.954	1.35	1.96	4.43	3.7	5.78			692	-0.0954	-0.0788	0.275	-0.008	2.13	2.59	2.51			692	0.51	0.379	0.464	0.48	1.94	2.26	3.45			692	0.395	0.21	0.665	1.3	1.17	1.81	2.6
	692	1.72	0.948	1.34	1.99	4.41	3.7	5.77			693	-0.0954	-0.0815	0.264	-0.002	2.12	2.58	2.52			693	0.51	0.395	0.467	0.499	1.93	2.26	3.43			693	0.409	0.196	0.668	1.31	1.19	1.8	2.6
	693	1.76	0.975	1.35	2	4.44	3.7	5.79			694	-0.0818	-0.0734	0.267	-0.005	2.14	2.54	2.51			694	0.507	0.381	0.455	0.469	1.93	2.25	3.43			694	0.411	0.202	0.659	1.32	1.21	1.8	2.63
	694	1.75	0.975	1.32	1.97	4.41	3.71	5.78			695	-0.1172	-0.0679	0.283	-0.021	2.11	2.58	2.52			695	0.523	0.384	0.455	0.469	1.95	2.26	3.45			695	0.406	0.196	0.681	1.33	1.14	1.83	2.57
	695	1.73	0.962	1.35	2	4.41	3.72	5.81			696	-0.1008	-0.062	0.248	-0.008	2.12	2.56	2.52			696	0.504	0.368	0.461	0.46	1.95	2.26	3.44			696	0.409	0.202	0.684	1.36	1.19	1.81	2.59
	696	1.7	0.943	1.33	1.96	4.44	3.71	5.82			697	-0.0981	-0.0897	0.262	-0.005	2.13	2.56	2.51			697	0.501	0.381	0.461	0.471	1.93	2.26	3.45			697	0.395	0.204	0.67	1.36	1.16	1.83	2.57
	697	1.75	0.973	1.36	2	4.42	3.73	5.8			698	-0.0872	-0.0897	0.259	0.003	2.13	2.56	2.51			698	0.512	0.392	0.473	0.493	1.92	2.27	3.46			698	0.406	0.202	0.676	1.4	1.17	1.81	2.58
	698	1.75	0.981	1.35	2	4.4	3.72	5.8			699	-0.0927	-0.0788	0.264	0.006	2.12	2.56	2.52			699	0.501	0.387	0.473	0.49	1.92	2.26	3.44			699	0.406	0.196	0.659	1.4	1.16	1.79	2.59
	699	1.72	0.954	1.34	1.99	4.42	3.72	5.81			700	-0.109	-0.0843	0.251	-0.008	2.11	2.57	2.54			700	0.529	0.387	0.461	0.49	1.91	2.26	3.45			700	0.398	0.204	0.687	1.42	1.18	1.82	2.59
	700	1.7	0.94	1.32	1.98	4.43	3.72	5.84			701	-0.0927	-0.0734	0.256	0.003	2.14	2.55	2.51			701	0.526	0.376	0.458	0.477	1.93	2.27	3.43			701	0.406	0.202	0.698	1.4	1.14	1.81	2.57
	701	1.71	0.956	1.35	1.96	4.43	3.73	5.83			702	-0.109	-0.0788	0.264	-0.002	2.11	2.57	2.52			702	0.518	0.371	0.455	0.466	1.9	2.26	3.41			702	0.414	0.202	0.706	1.41	1.16	1.81	2.56
	702	1.7	0.935	1.35	2	4.42	3.72	5.85			703	-0.1063	-0.0843	0.27	0	2.13	2.56	2.51			703	0.518	0.384	0.452	0.49	1.93	2.26	3.45			703	0.403	0.196	0.665	1.45	1.18	1.82	2.6
	703	1.75	0.992	1.32	2	4.42	3.73	5.86			704	-0.1172	-0.0843	0.253	0.019	2.13	2.56	2.5			704	0.534	0.376	0.452	0.466	1.96	2.25	3.43			704	0.42	0.204	0.665	1.44	1.17	1.81	2.56
	704	1.71	0.948	1.35	2.02	4.43	3.73	5.85			705	-0.1036	-0.0924	0.262	0	2.11	2.55	2.51			705	0.512	0.379	0.43	0.469	1.95	2.26	3.44			705	0.401	0.202	0.67	1.46	1.2	1.8	2.59
	705	1.74	0.962	1.34	2.01	4.41	3.72	5.84			706	-0.1117	-0.087	0.262	0.003	2.14	2.55	2.52			706	0.512	0.39	0.461	0.482	1.93	2.26	3.43			706	0.401	0.193	0.665	1.47	1.16	1.8	2.59
	706	1.72	0.959	1.35	2.01	4.43	3.74	5.9			707	-0.0954	-0.0788	0.281	-0.019	2.14	2.59	2.53			707	0.501	0.384	0.455	0.471	1.93	2.26	3.43			707	0.411	0.213	0.692	1.46	1.16	1.85	2.57
	707	1.72	0.94	1.33	2.01	4.4	3.75	5.84			708	-0.1063	-0.0897	0.267	-0.011	2.14	2.56	2.51			708	0.507	0.379	0.464	0.471	1.94	2.27	3.41			708	0.409	0.183	0.665	1.48	1.18	1.78	2.61
	708	1.71	0.932	1.34	1.99	4.46	3.75	5.9			709	-0.1008	-0.0706	0.272	-0.024	2.13	2.57	2.51			709	0.523	0.365	0.47	0.463	1.93	2.28	3.44			709	0.411	0.204	0.659	1.48	1.17	1.82	2.6
	709	1.69	0.921	1.34	2.02	4.43	3.72	5.89			710	-0.1231	-0.0815	0.286	-0.016	2.12	2.58	2.53			710	0.51	0.373	0.455	0.471	1.94	2.28	3.41			710	0.406	0.21	0.681	1.5	1.17	1.81	2.59
	710	1.74	0.954	1.35	1.99	4.43	3.75	5.88			711	-0.0872	-0.0734	0.272	0.008	2.13	2.55	2.53			711	0.507	0.371	0.464	0.463	1.95	2.25	3.43			711	0.406	0.193	0.689	1.49	1.18	1.8	2.6
	711	1.7	0.926	1.34	2.02	4.46	3.75	5.91			712	-0.1231	-0.0734	0.259	-0.013	2.11	2.56	2.51			712	0.515	0.384	0.458	0.477	1.96	2.27	3.42			712	0.417	0.199	0.684	1.49	1.18	1.82	2.61
	712	1.71	0.959	1.35	2	4.44	3.75	5.92			713	-0.0954	-0.0924	0.27	-0.011	2.14	2.57	2.51			713	0.499	0.371	0.476	0.471	1.93	2.26	3.45			713	0.403	0.191	0.654	1.5	1.15	1.78	2.57
	713	1.72	0.943	1.35	2.02	4.46	3.77	5.93			714	-0.1117	-0.0924	0.262	-0.002	2.13	2.56	2.51			714	0.515	0.381	0.473	0.474	1.93	2.28	3.41			714	0.409	0.204	0.646	1.48	1.18	1.78	2.59
	714	1.72	0.954	1.33	2.03	4.43	3.76	5.92			715	-0.1063	-0.0761	0.272	0	2.12	2.56	2.51			715	0.529	0.401	0.464	0.499	1.95	2.26	3.43			715	0.406	0.191	0.67	1.53	1.17	1.79	2.58
	715	1.71	0.948	1.34	2.03	4.45	3.76	5.96			716	-0.1231	-0.0815	0.281	0.008	2.14	2.56	2.53			716	0.518	0.365	0.446	0.474	1.94	2.26	3.44			716	0.414	0.218	0.678	1.51	1.16	1.81	2.56
	716	1.7	0.935	1.33	2.02	4.43	3.76	5.92			717	-0.1063	-0.0843	0.272	-0.002	2.15	2.57	2.53			717	0.501	0.376	0.464	0.482	1.93	2.27	3.4			717	0.42	0.21	0.678	1.53	1.17	1.82	2.58
	717	1.7	0.918	1.35	2.01	4.44	3.75	5.93			718	-0.1251	-0.0761	0.256	0.006	2.13	2.56	2.51			718	0.51	0.373	0.464	0.471	1.92	2.25	3.41			718	0.406	0.202	0.64	1.54	1.19	1.81	2.6
	718	1.68	0.921	1.34	2.04	4.44	3.73	5.95			719	-0.109	-0.0761	0.267	0.003	2.13	2.56	2.51			719	0.504	0.376	0.458	0.466	1.92	2.26	3.43			719	0.409	0.21	0.692	1.53	1.16	1.82	2.57
	719	1.7	0.935	1.32	2.01	4.46	3.75	5.95			720	-0.1063	-0.0734	0.248	0.003	2.11	2.55	2.49			720	0.51	0.379	0.473	0.471	1.93	2.26	3.41			720	0.414	0.202	0.665	1.52	1.19	1.81	2.6
	720	1.69	0.924	1.35	2.01	4.44	3.77	5.95			721	-0.1036	-0.087	0.24	0.011	2.13	2.55	2.5			721	0.507	0.392	0.452	0.48	1.93	2.25	3.42			721	0.42	0.21	0.662	1.52	1.17	1.83	2.59
	721	1.7	0.951	1.37	1.98	4.42	3.8	5.94			722	-0.1251	-0.0952	0.256	-0.013	2.14	2.55	2.51			722	0.526	0.384	0.467	0.485	1.95	2.27	3.41			722	0.414	0.207	0.659	1.54	1.19	1.81	2.58
	722	1.7	0.943	1.35	1.98	4.43	3.8	5.95			723	-0.109	-0.0761	0.289	-0.013	2.13	2.56	2.54			723	0.499	0.379	0.485	0.485	1.94	2.25	3.43			723	0.417	0.202	0.668	1.53	1.17	1.82	2.58
	723	1.71	0.948	1.36	2.02	4.43	3.78	5.96			724	-0.1063	-0.087	0.259	-0.002	2.12	2.57	2.52			724	0.512	0.365	0.47	0.474	1.94	2.27	3.41			724	0.403	0.196	0.676	1.54	1.17	1.81	2.59
	724	1.69	0.943	1.33	2.01	4.43	3.78	5.97			725	-0.1145	-0.0706	0.264	0.006	2.14	2.55	2.52			725	0.507	0.365	0.464	0.474	1.93	2.27	3.43			725	0.42	0.215	0.692	1.56	1.17	1.8	2.58
	725	1.69	0.94	1.35	2	4.44	3.77	5.97			726	-0.1117	-0.0788	0.286	-0.016	2.14	2.57	2.52			726	0.493	0.387	0.458	0.474	1.92	2.28	3.42			726	0.411	0.202	0.689	1.54	1.19	1.8	2.61
	726	1.73	0.97	1.36	1.99	4.45	3.78	6.01			727	-0.0899	-0.0843	0.262	-0.005	2.11	2.56	2.5			727	0.507	0.39	0.458	0.493	1.92	2.27	3.44			727	0.414	0.204	0.668	1.55	1.18	1.83	2.6
	727	1.69	0.945	1.37	2.02	4.41	3.79	5.98			728	-0.1008	-0.0815	0.262	0.011	2.13	2.55	2.51			728	0.515	0.387	0.464	0.474	1.92	2.25	3.42			728	0.417	0.213	0.684	1.54	1.14	1.82	2.65
	728	1.69	0.935	1.35	2	4.43	3.79	5.97			729	-0.0845	-0.0843	0.245	0	2.17	2.55	2.51			729	0.51	0.384	0.476	0.469	1.9	2.26	3.42			729	0.42	0.213	0.689	1.56	1.16	1.8	2.73
	729	1.72	0.967	1.36	2.01	4.46	3.8	6.03			730	-0.1117	-0.0843	0.281	-0.021	2.13	2.57	2.53			730	0.507	0.39	0.458	0.485	1.93	2.27	3.4			730	0.411	0.207	0.651	1.56	1.16	1.8	2.81
	730	1.74	0.97	1.36	2.01	4.46	3.79	6			731	-0.1145	-0.0761	0.259	0	2.14	2.56	2.52			731	0.507	0.371	0.458	0.466	1.94	2.26	3.41			731	0.417	0.204	0.681	1.55	1.19	1.79	2.89
	731	1.71	0.956	1.35	2.01	4.43	3.79	5.99			732	-0.1231	-0.0843	0.256	0.006	2.13	2.54	2.51			732	0.52	0.384	0.433	0.488	1.95	2.27	3.4			732	0.409	0.199	0.659	1.59	1.19	1.79	2.96
	732	1.68	0.921	1.34	2.02	4.45	3.82	6.01			733	-0.0981	-0.0761	0.245	-0.005	2.14	2.55	2.51			733	0.52	0.371	0.473	0.471	1.94	2.25	3.4			733	0.414	0.218	0.684	1.54	1.16	1.83	2.99
	733	1.7	0.932	1.34	2.03	4.46	3.82	6.02			734	-0.1231	-0.0815	0.256	0.006	2.14	2.54	2.51			734	0.518	0.376	0.464	0.477	1.93	2.25	3.39			734	0.436	0.213	0.692	1.56	1.17	1.81	3.06
	734	1.69	0.945	1.37	2.01	4.44	3.81	6.01			735	-0.1201	-0.0815	0.289	-0.027	2.13	2.57	2.5			735	0.504	0.381	0.467	0.474	1.94	2.26	3.41			735	0.431	0.221	0.676	1.59	1.15	1.81	3.09
	735	1.71	0.959	1.34	2.01	4.41	3.8	5.99			736	-0.109	-0.0815	0.272	0.006	2.14	2.56	2.49			736	0.515	0.395	0.47	0.49	1.95	2.26	3.42			736	0.447	0.202	0.67	1.58	1.16	1.81	3.15
	736	1.66	0.913	1.36	1.98	4.43	3.8	6.03			737	-0.1063	-0.0761	0.259	0	2.15	2.54	2.5			737	0.504	0.368	0.488	0.474	1.93	2.26	3.4			737	0.455	0.215	0.681	1.56	1.18	1.8	3.21
	737	1.69	0.935	1.33	1.97	4.44	3.8	6.01			738	-0.1036	-0.0924	0.24	-0.008	2.13	2.55	2.5			738	0.51	0.387	0.449	0.485	1.92	2.26	3.41			738	0.471	0.229	0.7	1.57	1.19	1.82	3.26
	738	1.71	0.948	1.33	2	4.44	3.81	6.02			739	-0.1172	-0.0788	0.253	-0.002	2.13	2.56	2.5			739	0.501	0.381	0.464	0.485	1.93	2.26	3.41			739	0.463	0.21	0.673	1.55	1.17	1.8	3.3
	739	1.71	0.932	1.35	2.02	4.45	3.83	6.03			740	-0.1063	-0.0843	0.256	-0.002	2.14	2.55	2.5			740	0.499	0.365	0.458	0.48	1.92	2.26	3.41			740	0.48	0.202	0.651	1.57	1.17	1.81	3.35
	740	1.71	0.948	1.33	1.98	4.45	3.81	6.04			741	-0.109	-0.0815	0.27	-0.021	2.14	2.57	2.49			741	0.518	0.371	0.485	0.463	1.91	2.27	3.42			741	0.501	0.204	0.676	1.58	1.14	1.79	3.37
	741	1.68	0.926	1.35	1.98	4.48	3.84	6.07			742	-0.1251	-0.0843	0.251	-0.016	2.14	2.55	2.49			742	0.499	0.384	0.467	0.48	1.91	2.32	3.41			742	0.512	0.21	0.665	1.58	1.19	1.8	3.49
	742	1.7	0.954	1.37	1.99	4.46	3.83	6.05			743	-0.1036	-0.087	0.259	-0.016	2.13	2.57	2.49			743	0.507	0.373	0.47	0.46	1.92	2.35	3.4			743	0.485	0.223	0.684	1.56	1.2	1.82	3.53
	743	1.69	0.943	1.4	2.01	4.44	3.83	6.02			744	-0.1251	-0.087	0.259	-0.013	2.11	2.54	2.48			744	0.507	0.381	0.467	0.471	1.92	2.37	3.41			744	0.507	0.229	0.692	1.57	1.22	1.82	3.55
	744	1.69	0.932	1.4	1.99	4.42	3.85	6.03			745	-0.1201	-0.0788	0.248	0.025	2.11	2.54	2.5			745	0.493	0.384	0.458	0.482	1.92	2.4	3.39			745	0.496	0.234	0.665	1.57	1.27	1.81	3.6
	745	1.66	0.916	1.42	1.98	4.43	3.86	6.02			746	-0.1036	-0.0761	0.264	-0.013	2.12	2.57	2.5			746	0.507	0.381	0.467	0.474	1.93	2.42	3.4			746	0.501	0.259	0.67	1.57	1.31	1.85	3.66
	746	1.69	0.945	1.41	2.02	4.42	3.85	6.04			747	-0.1231	-0.0734	0.253	-0.035	2.13	2.56	2.5			747	0.496	0.381	0.47	0.471	1.92	2.44	3.39			747	0.477	0.278	0.67	1.56	1.35	1.87	3.69
	747	1.68	0.924	1.43	2.01	4.43	3.84	6.06			748	-0.1331	-0.0761	0.272	-0.008	2.13	2.55	2.51			748	0.507	0.392	0.458	0.485	1.92	2.46	3.4			748	0.501	0.272	0.673	1.57	1.4	1.91	3.73
	748	1.68	0.924	1.43	2	4.43	3.84	6.02			749	-0.0872	-0.0788	0.253	-0.016	2.12	2.53	2.5			749	0.512	0.379	0.452	0.474	1.92	2.46	3.41			749	0.493	0.289	0.692	1.56	1.41	1.94	3.79
	749	1.67	0.918	1.44	1.99	4.39	3.83	6.01			750	-0.1231	-0.0788	0.283	-0.021	2.13	2.55	2.51			750	0.507	0.39	0.461	0.466	1.91	2.48	3.41			750	0.488	0.289	0.654	1.57	1.43	1.98	3.84
	750	1.68	0.94	1.44	1.98	4.42	3.85	6.05			751	-0.1172	-0.0761	0.259	-0.002	2.13	2.55	2.51			751	0.507	0.371	0.446	0.463	1.92	2.47	3.4			751	0.496	0.292	0.665	1.57	1.49	1.98	3.88
	751	1.68	0.932	1.46	2	4.43	3.87	6.06			752	-0.1231	-0.0788	0.259	-0.027	2.11	2.55	2.51			752	0.515	0.39	0.47	0.493	1.9	2.49	3.4			752	0.499	0.292	0.662	1.57	1.48	2.02	3.91
	752	1.71	0.951	1.43	2	4.44	3.86	6.05			753	-0.1172	-0.0788	0.259	-0.019	2.13	2.56	2.5			753	0.51	0.368	0.461	0.455	1.97	2.49	3.41			753	0.499	0.294	0.67	1.59	1.48	2.03	3.95
	753	1.69	0.959	1.44	2.01	4.44	3.85	6.08			754	-0.1117	-0.087	0.24	0.011	2.14	2.55	2.52			754	0.526	0.384	0.461	0.48	1.93	2.51	3.4			754	0.51	0.294	0.67	1.59	1.51	2.1	4
	754	1.66	0.932	1.44	2.01	4.44	3.87	6.06			755	-0.1117	-0.0815	0.248	-0.005	2.14	2.53	2.5			755	0.512	0.371	0.449	0.463	1.93	2.51	3.39			755	0.504	0.278	0.673	1.59	1.52	2.1	4.04
	755	1.68	0.929	1.41	2.01	4.46	3.86	6.08			756	-0.1201	-0.087	0.264	-0.005	2.14	2.56	2.48			756	0.504	0.365	0.439	0.455	1.93	2.49	3.4			756	0.499	0.305	0.687	1.58	1.5	2.11	4.04
	756	1.68	0.943	1.45	1.99	4.43	3.85	6.07			757	-0.1117	-0.087	0.256	-0.005	2.14	2.53	2.48			757	0.507	0.354	0.47	0.458	1.91	2.5	3.4			757	0.51	0.294	0.668	1.58	1.51	2.14	4.08
	757	1.68	0.924	1.44	2.01	4.43	3.84	6.07			758	-0.1008	-0.0734	0.264	0.008	2.13	2.55	2.51			758	0.501	0.371	0.467	0.469	1.92	2.5	3.42			758	0.496	0.297	0.684	1.58	1.52	2.17	4.1
	758	1.68	0.94	1.44	2.03	4.41	3.87	6.07			759	-0.1145	-0.0761	0.237	0	2.14	2.52	2.5			759	0.499	0.376	0.467	0.466	1.94	2.53	3.39			759	0.499	0.292	0.673	1.58	1.52	2.21	4.14
	759	1.68	0.94	1.41	2	4.43	3.87	6.07			760	-0.1361	-0.087	0.262	-0.005	2.15	2.54	2.5			760	0.504	0.371	0.458	0.463	1.92	2.53	3.39			760	0.504	0.297	0.648	1.57	1.53	2.2	4.15
	760	1.65	0.907	1.43	1.99	4.46	3.87	6.1			761	-0.1063	-0.0843	0.248	-0.005	2.14	2.53	2.5			761	0.504	0.379	0.476	0.477	1.95	2.54	3.38			761	0.501	0.313	0.668	1.59	1.57	2.24	4.22
	761	1.68	0.935	1.43	2.02	4.44	3.88	6.09			762	-0.1201	-0.0843	0.272	0.003	2.13	2.56	2.51			762	0.507	0.368	0.476	0.46	1.93	2.53	3.38			762	0.496	0.297	0.665	1.59	1.57	2.28	4.26
	762	1.65	0.896	1.43	2	4.44	3.89	6.09			763	-0.1145	-0.087	0.27	-0.024	2.11	2.57	2.47			763	0.526	0.365	0.467	0.463	1.94	2.53	3.39			763	0.507	0.3	0.67	1.59	1.55	2.27	4.25
	763	1.66	0.924	1.45	2.01	4.43	3.9	6.08			764	-0.1421	-0.0924	0.248	-0.027	2.14	2.54	2.49			764	0.515	0.376	0.47	0.469	1.93	2.53	3.4			764	0.504	0.311	0.695	1.6	1.54	2.33	4.26
	764	1.69	0.948	1.43	2	4.45	3.88	6.09			765	-0.1063	-0.0815	0.248	0	2.13	2.55	2.47			765	0.499	0.384	0.443	0.469	1.92	2.54	3.4			765	0.51	0.308	0.733	1.6	1.58	2.34	4.28
	765	1.69	0.967	1.44	2	4.44	3.9	6.09			766	-0.1117	-0.0706	0.245	-0.021	2.16	2.53	2.48			766	0.504	0.373	0.464	0.477	1.92	2.55	3.41			766	0.499	0.308	0.79	1.59	1.58	2.37	4.33
	766	1.66	0.94	1.42	2.01	4.44	3.89	6.09			767	-0.1172	-0.0761	0.278	-0.011	2.15	2.54	2.49			767	0.512	0.401	0.461	0.496	1.91	2.55	3.38			767	0.51	0.3	0.815	1.59	1.57	2.38	4.32
	767	1.69	0.954	1.43	1.99	4.43	3.89	6.08			768	-0.1281	-0.0734	0.272	-0.002	2.15	2.56	2.51			768	0.515	0.373	0.439	0.474	1.94	2.59	3.39			768	0.504	0.316	0.883	1.6	1.58	2.42	4.34
	768	1.68	0.951	1.41	1.97	4.4	3.89	6.05			769	-0.1145	-0.0734	0.262	-0.011	2.13	2.55	2.49			769	0.512	0.379	0.467	0.458	1.91	2.56	3.4			769	0.507	0.294	0.875	1.62	1.6	2.41	4.36
	769	1.65	0.921	1.42	1.97	4.43	3.86	6.07			770	-0.1117	-0.0706	0.245	-0.011	2.14	2.54	2.5			770	0.493	0.368	0.449	0.466	1.94	2.57	3.39			770	0.507	0.319	0.921	1.61	1.6	2.43	4.39
	770	1.69	0.951	1.43	2	4.43	3.9	6.1			771	-0.1117	-0.0815	0.248	-0.019	2.12	2.55	2.49			771	0.515	0.376	0.485	0.474	1.95	2.57	3.4			771	0.501	0.297	0.965	1.6	1.57	2.49	4.39
	771	1.69	0.943	1.43	1.97	4.44	3.92	6.09			772	-0.1117	-0.0815	0.262	0.003	2.13	2.55	2.47			772	0.499	0.381	0.467	0.485	1.93	2.57	3.39			772	0.507	0.311	0.967	1.6	1.61	2.5	4.45
	772	1.67	0.94	1.45	1.99	4.44	3.89	6.1			773	-0.1172	-0.0843	0.248	0.006	2.12	2.53	2.49			773	0.496	0.373	0.47	0.452	1.91	2.59	3.42			773	0.512	0.305	0.967	1.61	1.6	2.53	4.46
	773	1.63	0.91	1.43	1.98	4.43	3.91	6.1			774	-0.1281	-0.0815	0.275	-0.019	2.14	2.55	2.51			774	0.512	0.371	0.464	0.458	1.9	2.59	3.38			774	0.507	0.305	1	1.61	1.6	2.54	4.45
	774	1.67	0.948	1.44	2	4.44	3.9	6.1			775	-0.1231	-0.0843	0.275	-0.005	2.14	2.55	2.48			775	0.51	0.371	0.476	0.469	1.92	2.58	3.39			775	0.501	0.319	0.995	1.59	1.59	2.54	4.46
	775	1.68	0.937	1.41	2	4.44	3.89	6.13			776	-0.1251	-0.0734	0.259	-0.013	2.14	2.53	2.48			776	0.507	0.371	0.47	0.46	1.92	2.59	3.39			776	0.507	0.305	1.04	1.6	1.6	2.56	4.46
	776	1.68	0.943	1.44	1.98	4.45	3.9	6.13			777	-0.1361	-0.0815	0.272	-0.019	2.14	2.56	2.49			777	0.504	0.373	0.452	0.463	1.93	2.59	3.35			777	0.504	0.316	1.03	1.6	1.58	2.6	4.47
	777	1.66	0.937	1.42	1.97	4.44	3.92	6.11			778	-0.1117	-0.0761	0.275	-0.008	2.12	2.53	2.5			778	0.507	0.371	0.476	0.466	1.92	2.62	3.41			778	0.504	0.313	1.05	1.6	1.62	2.61	4.52
	778	1.67	0.94	1.42	1.98	4.41	3.91	6.09			779	-0.109	-0.0843	0.281	-0.011	2.13	2.54	2.49			779	0.518	0.376	0.433	0.474	1.93	2.6	3.38			779	0.512	0.294	1.06	1.61	1.62	2.62	4.52
	779	1.67	0.937	1.42	1.97	4.44	3.93	6.11			780	-0.1117	-0.0843	0.267	-0.013	2.14	2.54	2.48			780	0.518	0.387	0.452	0.485	1.93	2.61	3.4			780	0.496	0.311	1.05	1.61	1.57	2.64	4.49
	780	1.65	0.935	1.42	1.96	4.43	3.93	6.11			781	-0.1145	-0.0761	0.243	-0.016	2.13	2.51	2.48			781	0.499	0.398	0.449	0.49	1.93	2.61	3.38			781	0.501	0.308	1.05	1.61	1.61	2.66	4.53
	781	1.62	0.91	1.44	2.01	4.44	3.93	6.13			782	-0.1117	-0.0815	0.27	-0.019	2.13	2.55	2.48			782	0.512	0.373	0.449	0.482	1.92	2.63	3.39			782	0.512	0.313	1.07	1.6	1.6	2.68	4.54
	782	1.63	0.905	1.43	2.01	4.43	3.95	6.11			783	-0.1251	-0.0924	0.251	-0.005	2.14	2.52	2.47			783	0.485	0.343	0.439	0.447	1.92	2.6	3.38			783	0.507	0.313	1.08	1.61	1.62	2.7	4.57
	783	1.65	0.932	1.43	1.97	4.43	3.92	6.12			784	-0.1251	-0.0843	0.264	-0.008	2.14	2.54	2.48			784	0.507	0.373	0.439	0.477	1.92	2.63	3.39			784	0.499	0.302	1.08	1.6	1.63	2.7	4.55
	784	1.71	0.967	1.44	2	4.44	3.95	6.14			785	-0.1231	-0.0734	0.251	-0.002	2.13	2.54	2.47			785	0.499	0.368	0.439	0.48	1.93	2.64	3.39			785	0.523	0.311	1.07	1.62	1.6	2.74	4.55
	785	1.66	0.951	1.41	2.01	4.43	3.95	6.12			786	-0.1145	-0.0815	0.245	-0.002	2.12	2.52	2.49			786	0.499	0.384	0.446	0.471	1.92	2.63	3.39			786	0.518	0.292	1.09	1.62	1.63	2.74	4.59
	786	1.68	0.956	1.42	2.01	4.47	3.91	6.15			787	-0.1331	-0.0815	0.262	0.003	2.14	2.54	2.48			787	0.51	0.376	0.458	0.46	1.96	2.64	3.39			787	0.515	0.338	1.09	1.61	1.62	2.73	4.59
	787	1.67	0.937	1.41	2	4.45	3.94	6.15			788	-0.1281	-0.0761	0.272	0.006	2.13	2.51	2.47			788	0.504	0.39	0.467	0.48	2	2.64	3.4			788	0.51	0.3	1.1	1.59	1.63	2.76	4.59
	788	1.66	0.932	1.43	1.99	4.44	3.93	6.15			789	-0.1331	-0.0788	0.278	0.006	2.12	2.53	2.46			789	0.493	0.392	0.464	0.474	2.03	2.66	3.39			789	0.493	0.322	1.1	1.59	1.6	2.74	4.58
	789	1.68	0.954	1.44	2	4.39	3.94	6.09			790	-0.1201	-0.0761	0.267	0.006	2.12	2.54	2.49			790	0.499	0.373	0.476	0.463	2.04	2.65	3.39			790	0.51	0.311	1.1	1.6	1.63	2.78	4.63
	790	1.65	0.937	1.41	2.01	4.43	3.96	6.12			791	-0.1145	-0.0679	0.256	0.017	2.11	2.53	2.47			791	0.504	0.376	0.494	0.466	2.04	2.64	3.4			791	0.504	0.316	1.11	1.61	1.64	2.78	4.63
	791	1.67	0.959	1.45	2	4.43	3.95	6.13			792	-0.1145	-0.0761	0.267	0.017	2.14	2.53	2.47			792	0.493	0.381	0.476	0.469	2.06	2.67	3.39			792	0.51	0.305	1.11	1.63	1.62	2.78	4.64
	792	1.67	0.951	1.44	1.98	4.44	3.96	6.16			793	-0.1311	-0.0761	0.256	0.022	2.13	2.53	2.45			793	0.493	0.384	0.5	0.45	2.06	2.64	3.38			793	0.518	0.316	1.1	1.61	1.61	2.81	4.63
	793	1.69	0.967	1.43	1.98	4.44	3.97	6.14			794	-0.1172	-0.0788	0.262	0.006	2.13	2.58	2.49			794	0.496	0.395	0.5	0.485	2.06	2.66	3.38			794	0.501	0.308	1.11	1.64	1.63	2.84	4.64
	794	1.66	0.951	1.44	1.97	4.42	3.94	6.11			795	-0.1231	-0.065	0.262	0.019	2.11	2.61	2.5			795	0.51	0.373	0.488	0.458	2.09	2.66	3.38			795	0.504	0.311	1.11	1.63	1.63	2.8	4.64
	795	1.66	0.926	1.45	2.01	4.43	3.95	6.14			796	-0.1251	-0.0788	0.267	0.014	2.14	2.66	2.47			796	0.501	0.395	0.494	0.49	2.07	2.66	3.4			796	0.51	0.311	1.11	1.63	1.62	2.83	4.66
	796	1.66	0.945	1.44	1.97	4.41	3.93	6.11			797	-0.1331	-0.0788	0.262	-0.013	2.13	2.69	2.49			797	0.49	0.379	0.497	0.477	2.07	2.67	3.39			797	0.52	0.316	1.12	1.62	1.64	2.85	4.68
	797	1.64	0.932	1.44	1.98	4.41	3.95	6.11			798	-0.1251	-0.087	0.283	-0.011	2.11	2.71	2.49			798	0.501	0.371	0.494	0.469	2.07	2.66	3.38			798	0.507	0.292	1.12	1.61	1.66	2.83	4.69
	798	1.69	0.97	1.43	2	4.4	3.97	6.13			799	-0.1117	-0.0788	0.245	0	2.11	2.72	2.47			799	0.504	0.387	0.504	0.482	2.1	2.67	3.38			799	0.501	0.302	1.14	1.62	1.63	2.87	4.68
	799	1.69	0.973	1.43	1.97	4.43	3.96	6.14			800	-0.1145	-0.0815	0.27	0.008	2.15	2.73	2.45			800	0.518	0.349	0.5	0.447	2.09	2.67	3.38			800	0.499	0.294	1.13	1.62	1.66	2.85	4.71
	800	1.71	0.997	1.44	1.96	4.43	3.97	6.16			801	-0.109	-0.0734	0.267	-0.005	2.14	2.75	2.48			801	0.499	0.401	0.504	0.496	2.09	2.69	3.41			801	0.504	0.322	1.11	1.61	1.66	2.86	4.72
	801	1.67	0.967	1.45	1.96	4.45	3.98	6.17			802	-0.1063	-0.0843	0.264	-0.013	2.13	2.75	2.48			802	0.501	0.362	0.5	0.455	2.1	2.68	3.4			802	0.501	0.305	1.13	1.62	1.61	2.87	4.68
	802	1.67	0.962	1.43	1.99	4.46	3.98	6.18			803	-0.0927	-0.0815	0.262	-0.011	2.13	2.75	2.5			803	0.496	0.381	0.491	0.471	2.11	2.68	3.41			803	0.501	0.302	1.12	1.62	1.67	2.89	4.73
	803	1.71	0.995	1.44	1.99	4.44	3.99	6.17			804	-0.109	-0.0815	0.267	0.019	2.14	2.74	2.5			804	0.499	0.365	0.488	0.452	2.11	2.7	3.38			804	0.501	0.322	1.11	1.62	1.65	2.88	4.74
	804	1.68	0.948	1.44	1.98	4.46	3.99	6.17			805	-0.1172	-0.0815	0.272	0.017	2.12	2.75	2.48			805	0.504	0.376	0.507	0.485	2.1	2.69	3.38			805	0.496	0.297	1.14	1.62	1.61	2.88	4.7
	805	1.68	0.975	1.43	1.97	4.46	3.96	6.19			806	-0.1117	-0.0788	0.245	-0.005	2.11	2.75	2.49			806	0.496	0.373	0.5	0.477	2.13	2.7	3.39			806	0.49	0.305	1.12	1.61	1.65	2.89	4.73
	806	1.73	1	1.42	2	4.44	3.96	6.2			807	-0.1281	-0.0815	0.264	0.006	2.13	2.78	2.47			807	0.485	0.381	0.491	0.469	2.11	2.69	3.38			807	0.51	0.33	1.14	1.62	1.65	2.9	4.75
	807	1.7	0.981	1.41	1.96	4.46	3.99	6.17			808	-0.1281	-0.0706	0.251	-0.002	2.13	2.74	2.48			808	0.48	0.376	0.5	0.474	2.12	2.7	3.39			808	0.52	0.322	1.14	1.62	1.65	2.91	4.74
	808	1.69	0.975	1.42	1.96	4.42	3.98	6.15			809	-0.1331	-0.0815	0.275	-0.008	2.14	2.75	2.49			809	0.499	0.376	0.488	0.477	2.13	2.71	3.39			809	0.512	0.302	1.13	1.62	1.64	2.94	4.74
	809	1.69	0.975	1.41	1.98	4.43	3.98	6.19			810	-0.1036	-0.0843	0.283	0.017	2.14	2.78	2.48			810	0.501	0.373	0.5	0.463	2.13	2.7	3.39			810	0.512	0.308	1.12	1.62	1.63	2.92	4.73
	810	1.68	0.975	1.44	1.97	4.46	3.97	6.19			811	-0.1331	-0.0761	0.286	0.006	2.15	2.76	2.46			811	0.493	0.392	0.5	0.49	2.13	2.71	3.38			811	0.51	0.294	1.13	1.61	1.65	2.94	4.76
	811	1.68	0.954	1.42	1.97	4.44	3.98	6.16			812	-0.1172	-0.0761	0.292	0	2.13	2.79	2.47			812	0.499	0.384	0.504	0.48	2.16	2.71	3.37			812	0.504	0.302	1.14	1.59	1.66	2.95	4.77
	812	1.68	0.965	1.44	1.98	4.46	3.99	6.2			813	-0.1172	-0.0788	0.283	0.014	2.13	2.77	2.5			813	0.499	0.398	0.5	0.488	2.17	2.72	3.39			813	0.51	0.322	1.15	1.62	1.65	2.95	4.76
	813	1.71	0.989	1.43	2	4.44	4	6.16			814	-0.1251	-0.0843	0.267	-0.005	2.12	2.77	2.47			814	0.51	0.401	0.51	0.49	2.16	2.72	3.36			814	0.504	0.305	1.15	1.62	1.65	2.95	4.78
	814	1.71	0.995	1.42	1.97	4.44	3.98	6.18			815	-0.1391	-0.0761	0.283	-0.005	2.14	2.79	2.47			815	0.51	0.395	0.488	0.482	2.16	2.71	3.36			815	0.493	0.286	1.14	1.63	1.68	2.96	4.79
	815	1.71	0.995	1.44	1.97	4.45	3.99	6.16			816	-0.1231	-0.0815	0.289	-0.021	2.14	2.78	2.46			816	0.515	0.381	0.507	0.48	2.18	2.72	3.4			816	0.507	0.305	1.16	1.6	1.65	2.97	4.77
	816	1.66	0.945	1.44	1.98	4.44	4	6.2			817	-0.1172	-0.0843	0.283	0	2.11	2.78	2.46			817	0.493	0.381	0.497	0.48	2.16	2.69	3.42			817	0.504	0.294	1.15	1.62	1.65	2.98	4.79
	817	1.68	0.965	1.44	1.97	4.43	4.01	6.17			818	-0.1036	-0.0815	0.286	0.003	2.13	2.78	2.46			818	0.518	0.384	0.488	0.471	2.17	2.73	3.43			818	0.501	0.305	1.13	1.63	1.67	2.96	4.8
	818	1.7	0.978	1.44	1.98	4.41	4	6.14			819	-0.1331	-0.0843	0.275	0.017	2.15	2.79	2.47			819	0.51	0.387	0.504	0.485	2.18	2.74	3.44			819	0.499	0.292	1.14	1.62	1.66	2.98	4.81
	819	1.7	0.981	1.41	1.97	4.44	4	6.19			820	-0.1331	-0.087	0.281	0.014	2.13	2.8	2.47			820	0.488	0.381	0.488	0.469	2.17	2.74	3.46			820	0.504	0.302	1.14	1.6	1.64	2.98	4.79
	820	1.68	0.951	1.43	1.94	4.43	4.01	6.18			821	-0.1281	-0.087	0.272	0.006	2.12	2.79	2.46			821	0.51	0.392	0.488	0.48	2.17	2.74	3.47			821	0.499	0.292	1.14	1.62	1.68	2.98	4.81
	821	1.68	0.97	1.47	1.98	4.46	4.02	6.22			822	-0.1117	-0.0843	0.281	-0.021	2.12	2.81	2.46			822	0.504	0.373	0.507	0.469	2.17	2.74	3.48			822	0.507	0.305	1.13	1.62	1.66	3	4.8
	822	1.68	0.97	1.42	1.94	4.46	4.02	6.2			823	-0.1063	-0.0706	0.286	-0.008	2.13	2.81	2.46			823	0.512	0.371	0.488	0.455	2.16	2.76	3.47			823	0.499	0.294	1.15	1.6	1.66	3.01	4.8
	823	1.68	0.981	1.44	1.95	4.46	4.02	6.2			824	-0.1251	-0.0815	0.302	-0.019	2.13	2.8	2.47			824	0.501	0.403	0.51	0.482	2.16	2.76	3.48			824	0.493	0.289	1.15	1.63	1.65	3	4.82
	824	1.7	0.989	1.44	1.98	4.43	4.03	6.21			825	-0.1145	-0.0706	0.289	-0.005	2.11	2.81	2.46			825	0.49	0.395	0.494	0.474	2.19	2.77	3.47			825	0.504	0.3	1.16	1.62	1.65	3.02	4.82
	825	1.68	0.975	1.42	2	4.46	4.01	6.22			826	-0.1231	-0.0788	0.302	-0.013	2.11	2.81	2.45			826	0.504	0.403	0.491	0.501	2.16	2.76	3.48			826	0.501	0.311	1.15	1.62	1.67	3.04	4.84
	826	1.67	0.954	1.42	1.99	4.46	4.02	6.22			827	-0.1145	-0.0843	0.292	-0.002	2.11	2.82	2.44			827	0.501	0.371	0.497	0.474	2.19	2.77	3.5			827	0.493	0.294	1.15	1.64	1.66	3.01	4.82
	827	1.68	0.975	1.43	1.98	4.43	4.02	6.19			828	-0.1441	-0.0924	0.289	0.008	2.11	2.81	2.43			828	0.493	0.384	0.507	0.477	2.16	2.76	3.5			828	0.496	0.305	1.16	1.63	1.67	3.03	4.83
	828	1.69	0.97	1.42	1.98	4.44	4.03	6.19			829	-0.1281	-0.0843	0.267	0.019	2.11	2.8	2.46			829	0.507	0.401	0.504	0.499	2.18	2.76	3.5			829	0.499	0.305	1.16	1.63	1.66	3.06	4.83
	829	1.7	0.981	1.44	1.96	4.45	4.02	6.21			830	-0.1391	-0.0924	0.275	-0.005	2.13	2.81	2.47			830	0.49	0.379	0.497	0.48	2.2	2.75	3.49			830	0.493	0.311	1.14	1.62	1.67	3.02	4.83
	830	1.69	0.973	1.43	1.96	4.45	3.99	6.2			831	-0.1391	-0.0815	0.272	-0.005	2.19	2.8	2.45			831	0.499	0.381	0.494	0.458	2.18	2.75	3.51			831	0.515	0.292	1.15	1.64	1.67	3.07	4.85
	831	1.65	0.945	1.43	1.95	4.46	4	6.2			832	-0.1172	-0.087	0.27	-0.027	2.2	2.83	2.46			832	0.501	0.384	0.494	0.469	2.19	2.76	3.5			832	0.499	0.3	1.17	1.63	1.66	3.05	4.84
	832	1.65	0.959	1.46	1.96	4.44	4.02	6.2			833	-0.1172	-0.0788	0.286	-0.008	2.22	2.84	2.47			833	0.488	0.392	0.494	0.485	2.2	2.77	3.51			833	0.501	0.3	1.13	1.64	1.65	3.03	4.86
	833	1.68	0.97	1.43	1.96	4.45	4.01	6.22			834	-0.1172	-0.0924	0.283	-0.021	2.23	2.82	2.46			834	0.501	0.381	0.488	0.469	2.2	2.77	3.52			834	0.51	0.322	1.15	1.63	1.67	3.07	4.85
	834	1.67	0.965	1.44	1.99	4.47	4	6.24			835	-0.1145	-0.087	0.302	0.008	2.26	2.84	2.45			835	0.507	0.371	0.5	0.46	2.19	2.79	3.51			835	0.499	0.308	1.15	1.62	1.66	3.04	4.85
	835	1.68	0.978	1.44	1.98	4.46	4.03	6.2			836	-0.1231	-0.087	0.278	-0.005	2.3	2.83	2.45			836	0.507	0.392	0.485	0.471	2.21	2.78	3.51			836	0.499	0.316	1.16	1.62	1.65	3.07	4.86
	836	1.67	0.981	1.44	1.98	4.45	4.02	6.22			837	-0.1281	-0.0897	0.281	-0.016	2.28	2.82	2.47			837	0.504	0.373	0.47	0.46	2.21	2.77	3.53			837	0.51	0.3	1.12	1.62	1.65	3.05	4.87
	837	1.69	0.995	1.43	1.96	4.47	4.01	6.23			838	-0.1201	-0.0924	0.292	0.006	2.31	2.82	2.43			838	0.504	0.371	0.488	0.477	2.22	2.79	3.53			838	0.504	0.305	1.16	1.63	1.68	3.08	4.9
	838	1.71	0.997	1.44	1.98	4.46	4.01	6.24			839	-0.1331	-0.0897	0.275	-0.002	2.32	2.81	2.47			839	0.48	0.371	0.5	0.447	2.22	2.78	3.5			839	0.507	0.3	1.16	1.64	1.66	3.08	4.86
	839	1.69	0.992	1.44	1.97	4.45	4.01	6.2			840	-0.1172	-0.0843	0.281	-0.005	2.31	2.85	2.46			840	0.493	0.387	0.491	0.482	2.23	2.79	3.52			840	0.504	0.297	1.16	1.63	1.68	3.1	4.86
	840	1.68	0.965	1.45	1.98	4.47	4.02	6.23			841	-0.1311	-0.087	0.289	-0.002	2.34	2.84	2.45			841	0.501	0.368	0.507	0.466	2.21	2.78	3.53			841	0.488	0.311	1.16	1.62	1.66	3.12	4.87
	841	1.66	0.954	1.44	1.96	4.47	4.03	6.24			842	-0.1117	-0.0788	0.27	-0.002	2.33	2.83	2.47			842	0.496	0.387	0.504	0.48	2.23	2.81	3.53			842	0.49	0.316	1.12	1.63	1.66	3.08	4.87
	842	1.69	0.975	1.43	1.95	4.46	4.04	6.23			843	-0.1361	-0.0843	0.272	-0.016	2.34	2.83	2.46			843	0.501	0.376	0.497	0.455	2.23	2.81	3.53			843	0.501	0.308	1.13	1.62	1.66	3.1	4.86
	843	1.68	0.97	1.44	1.96	4.47	4.04	6.22			844	-0.1331	-0.087	0.262	-0.011	2.32	2.82	2.53			844	0.507	0.376	0.519	0.477	2.22	2.79	3.54			844	0.504	0.313	1.17	1.63	1.66	3.09	4.86
	844	1.68	0.986	1.43	1.97	4.49	4.02	6.26			845	-0.1331	-0.0734	0.292	-0.013	2.35	2.84	2.57			845	0.493	0.379	0.488	0.474	2.23	2.8	3.53			845	0.51	0.313	1.17	1.63	1.65	3.08	4.87
	845	1.71	0.995	1.44	1.99	4.46	4.03	6.22			846	-0.1172	-0.0761	0.272	-0.021	2.33	2.84	2.6			846	0.49	0.368	0.491	0.452	2.23	2.81	3.56			846	0.499	0.308	1.15	1.63	1.67	3.11	4.89
	846	1.71	0.992	1.41	1.98	4.47	4.01	6.26			847	-0.1231	-0.0979	0.262	-0.011	2.34	2.83	2.65			847	0.512	0.381	0.482	0.477	2.23	2.8	3.55			847	0.493	0.283	1.15	1.62	1.64	3.12	4.87
	847	1.71	0.995	1.42	1.96	4.44	4.04	6.21			848	-0.1421	-0.0815	0.272	-0.008	2.36	2.84	2.66			848	0.507	0.371	0.504	0.469	2.23	2.8	3.55			848	0.507	0.297	1.16	1.62	1.62	3.11	4.87
	848	1.65	0.959	1.44	1.96	4.45	4.04	6.22			849	-0.1117	-0.0952	0.281	0.008	2.34	2.86	2.67			849	0.507	0.379	0.491	0.474	2.25	2.81	3.57			849	0.493	0.297	1.17	1.61	1.64	3.13	4.88
	849	1.68	0.951	1.43	1.99	4.43	4.04	6.22			850	-0.1172	-0.0979	0.264	-0.008	2.34	2.84	2.68			850	0.507	0.387	0.504	0.463	2.23	2.81	3.55			850	0.504	0.283	1.17	1.62	1.68	3.11	4.9
	850	1.68	0.959	1.42	1.96	4.46	4.04	6.23			851	-0.1361	-0.0979	0.248	-0.019	2.34	2.84	2.69			851	0.485	0.379	0.494	0.463	2.22	2.82	3.56			851	0.504	0.313	1.16	1.62	1.66	3.14	4.88
	851	1.68	0.956	1.43	1.97	4.42	4.06	6.21			852	-0.1361	-0.0897	0.281	0.003	2.36	2.84	2.69			852	0.501	0.387	0.494	0.471	2.23	2.82	3.59			852	0.504	0.316	1.14	1.65	1.68	3.1	4.9
	852	1.64	0.945	1.43	1.97	4.44	4.03	6.22			853	-0.1361	-0.0979	0.278	-0.016	2.37	2.83	2.68			853	0.501	0.371	0.491	0.458	2.26	2.83	3.56			853	0.504	0.305	1.15	1.61	1.65	3.12	4.89
	853	1.69	0.973	1.45	1.97	4.44	4.04	6.23			854	-0.1251	-0.0815	0.27	0.008	2.37	2.85	2.71			854	0.488	0.376	0.491	0.46	2.23	2.82	3.57			854	0.499	0.294	1.16	1.62	1.64	3.12	4.88
	854	1.65	0.951	1.45	1.97	4.45	4.04	6.21			855	-0.1331	-0.087	0.278	0.019	2.33	2.84	2.69			855	0.515	0.371	0.476	0.469	2.26	2.81	3.56			855	0.496	0.311	1.15	1.61	1.66	3.13	4.9
	855	1.68	0.975	1.43	1.95	4.45	4.06	6.23			856	-0.1172	-0.0952	0.27	0	2.34	2.84	2.71			856	0.512	0.373	0.504	0.471	2.24	2.83	3.57			856	0.499	0.297	1.15	1.62	1.68	3.13	4.92
	856	1.71	0.984	1.41	1.98	4.43	4.02	6.22			857	-0.1391	-0.087	0.264	0.008	2.34	2.84	2.69			857	0.515	0.373	0.485	0.469	2.26	2.83	3.59			857	0.499	0.3	1.17	1.61	1.68	3.14	4.91
	857	1.68	0.975	1.46	1.96	4.43	4.02	6.24			858	-0.1391	-0.1006	0.272	-0.013	2.33	2.85	2.72			858	0.496	0.371	0.497	0.471	2.27	2.81	3.59			858	0.501	0.302	1.16	1.63	1.68	3.11	4.92
	858	1.67	0.967	1.44	2	4.44	4.02	6.24			859	-0.1201	-0.1006	0.267	-0.013	2.33	2.86	2.72			859	0.499	0.373	0.476	0.463	2.24	2.83	3.57			859	0.488	0.294	1.16	1.6	1.68	3.15	4.92
	859	1.66	0.97	1.44	2.01	4.43	4.04	6.23			860	-0.1172	-0.0897	0.292	0.017	2.34	2.86	2.72			860	0.512	0.371	0.461	0.463	2.25	2.83	3.6			860	0.49	0.281	1.17	1.63	1.66	3.15	4.93
	860	1.66	0.965	1.43	1.99	4.44	4.05	6.26			861	-0.1281	-0.087	0.275	-0.032	2.34	2.84	2.7			861	0.512	0.376	0.476	0.482	2.26	2.84	3.56			861	0.501	0.289	1.15	1.63	1.68	3.15	4.92
	861	1.65	0.943	1.42	1.99	4.41	4.04	6.22			862	-0.1201	-0.0924	0.262	-0.005	2.35	2.84	2.72			862	0.504	0.368	0.476	0.488	2.25	2.82	3.56			862	0.499	0.297	1.17	1.62	1.66	3.15	4.92
	862	1.67	0.973	1.43	1.98	4.43	4.04	6.23			863	-0.1172	-0.0815	0.272	0.011	2.31	2.87	2.72			863	0.507	0.365	0.488	0.496	2.27	2.83	3.59			863	0.499	0.3	1.15	1.63	1.7	3.16	4.94
	863	1.68	0.981	1.44	2.01	4.44	4.07	6.24			864	-0.1361	-0.087	0.253	-0.021	2.36	2.87	2.72			864	0.504	0.381	0.482	0.504	2.26	2.82	3.58			864	0.499	0.305	1.14	1.63	1.69	3.15	4.96
	864	1.65	0.965	1.42	1.97	4.43	4.04	6.24			865	-0.1441	-0.0924	0.281	-0.011	2.36	2.87	2.71			865	0.496	0.368	0.5	0.496	2.25	2.83	3.59			865	0.504	0.292	1.14	1.63	1.68	3.13	4.93
	865	1.7	1	1.44	1.99	4.42	4.04	6.24			866	-0.1117	-0.0843	0.262	0.014	2.35	2.87	2.72			866	0.504	0.341	0.491	0.485	2.26	2.83	3.6			866	0.501	0.322	1.16	1.61	1.65	3.16	4.92
	866	1.67	0.975	1.44	2.01	4.43	4.06	6.22			867	-0.1281	-0.0843	0.272	-0.011	2.33	2.88	2.73			867	0.504	0.373	0.488	0.507	2.27	2.83	3.59			867	0.51	0.3	1.16	1.62	1.64	3.15	4.92
	867	1.67	0.978	1.44	1.98	4.42	4.05	6.24			868	-0.1361	-0.087	0.264	-0.011	2.34	2.89	2.72			868	0.501	0.36	0.497	0.501	2.26	2.84	3.6			868	0.507	0.313	1.13	1.61	1.68	3.16	4.93
	868	1.66	0.973	1.44	1.98	4.43	4.06	6.24			869	-0.1231	-0.0788	0.281	-0.024	2.36	2.87	2.73			869	0.51	0.362	0.473	0.504	2.26	2.84	3.59			869	0.518	0.316	1.14	1.63	1.68	3.17	4.95
	869	1.65	0.973	1.45	1.98	4.41	4.05	6.22			870	-0.1311	-0.0815	0.294	-0.03	2.35	2.88	2.73			870	0.504	0.371	0.485	0.518	2.26	2.85	3.61			870	0.51	0.3	1.15	1.63	1.67	3.17	4.93
	870	1.62	0.932	1.45	1.98	4.42	4.06	6.26			871	-0.1311	-0.087	0.251	-0.027	2.35	2.87	2.74			871	0.501	0.371	0.497	0.515	2.29	2.86	3.6			871	0.507	0.313	1.14	1.64	1.69	3.15	4.97
	871	1.64	0.94	1.44	1.96	4.41	4.06	6.21			872	-0.1331	-0.0924	0.262	-0.016	2.36	2.89	2.73			872	0.496	0.379	0.491	0.518	2.25	2.86	3.62			872	0.493	0.319	1.16	1.63	1.67	3.17	4.94
	872	1.66	0.973	1.46	1.97	4.43	4.08	6.25			873	-0.1251	-0.0979	0.264	-0.032	2.36	2.88	2.74			873	0.504	0.341	0.488	0.499	2.27	2.87	3.59			873	0.518	0.3	1.16	1.63	1.69	3.15	4.96
	873	1.68	0.97	1.46	1.99	4.41	4.07	6.23			874	-0.1361	-0.0924	0.278	-0.019	2.34	2.89	2.73			874	0.496	0.357	0.494	0.515	2.27	2.86	3.61			874	0.499	0.297	1.15	1.63	1.7	3.18	4.97
	874	1.67	0.97	1.46	2	4.44	4.07	6.25			875	-0.1281	-0.0788	0.275	-0.016	2.35	2.9	2.73			875	0.49	0.365	0.482	0.512	2.28	2.85	3.62			875	0.512	0.3	1.17	1.65	1.65	3.19	4.95
	875	1.67	0.973	1.43	1.99	4.46	4.07	6.26			876	-0.1201	-0.0924	0.286	-0.005	2.36	2.9	2.74			876	0.512	0.343	0.491	0.488	2.25	2.87	3.62			876	0.512	0.313	1.14	1.62	1.66	3.18	4.94
	876	1.66	0.954	1.45	1.95	4.47	4.07	6.27			877	-0.1361	-0.0843	0.259	-0.021	2.36	2.88	2.72			877	0.493	0.341	0.476	0.496	2.28	2.86	3.61			877	0.504	0.313	1.14	1.63	1.67	3.18	4.95
	877	1.63	0.932	1.45	1.98	4.43	4.06	6.21			878	-0.1117	-0.087	0.262	-0.021	2.35	2.87	2.73			878	0.488	0.343	0.494	0.496	2.26	2.85	3.63			878	0.507	0.297	1.15	1.62	1.68	3.18	4.97
	878	1.63	0.932	1.44	1.97	4.44	4.07	6.25			879	-0.1311	-0.087	0.267	-0.002	2.35	2.89	2.74			879	0.504	0.354	0.5	0.523	2.3	2.87	3.62			879	0.499	0.292	1.14	1.63	1.68	3.18	4.96
	879	1.64	0.935	1.44	1.99	4.43	4.04	6.22			880	-0.1281	-0.087	0.278	-0.011	2.34	2.92	2.74			880	0.49	0.36	0.504	0.504	2.29	2.85	3.6			880	0.51	0.313	1.15	1.62	1.68	3.18	4.97
	880	1.67	0.973	1.41	1.96	4.43	4.04	6.25			881	-0.1172	-0.0843	0.264	-0.002	2.36	2.89	2.74			881	0.49	0.362	0.485	0.526	2.29	2.84	3.65			881	0.49	0.3	1.15	1.65	1.67	3.19	4.96
	881	1.68	0.984	1.44	1.99	4.43	4.07	6.23			882	-0.1331	-0.0706	0.278	0	2.35	2.89	2.74			882	0.512	0.335	0.479	0.49	2.29	2.84	3.64			882	0.493	0.308	1.14	1.64	1.66	3.19	4.93
	882	1.65	0.948	1.44	1.97	4.43	4.07	6.25			883	-0.1421	-0.0897	0.264	0.006	2.34	2.88	2.69			883	0.493	0.362	0.479	0.518	2.3	2.87	3.64			883	0.499	0.305	1.14	1.65	1.71	3.17	4.98
	883	1.66	0.97	1.43	1.98	4.44	4.05	6.25			884	-0.1231	-0.0815	0.267	-0.008	2.35	2.9	2.74			884	0.493	0.324	0.482	0.482	2.3	2.86	3.63			884	0.499	0.281	1.15	1.64	1.69	3.19	4.98
	884	1.66	0.967	1.42	1.98	4.41	4.06	6.24			885	-0.1281	-0.0788	0.286	0.006	2.35	2.9	2.72			885	0.49	0.335	0.491	0.496	2.29	2.87	3.64			885	0.51	0.311	1.17	1.65	1.67	3.19	4.96
	885	1.64	0.935	1.46	1.98	4.45	4.05	6.26			886	-0.1551	-0.0843	0.278	-0.008	2.37	2.9	2.75			886	0.504	0.351	0.485	0.512	2.29	2.87	3.63			886	0.504	0.302	1.16	1.64	1.69	3.17	4.96
	886	1.66	0.97	1.45	1.96	4.44	4.07	6.23			887	-0.0954	-0.0815	0.272	0	2.35	2.91	2.74			887	0.49	0.335	0.491	0.499	2.29	2.86	3.65			887	0.499	0.305	1.15	1.63	1.66	3.19	4.94
	887	1.67	0.956	1.44	1.98	4.43	4.09	6.24			888	-0.1145	-0.0843	0.275	0	2.34	2.9	2.74			888	0.493	0.338	0.516	0.493	2.29	2.87	3.64			888	0.499	0.286	1.16	1.65	1.66	3.19	4.95
	888	1.68	0.965	1.44	1.99	4.44	4.07	6.25			889	-0.1281	-0.087	0.272	-0.032	2.32	2.9	2.73			889	0.49	0.343	0.51	0.493	2.31	2.87	3.65			889	0.482	0.292	1.16	1.65	1.67	3.19	4.97
	889	1.67	0.967	1.45	1.98	4.42	4.05	6.24			890	-0.1421	-0.0897	0.262	-0.008	2.34	2.9	2.73			890	0.493	0.338	0.5	0.501	2.31	2.87	3.66			890	0.48	0.308	1.15	1.63	1.69	3.2	4.96
	890	1.63	0.929	1.46	1.99	4.43	4.07	6.26			891	-0.1471	-0.0897	0.27	-0.021	2.35	2.92	2.74			891	0.499	0.36	0.513	0.512	2.31	2.85	3.65			891	0.493	0.294	1.17	1.63	1.67	3.22	4.97
	891	1.66	0.962	1.47	1.95	4.46	4.06	6.27			892	-0.1501	-0.087	0.264	-0.008	2.37	2.92	2.75			892	0.496	0.343	0.482	0.496	2.3	2.87	3.63			892	0.501	0.281	1.17	1.63	1.68	3.2	4.97
	892	1.69	0.978	1.45	1.98	4.44	4.06	6.26			893	-0.109	-0.0924	0.267	-0.011	2.34	2.9	2.73			893	0.515	0.351	0.485	0.51	2.29	2.86	3.65			893	0.512	0.313	1.17	1.63	1.68	3.19	4.98
	893	1.65	0.948	1.44	1.97	4.43	4.07	6.26			894	-0.1251	-0.0897	0.278	-0.013	2.35	2.93	2.75			894	0.48	0.338	0.51	0.493	2.31	2.87	3.65			894	0.504	0.305	1.15	1.64	1.65	3.19	4.96
	894	1.64	0.926	1.44	1.98	4.42	4.05	6.23			895	-0.1361	-0.0815	0.267	-0.002	2.35	2.91	2.75			895	0.488	0.351	0.488	0.507	2.29	2.87	3.65			895	0.512	0.278	1.14	1.63	1.66	3.2	4.97
	895	1.66	0.945	1.45	1.99	4.43	4.06	6.23			896	-0.1361	-0.0979	0.278	-0.016	2.35	2.91	2.75			896	0.49	0.33	0.5	0.499	2.31	2.86	3.65			896	0.499	0.3	1.17	1.65	1.68	3.22	4.98
	896	1.66	0.956	1.43	2	4.45	4.07	6.25			897	-0.1281	-0.0815	0.278	-0.013	2.33	2.91	2.74			897	0.488	0.346	0.476	0.499	2.28	2.88	3.65			897	0.501	0.305	1.16	1.63	1.7	3.22	5
	897	1.69	0.992	1.46	1.99	4.45	4.07	6.27			898	-0.1421	-0.0815	0.262	-0.019	2.37	2.89	2.75			898	0.474	0.343	0.51	0.51	2.31	2.88	3.65			898	0.507	0.305	1.15	1.63	1.7	3.21	4.99
	898	1.68	0.975	1.45	1.98	4.43	4.08	6.24			899	-0.1281	-0.0788	0.283	0.008	2.36	2.91	2.76			899	0.488	0.343	0.488	0.504	2.32	2.87	3.65			899	0.515	0.316	1.15	1.62	1.66	3.19	4.97
	899	1.68	0.989	1.44	2.02	4.41	4.08	6.23			900	-0.1281	-0.0815	0.281	-0.024	2.36	2.93	2.74			900	0.512	0.341	0.513	0.51	2.32	2.89	3.67			900	0.496	0.305	1.15	1.62	1.68	3.21	4.97
	900	1.68	0.965	1.45	1.97	4.42	4.05	6.23			901	-0.1471	-0.0815	0.272	-0.024	2.35	2.93	2.76			901	0.499	0.349	0.519	0.49	2.32	2.88	3.68			901	0.496	0.313	1.16	1.63	1.67	3.2	5
	901	1.69	0.992	1.46	1.98	4.43	4.07	6.25			902	-0.1391	-0.0734	0.275	-0.016	2.36	2.91	2.74			902	0.501	0.349	0.522	0.515	2.32	2.89	3.66			902	0.507	0.302	1.16	1.63	1.66	3.2	4.97
	902	1.66	0.962	1.43	1.99	4.42	4.05	6.21			903	-0.1231	-0.087	0.256	-0.027	2.35	2.92	2.75			903	0.49	0.324	0.494	0.477	2.31	2.9	3.67			903	0.518	0.319	1.15	1.62	1.68	3.23	4.97
	903	1.66	0.959	1.46	2	4.42	4.07	6.23			904	-0.1172	-0.087	0.283	-0.024	2.36	2.95	2.74			904	0.512	0.354	0.491	0.496	2.3	2.86	3.67			904	0.507	0.302	1.17	1.65	1.66	3.21	4.97
	904	1.68	0.967	1.43	1.98	4.42	4.08	6.22			905	-0.1251	-0.0788	0.267	-0.016	2.37	2.92	2.74			905	0.485	0.357	0.488	0.501	2.3	2.89	3.68			905	0.512	0.316	1.14	1.64	1.68	3.23	4.98
	905	1.69	0.986	1.45	1.98	4.44	4.07	6.24			906	-0.1036	-0.0815	0.283	-0.035	2.36	2.93	2.72			906	0.488	0.343	0.494	0.49	2.31	2.9	3.67			906	0.504	0.305	1.17	1.65	1.69	3.22	4.99
	906	1.68	0.97	1.43	2	4.43	4.08	6.22			907	-0.1231	-0.0815	0.267	-0.008	2.37	2.92	2.75			907	0.501	0.335	0.494	0.485	2.32	2.89	3.66			907	0.512	0.289	1.15	1.64	1.68	3.19	4.98
	907	1.68	0.973	1.43	1.99	4.43	4.07	6.22			908	-0.1501	-0.087	0.297	-0.013	2.33	2.93	2.75			908	0.485	0.346	0.51	0.501	2.33	2.9	3.67			908	0.488	0.294	1.15	1.65	1.67	3.23	4.98
	908	1.68	0.97	1.44	1.96	4.41	4.08	6.22			909	-0.1172	-0.087	0.286	-0.008	2.35	2.93	2.75			909	0.504	0.338	0.494	0.49	2.32	2.89	3.66			909	0.501	0.297	1.14	1.64	1.69	3.21	4.99
	909	1.69	0.973	1.43	1.95	4.41	4.08	6.21			910	-0.1331	-0.0843	0.275	-0.027	2.34	2.94	2.75			910	0.493	0.357	0.494	0.51	2.33	2.88	3.68			910	0.504	0.305	1.17	1.63	1.69	3.23	5
	910	1.7	0.984	1.45	1.98	4.43	4.11	6.22			911	-0.1311	-0.0788	0.289	-0.008	2.36	2.94	2.75			911	0.499	0.346	0.494	0.48	2.33	2.88	3.67			911	0.499	0.311	1.14	1.65	1.7	3.24	5
	911	1.71	0.995	1.44	1.95	4.43	4.09	6.24			912	-0.1531	-0.087	0.281	-0.016	2.32	2.93	2.77			912	0.485	0.349	0.497	0.501	2.33	2.89	3.69			912	0.515	0.3	1.14	1.65	1.66	3.25	4.96
	912	1.68	0.959	1.44	1.95	4.42	4.08	6.2			913	-0.1311	-0.087	0.286	-0.016	2.35	2.94	2.75			913	0.496	0.365	0.504	0.512	2.33	2.88	3.68			913	0.501	0.302	1.16	1.63	1.68	3.21	4.99
	913	1.7	0.962	1.45	1.97	4.42	4.11	6.19			914	-0.1281	-0.0952	0.283	-0.046	2.36	2.93	2.75			914	0.49	0.349	0.504	0.501	2.34	2.89	3.68			914	0.515	0.294	1.14	1.63	1.68	3.21	4.99
	914	1.67	0.951	1.43	1.98	4.47	4.08	6.25			915	-0.1231	-0.0897	0.262	-0.03	2.36	2.94	2.75			915	0.488	0.327	0.479	0.48	2.32	2.9	3.68			915	0.504	0.292	1.16	1.63	1.69	3.23	4.98
	915	1.7	0.978	1.44	1.98	4.46	4.09	6.22			916	-0.1281	-0.0897	0.27	-0.002	2.36	2.96	2.74			916	0.496	0.349	0.497	0.515	2.33	2.88	3.69			916	0.507	0.308	1.16	1.63	1.65	3.23	4.97
	916	1.64	0.918	1.44	1.98	4.45	4.08	6.25			917	-0.1063	-0.087	0.272	-0.011	2.34	2.95	2.74			917	0.488	0.349	0.491	0.499	2.32	2.9	3.69			917	0.499	0.308	1.16	1.64	1.69	3.24	4.98
	917	1.67	0.948	1.46	1.98	4.45	4.07	6.23			918	-0.1361	-0.0897	0.27	-0.013	2.36	2.94	2.75			918	0.488	0.338	0.476	0.488	2.33	2.9	3.69			918	0.496	0.308	1.11	1.63	1.67	3.23	5.01
	918	1.69	0.959	1.44	1.99	4.42	4.08	6.21			919	-0.1201	-0.0734	0.289	-0.027	2.34	2.95	2.72			919	0.493	0.349	0.476	0.504	2.34	2.89	3.68			919	0.501	0.311	1.13	1.65	1.65	3.25	4.97
	919	1.65	0.924	1.43	1.96	4.4	4.05	6.17			920	-0.1441	-0.0843	0.275	-0.038	2.36	2.95	2.75			920	0.485	0.338	0.476	0.493	2.34	2.9	3.69			920	0.499	0.297	1.15	1.63	1.67	3.24	4.99
	920	1.67	0.921	1.43	1.96	4.42	4.06	6.2			921	-0.1361	-0.0788	0.256	0	2.34	2.95	2.74			921	0.507	0.346	0.504	0.504	2.35	2.89	3.68			921	0.501	0.286	1.13	1.63	1.68	3.23	4.99
	921	1.65	0.929	1.45	1.97	4.43	4.08	6.21			922	-0.1361	-0.0952	0.264	-0.019	2.36	2.96	2.73			922	0.496	0.343	0.476	0.485	2.33	2.89	3.69			922	0.512	0.311	1.13	1.62	1.71	3.22	5.02
	922	1.67	0.951	1.44	1.98	4.44	4.07	6.23			923	-0.1281	-0.0897	0.262	-0.019	2.34	2.94	2.75			923	0.488	0.354	0.488	0.485	2.34	2.88	3.71			923	0.493	0.292	1.15	1.62	1.64	3.23	4.97
	923	1.67	0.943	1.45	1.98	4.42	4.06	6.19			924	-0.1231	-0.0843	0.281	-0.016	2.37	2.96	2.76			924	0.485	0.362	0.488	0.507	2.34	2.89	3.7			924	0.501	0.316	1.13	1.63	1.71	3.25	5
	924	1.69	0.97	1.44	1.98	4.46	4.08	6.24			925	-0.1117	-0.087	0.281	-0.005	2.32	2.94	2.75			925	0.48	0.346	0.497	0.501	2.31	2.9	3.72			925	0.52	0.308	1.15	1.63	1.69	3.22	5
	925	1.68	0.943	1.44	2	4.45	4.05	6.23			926	-0.1281	-0.0788	0.253	-0.019	2.36	2.94	2.76			926	0.49	0.349	0.488	0.501	2.33	2.9	3.71			926	0.499	0.311	1.14	1.62	1.69	3.24	5.01
	926	1.66	0.94	1.44	1.97	4.43	4.04	6.19			927	-0.1361	-0.0761	0.262	-0.008	2.34	2.96	2.75			927	0.488	0.335	0.494	0.485	2.31	2.91	3.71			927	0.501	0.305	1.13	1.65	1.69	3.25	4.99
	927	1.66	0.945	1.43	1.98	4.44	4.06	6.22			928	-0.1311	-0.087	0.272	-0.027	2.36	2.95	2.78			928	0.49	0.338	0.497	0.48	2.33	2.89	3.7			928	0.504	0.302	1.14	1.64	1.68	3.23	5.01
	928	1.69	0.965	1.43	1.98	4.42	4.05	6.19			929	-0.1201	-0.0952	0.27	0.003	2.33	2.96	2.75			929	0.485	0.341	0.5	0.499	2.34	2.92	3.72			929	0.501	0.308	1.16	1.65	1.69	3.25	5
	929	1.67	0.943	1.41	1.99	4.45	4.06	6.22			930	-0.1251	-0.087	0.272	-0.041	2.36	2.95	2.74			930	0.499	0.343	0.482	0.504	2.33	2.91	3.69			930	0.496	0.308	1.14	1.64	1.7	3.23	5
	930	1.69	0.978	1.42	1.96	4.44	4.06	6.21			931	-0.1172	-0.0843	0.267	-0.002	2.36	2.95	2.76			931	0.482	0.351	0.494	0.51	2.32	2.91	3.71			931	0.504	0.281	1.13	1.65	1.7	3.22	5.01
	931	1.65	0.932	1.42	1.96	4.45	4.07	6.21			932	-0.1361	-0.0788	0.264	-0.002	2.35	2.95	2.76			932	0.493	0.332	0.479	0.477	2.32	2.9	3.71			932	0.501	0.308	1.15	1.64	1.7	3.22	5
	932	1.69	0.951	1.44	1.99	4.43	4.06	6.19			933	-0.1172	-0.0788	0.283	0	2.35	2.97	2.74			933	0.501	0.338	0.473	0.493	2.33	2.92	3.71			933	0.501	0.311	1.16	1.63	1.68	3.23	5
	933	1.69	0.951	1.42	1.97	4.43	4.06	6.21			934	-0.1281	-0.0815	0.278	-0.013	2.35	2.97	2.75			934	0.499	0.332	0.488	0.477	2.32	2.91	3.72			934	0.504	0.292	1.14	1.65	1.69	3.25	5.01
	934	1.67	0.951	1.43	1.98	4.44	4.07	6.19			935	-0.1391	-0.0924	0.272	0	2.36	2.96	2.75			935	0.482	0.349	0.485	0.493	2.34	2.91	3.73			935	0.496	0.308	1.15	1.65	1.67	3.23	4.99
	935	1.7	0.973	1.43	1.98	4.45	4.07	6.21			936	-0.1311	-0.0952	0.262	-0.008	2.34	2.98	2.76			936	0.488	0.341	0.488	0.485	2.35	2.91	3.7			936	0.496	0.294	1.11	1.63	1.68	3.23	4.99
	936	1.7	0.973	1.43	1.95	4.43	4.04	6.19			937	-0.1251	-0.0815	0.256	-0.016	2.36	2.95	2.77			937	0.496	0.343	0.504	0.496	2.36	2.93	3.7			937	0.507	0.294	1.13	1.63	1.67	3.22	5
	937	1.69	0.965	1.43	1.95	4.43	4.05	6.2			938	-0.1281	-0.0843	0.264	-0.008	2.35	2.96	2.77			938	0.496	0.338	0.504	0.507	2.32	2.93	3.71			938	0.493	0.289	1.15	1.63	1.71	3.24	5.02
	938	1.71	0.973	1.45	1.95	4.43	4.06	6.2			939	-0.1391	-0.0843	0.275	-0.027	2.34	2.96	2.77			939	0.49	0.354	0.485	0.504	2.34	2.92	3.72			939	0.496	0.302	1.14	1.63	1.7	3.25	5.02
	939	1.71	0.97	1.42	1.95	4.43	4.05	6.18			940	-0.1331	-0.0815	0.272	-0.011	2.36	2.96	2.74			940	0.493	0.346	0.497	0.504	2.37	2.93	3.72			940	0.501	0.292	1.14	1.64	1.64	3.22	4.97
	940	1.65	0.932	1.46	1.99	4.43	4.07	6.21			941	-0.1531	-0.0734	0.272	-0.021	2.36	2.96	2.74			941	0.482	0.341	0.482	0.499	2.35	2.9	3.72			941	0.496	0.3	1.16	1.63	1.7	3.25	5
	941	1.66	0.948	1.43	2	4.43	4.04	6.19			942	-0.1281	-0.087	0.27	-0.021	2.36	2.96	2.74			942	0.49	0.346	0.485	0.501	2.34	2.91	3.71			942	0.499	0.294	1.15	1.65	1.68	3.27	5
	942	1.71	0.997	1.43	1.94	4.46	4.06	6.22			943	-0.1172	-0.0734	0.248	-0.035	2.37	2.96	2.76			943	0.485	0.338	0.507	0.493	2.35	2.92	3.71			943	0.496	0.311	1.14	1.63	1.71	3.26	5.02
	943	1.71	0.989	1.46	1.96	4.43	4.07	6.2			944	-0.1421	-0.0815	0.27	-0.032	2.35	2.98	2.76			944	0.49	0.322	0.497	0.49	2.34	2.92	3.73			944	0.493	0.3	1.14	1.63	1.67	3.25	5
	944	1.69	0.965	1.42	1.96	4.43	4.05	6.2			945	-0.1471	-0.0734	0.283	-0.019	2.35	2.98	2.75			945	0.48	0.33	0.504	0.493	2.36	2.92	3.71			945	0.504	0.305	1.15	1.62	1.71	3.25	5.03
	945	1.7	0.984	1.43	1.93	4.44	4.07	6.21			946	-0.1251	-0.0706	0.27	-0.013	2.35	2.97	2.74			946	0.482	0.343	0.497	0.501	2.35	2.92	3.72			946	0.49	0.305	1.14	1.62	1.69	3.23	5.02
	946	1.69	0.962	1.44	1.99	4.44	4.05	6.18			947	-0.1172	-0.0761	0.262	-0.011	2.36	2.96	2.74			947	0.48	0.349	0.491	0.504	2.32	2.91	3.72			947	0.493	0.305	1.16	1.63	1.7	3.24	5.02
	947	1.7	0.973	1.45	1.96	4.4	4.07	6.18			948	-0.1201	-0.0761	0.267	-0.016	2.36	3	2.73			948	0.485	0.351	0.504	0.51	2.33	2.92	3.74			948	0.488	0.289	1.13	1.63	1.72	3.23	5.04
	948	1.69	0.978	1.44	1.95	4.41	4.07	6.17			949	-0.1331	-0.0897	0.27	-0.024	2.35	2.99	2.75			949	0.48	0.351	0.497	0.51	2.34	2.92	3.73			949	0.485	0.292	1.13	1.65	1.69	3.23	4.99
	949	1.69	0.965	1.45	1.95	4.46	4.04	6.2			950	-0.1551	-0.0788	0.259	-0.008	2.35	2.96	2.77			950	0.493	0.349	0.491	0.496	2.34	2.91	3.73			950	0.504	0.302	1.16	1.63	1.68	3.25	5
	950	1.67	0.954	1.43	1.93	4.43	4.04	6.17			951	-0.1281	-0.0815	0.267	-0.008	2.36	2.98	2.76			951	0.496	0.346	0.47	0.507	2.37	2.92	3.72			951	0.496	0.292	1.14	1.65	1.68	3.27	5
	951	1.69	0.981	1.44	2	4.45	4.05	6.24			952	-0.1331	-0.0815	0.262	-0.013	2.35	2.97	2.77			952	0.474	0.349	0.494	0.499	2.34	2.94	3.71			952	0.496	0.302	1.16	1.62	1.67	3.25	4.99
	952	1.72	0.984	1.43	2.01	4.43	4.08	6.19			953	-0.1172	-0.065	0.27	-0.043	2.35	2.98	2.76			953	0.485	0.338	0.479	0.501	2.35	2.92	3.74			953	0.501	0.319	1.13	1.63	1.69	3.23	5.02
	953	1.69	0.97	1.44	1.97	4.42	4.07	6.22			954	-0.1231	-0.0761	0.256	-0.013	2.34	2.98	2.75			954	0.488	0.349	0.494	0.507	2.32	2.92	3.75			954	0.501	0.319	1.13	1.62	1.7	3.25	5.02
	954	1.7	0.984	1.46	1.99	4.44	4.06	6.21			955	-0.1361	-0.0734	0.256	-0.016	2.37	2.97	2.75			955	0.482	0.341	0.488	0.504	2.33	2.93	3.74			955	0.507	0.313	1.13	1.64	1.67	3.26	4.99
	955	1.71	1	1.43	2	4.44	4.05	6.22			956	-0.1145	-0.0815	0.283	-0.027	2.37	2.99	2.76			956	0.482	0.354	0.513	0.504	2.34	2.93	3.72			956	0.488	0.3	1.12	1.61	1.67	3.26	5
	956	1.71	0.986	1.46	1.94	4.45	4.03	6.22			957	-0.1331	-0.0815	0.278	-0.016	2.37	2.99	2.76			957	0.474	0.357	0.497	0.529	2.33	2.93	3.71			957	0.493	0.308	1.13	1.62	1.68	3.25	5
	957	1.68	0.965	1.43	1.99	4.43	4.04	6.18			958	-0.1231	-0.0706	0.267	-0.016	2.35	2.99	2.75			958	0.48	0.36	0.507	0.518	2.35	2.94	3.73			958	0.49	0.302	1.13	1.63	1.69	3.25	5.01
	958	1.69	0.97	1.44	1.97	4.42	4.06	6.21			959	-0.1391	-0.062	0.281	-0.011	2.35	3	2.76			959	0.49	0.332	0.491	0.48	2.34	2.93	3.73			959	0.485	0.297	1.1	1.63	1.68	3.25	5.01
	959	1.68	0.956	1.44	1.98	4.44	4.06	6.23			960	-0.1172	-0.0788	0.283	-0.016	2.35	2.99	2.77			960	0.485	0.335	0.482	0.488	2.34	2.93	3.74			960	0.49	0.308	1.13	1.64	1.68	3.23	5
	960	1.67	0.954	1.44	2.01	4.45	4.04	6.21			961	-0.1391	-0.0734	0.256	-0.002	2.37	2.97	2.74			961	0.49	0.341	0.488	0.507	2.34	2.92	3.74			961	0.488	0.313	1.14	1.64	1.67	3.24	5
	961	1.72	0.992	1.46	1.99	4.46	4.06	6.22			962	-0.1421	-0.0788	0.27	-0.005	2.35	2.99	2.75			962	0.488	0.349	0.47	0.51	2.35	2.93	3.74			962	0.499	0.305	1.13	1.6	1.66	3.23	5
	962	1.69	0.973	1.44	1.96	4.45	4.05	6.19			963	-0.1391	-0.0815	0.262	-0.032	2.34	2.97	2.75			963	0.482	0.349	0.494	0.512	2.35	2.94	3.73			963	0.499	0.313	1.15	1.62	1.69	3.27	5.02
	963	1.68	0.962	1.47	1.98	4.45	4.06	6.22			964	-0.1311	-0.087	0.272	-0.016	2.36	3	2.75			964	0.485	0.327	0.494	0.48	2.35	2.92	3.74			964	0.496	0.311	1.13	1.63	1.71	3.26	5.03
	964	1.69	0.967	1.44	1.97	4.44	4.07	6.21			965	-0.1251	-0.0679	0.264	-0.013	2.36	3.01	2.76			965	0.474	0.343	0.491	0.501	2.33	2.94	3.73			965	0.504	0.319	1.16	1.63	1.69	3.26	5.02
	965	1.69	0.967	1.45	1.95	4.47	4.08	6.21			966	-0.1391	-0.0761	0.272	-0.038	2.34	2.98	2.76			966	0.477	0.338	0.476	0.496	2.32	2.94	3.74			966	0.493	0.308	1.14	1.63	1.71	3.25	5.03
	966	1.69	0.978	1.46	1.98	4.44	4.05	6.2			967	-0.1421	-0.0734	0.251	-0.016	2.35	2.99	2.77			967	0.49	0.351	0.488	0.501	2.35	2.92	3.74			967	0.493	0.302	1.12	1.62	1.68	3.23	5
	967	1.68	0.97	1.45	2	4.43	4.05	6.19			968	-0.1231	-0.0734	0.256	-0.008	2.34	2.99	2.77			968	0.493	0.316	0.494	0.471	2.34	2.93	3.76			968	0.496	0.302	1.14	1.62	1.68	3.26	5.01
	968	1.7	0.981	1.43	1.99	4.41	4.04	6.19			969	-0.1391	-0.0734	0.275	-0.011	2.37	2.99	2.75			969	0.49	0.338	0.497	0.485	2.35	2.93	3.76			969	0.488	0.302	1.16	1.65	1.67	3.25	4.99
	969	1.68	0.97	1.44	1.96	4.38	4.08	6.15			970	-0.1421	-0.0706	0.262	-0.035	2.38	3	2.75			970	0.482	0.324	0.51	0.485	2.34	2.92	3.75			970	0.49	0.294	1.15	1.63	1.69	3.25	5
	970	1.7	0.992	1.44	1.97	4.44	4.05	6.2			971	-0.1251	-0.0761	0.256	-0.016	2.37	2.99	2.77			971	0.488	0.354	0.494	0.518	2.36	2.92	3.74			971	0.493	0.292	1.16	1.64	1.66	3.28	5
	971	1.67	0.959	1.46	1.98	4.44	4.04	6.19			972	-0.1441	-0.0706	0.289	-0.035	2.34	2.99	2.75			972	0.49	0.343	0.494	0.501	2.35	2.94	3.74			972	0.493	0.305	1.14	1.61	1.71	3.27	5
	972	1.69	0.989	1.45	1.97	4.42	4.04	6.2			973	-0.1361	-0.0706	0.272	-0.03	2.36	2.99	2.76			973	0.504	0.335	0.479	0.493	2.34	2.95	3.74			973	0.504	0.313	1.13	1.61	1.68	3.28	5.01
	973	1.68	0.967	1.44	1.96	4.42	4.05	6.16			974	-0.1281	-0.0679	0.259	-0.03	2.35	3	2.74			974	0.488	0.33	0.491	0.499	2.36	2.94	3.73			974	0.496	0.316	1.14	1.62	1.69	3.26	5.02
	974	1.67	0.965	1.44	1.97	4.44	4.05	6.19			975	-0.1331	-0.0815	0.267	0	2.35	3.01	2.78			975	0.493	0.33	0.485	0.499	2.35	2.93	3.76			975	0.49	0.305	1.15	1.63	1.7	3.27	5
	975	1.67	0.975	1.43	1.99	4.45	4.05	6.2			976	-0.1311	-0.0815	0.256	-0.032	2.32	3.01	2.76			976	0.482	0.338	0.497	0.49	2.35	2.93	3.74			976	0.499	0.311	1.15	1.64	1.68	3.27	5.01
	976	1.69	0.989	1.43	1.98	4.42	4.05	6.15			977	-0.1145	-0.0734	0.272	-0.043	2.36	3	2.77			977	0.49	0.338	0.473	0.493	2.34	2.91	3.75			977	0.496	0.3	1.15	1.63	1.68	3.27	5.01
	977	1.68	0.959	1.42	1.98	4.43	4.05	6.16			978	-0.1311	-0.06	0.253	-0.035	2.35	3	2.77			978	0.482	0.338	0.491	0.493	2.34	2.95	3.74			978	0.482	0.302	1.14	1.64	1.71	3.26	5.02
	978	1.66	0.967	1.43	1.97	4.43	4.05	6.18			979	-0.1311	-0.0788	0.286	-0.005	2.36	3.01	2.74			979	0.488	0.332	0.482	0.49	2.35	2.94	3.74			979	0.493	0.294	1.12	1.65	1.68	3.27	5
	979	1.71	1	1.44	1.98	4.46	4.06	6.2			980	-0.1361	-0.0706	0.292	-0.013	2.37	3.02	2.76			980	0.48	0.327	0.47	0.485	2.36	2.93	3.74			980	0.493	0.311	1.13	1.64	1.7	3.28	5.02
	980	1.67	0.959	1.43	1.97	4.47	4.04	6.19			981	-0.1361	-0.0734	0.264	-0.049	2.36	3.01	2.75			981	0.48	0.346	0.485	0.51	2.35	2.93	3.75			981	0.493	0.3	1.13	1.63	1.67	3.25	5.01
	981	1.68	0.975	1.44	1.98	4.44	4.04	6.18			982	-0.1391	-0.0788	0.272	-0.011	2.34	3.01	2.75			982	0.488	0.338	0.476	0.499	2.36	2.93	3.75			982	0.488	0.283	1.13	1.63	1.71	3.25	5.03
	982	1.68	0.97	1.43	1.95	4.46	4.06	6.2			983	-0.1331	-0.0706	0.281	-0.035	2.36	3.01	2.76			983	0.49	0.351	0.473	0.501	2.35	2.91	3.74			983	0.493	0.289	1.16	1.65	1.71	3.25	5.04
	983	1.66	0.965	1.44	1.97	4.43	4.03	6.16			984	-0.1391	-0.0706	0.256	-0.024	2.36	2.99	2.76			984	0.482	0.335	0.482	0.49	2.35	2.93	3.74			984	0.499	0.289	1.14	1.63	1.69	3.25	5.02
	984	1.68	0.973	1.45	1.96	4.47	4.06	6.21			985	-0.1331	-0.065	0.259	-0.024	2.36	3.02	2.75			985	0.488	0.332	0.491	0.482	2.36	2.93	3.76			985	0.496	0.311	1.13	1.63	1.66	3.25	4.98
	985	1.71	0.997	1.44	1.95	4.46	4.06	6.17			986	-0.1391	-0.0788	0.264	-0.013	2.34	3.02	2.77			986	0.496	0.324	0.482	0.48	2.34	2.93	3.75			986	0.496	0.322	1.14	1.62	1.68	3.25	5.02
	986	1.68	0.978	1.43	1.96	4.46	4.05	6.2			987	-0.1231	-0.065	0.262	-0.041	2.38	3.02	2.75			987	0.477	0.338	0.485	0.499	2.34	2.95	3.76			987	0.496	0.281	1.13	1.64	1.68	3.25	5.02
	987	1.69	0.986	1.44	1.94	4.45	4.05	6.2			988	-0.1281	-0.0761	0.264	-0.038	2.35	3.02	2.78			988	0.482	0.327	0.476	0.496	2.34	2.94	3.74			988	0.501	0.3	1.13	1.62	1.69	3.26	4.99
	988	1.69	0.978	1.43	1.96	4.43	4.06	6.19			989	-0.1311	-0.0734	0.289	-0.016	2.35	3.03	2.77			989	0.49	0.33	0.497	0.49	2.36	2.93	3.75			989	0.482	0.286	1.14	1.64	1.67	3.26	4.99
	989	1.68	0.981	1.43	1.97	4.44	4.05	6.19			990	-0.1551	-0.0706	0.281	-0.021	2.34	3.02	2.79			990	0.493	0.349	0.473	0.51	2.35	2.93	3.74			990	0.493	0.297	1.14	1.63	1.68	3.27	5.02
	990	1.65	0.937	1.45	1.95	4.45	4.05	6.19			991	-0.1281	-0.0734	0.245	-0.005	2.36	2.99	2.79			991	0.493	0.354	0.485	0.499	2.37	2.95	3.77			991	0.499	0.305	1.14	1.63	1.67	3.25	5.01
	991	1.71	0.997	1.42	1.96	4.43	4.07	6.18			992	-0.1231	-0.0734	0.251	-0.016	2.35	3.01	2.78			992	0.485	0.351	0.476	0.493	2.36	2.94	3.76			992	0.493	0.294	1.14	1.63	1.68	3.26	5.02
	992	1.67	0.962	1.43	1.96	4.45	4.05	6.2			993	-0.1281	-0.0815	0.275	-0.013	2.36	3.01	2.77			993	0.485	0.349	0.497	0.504	2.37	2.94	3.74			993	0.493	0.294	1.16	1.63	1.69	3.28	5.02
	993	1.67	0.97	1.44	1.95	4.44	4.08	6.21			994	-0.1391	-0.0734	0.262	-0.027	2.36	3.01	2.76			994	0.496	0.338	0.491	0.49	2.36	2.93	3.74			994	0.488	0.305	1.12	1.65	1.66	3.24	5
	994	1.68	1	1.44	1.98	4.46	4.04	6.22			995	-0.1471	-0.0679	0.251	-0.024	2.35	3.01	2.75			995	0.49	0.332	0.482	0.49	2.36	2.93	3.76			995	0.477	0.286	1.11	1.64	1.68	3.26	5.01
	995	1.67	0.981	1.45	1.96	4.44	4.05	6.2			996	-0.1361	-0.0706	0.267	-0.027	2.34	3.01	2.76			996	0.485	0.327	0.497	0.482	2.37	2.94	3.74			996	0.493	0.3	1.11	1.64	1.7	3.26	5.01
	996	1.68	0.975	1.44	1.92	4.43	4.06	6.19			997	-0.1231	-0.0679	0.286	-0.027	2.37	3.02	2.78			997	0.477	0.33	0.494	0.493	2.37	2.92	3.76			997	0.493	0.286	1.12	1.63	1.68	3.25	5.01
	997	1.69	0.975	1.43	1.96	4.45	4.06	6.2			998	-0.1471	-0.0815	0.267	-0.005	2.34	3.01	2.77			998	0.48	0.362	0.507	0.504	2.34	2.93	3.75			998	0.493	0.283	1.13	1.62	1.69	3.24	5.03
	998	1.66	0.959	1.44	1.97	4.46	4.04	6.22			999	-0.1231	-0.0815	0.27	-0.024	2.36	3.03	2.78			999	0.48	0.343	0.5	0.512	2.38	2.94	3.77			999	0.504	0.294	1.12	1.6	1.69	3.26	5.02
	999	1.64	0.937	1.4	1.93	4.46	4.04	6.23			1000	-0.1361	-0.0788	0.297	-0.043	2.36	3.03	2.78			1000	0.49	0.349	0.485	0.499	2.37	2.94	3.77			1000	0.493	0.294	1.12	1.63	1.68	3.26	5.01
	1000	1.66	0.962	1.44	1.97	4.47	4.05	6.23			1001	-0.1331	-0.0761	0.253	-0.035	2.34	3.02	2.77			1001	0.482	0.349	0.488	0.501	2.36	2.95	3.76			1001	0.493	0.308	1.14	1.66	1.68	3.26	5
	1001	1.69	0.997	1.42	1.95	4.43	4.05	6.19			1002	-0.1361	-0.0815	0.264	-0.046	2.38	3.02	2.75			1002	0.488	0.335	0.5	0.485	2.37	2.93	3.77			1002	0.496	0.302	1.13	1.64	1.7	3.28	5.01
	1002	1.66	0.965	1.46	1.95	4.44	4.04	6.2			1003	-0.1531	-0.0706	0.267	-0.011	2.34	3.02	2.78			1003	0.493	0.332	0.467	0.488	2.36	2.94	3.78			1003	0.499	0.308	1.14	1.63	1.68	3.24	4.98
	1003	1.65	0.951	1.43	1.96	4.44	4.06	6.21			1004	-0.1471	-0.0843	0.275	-0.021	2.35	3.02	2.78			1004	0.488	0.354	0.491	0.499	2.35	2.95	3.76			1004	0.482	0.305	1.13	1.64	1.71	3.25	5.01
	1004	1.68	0.978	1.45	1.95	4.46	4.04	6.22			1005	-0.1611	-0.0734	0.24	-0.008	2.34	3.01	2.78			1005	0.496	0.341	0.513	0.499	2.35	2.93	3.76			1005	0.496	0.302	1.14	1.65	1.69	3.26	5.02
	1005	1.66	0.975	1.43	1.96	4.44	4.04	6.23			1006	-0.1471	-0.0679	0.264	-0.016	2.36	3	2.76			1006	0.488	0.335	0.491	0.49	2.34	2.95	3.74			1006	0.493	0.3	1.13	1.63	1.69	3.26	5.01
	1006	1.68	0.97	1.41	1.94	4.46	4.05	6.24			1007	-0.1201	-0.0679	0.251	-0.021	2.34	3	2.78			1007	0.485	0.33	0.482	0.501	2.34	2.94	3.78			1007	0.496	0.289	1.13	1.64	1.68	3.27	5.01
	1007	1.66	0.965	1.41	1.95	4.45	4.05	6.22			1008	-0.1172	-0.0761	0.27	-0.027	2.34	3.03	2.78			1008	0.49	0.341	0.504	0.507	2.34	2.94	3.76			1008	0.49	0.3	1.15	1.63	1.71	3.26	5.01
	1008	1.66	0.965	1.44	1.94	4.43	4.05	6.19			1009	-0.1421	-0.0761	0.272	-0.03	2.35	3.02	2.78			1009	0.49	0.332	0.473	0.493	2.35	2.95	3.78			1009	0.48	0.292	1.13	1.65	1.69	3.26	5.02
	1009	1.66	0.97	1.44	1.95	4.44	4.04	6.18			1010	-0.1501	-0.0761	0.278	-0.016	2.33	3.03	2.77			1010	0.469	0.341	0.488	0.49	2.36	2.96	3.78			1010	0.49	0.286	1.12	1.64	1.69	3.24	5.02
	1010	1.67	0.975	1.42	1.97	4.43	4.04	6.19			1011	-0.1441	-0.065	0.3	-0.021	2.37	3.04	2.76			1011	0.485	0.327	0.491	0.488	2.35	2.95	3.76			1011	0.499	0.297	1.12	1.64	1.69	3.25	5
	1011	1.66	0.97	1.43	1.95	4.42	4.02	6.19			1012	-0.1331	-0.0815	0.256	-0.005	2.37	3.02	2.78			1012	0.477	0.343	0.494	0.51	2.35	2.94	3.77			1012	0.493	0.302	1.13	1.63	1.67	3.26	5
	1012	1.68	0.97	1.43	1.93	4.44	4.03	6.19			1013	-0.1311	-0.06	0.262	-0.008	2.35	3	2.78			1013	0.485	0.311	0.485	0.466	2.35	2.94	3.75			1013	0.493	0.283	1.14	1.64	1.67	3.25	5
	1013	1.67	0.973	1.44	1.93	4.45	4.01	6.22			1014	-0.1531	-0.0706	0.275	0.003	2.35	3.03	2.78			1014	0.493	0.341	0.494	0.507	2.33	2.94	3.77			1014	0.504	0.302	1.14	1.62	1.66	3.25	4.99
	1014	1.67	0.959	1.44	1.96	4.43	4.02	6.2			1015	-0.1331	-0.065	0.256	-0.016	2.37	3.01	2.78			1015	0.499	0.341	0.485	0.493	2.35	2.93	3.78			1015	0.493	0.313	1.12	1.62	1.71	3.26	5.03
	1015	1.67	0.97	1.45	1.95	4.44	4.02	6.19			1016	-0.1581	-0.0734	0.264	-0.032	2.35	3.03	2.77			1016	0.485	0.316	0.461	0.48	2.35	2.95	3.77			1016	0.482	0.292	1.13	1.63	1.69	3.26	5.02
	1016	1.65	0.956	1.43	1.95	4.44	4.02	6.2			1017	-0.1231	-0.057	0.253	-0.016	2.34	3.02	2.78			1017	0.477	0.319	0.491	0.488	2.35	2.94	3.77			1017	0.493	0.297	1.14	1.65	1.68	3.27	5.01
	1017	1.66	0.965	1.42	1.98	4.4	4.02	6.16			1018	-0.1331	-0.0679	0.262	-0.008	2.36	3.03	2.76			1018	0.49	0.324	0.482	0.48	2.35	2.93	3.77			1018	0.49	0.294	1.14	1.65	1.68	3.29	5.02
	1018	1.64	0.954	1.42	1.95	4.42	4.03	6.2			1019	-0.1231	-0.0734	0.264	-0.027	2.33	3.01	2.78			1019	0.477	0.322	0.482	0.477	2.34	2.94	3.8			1019	0.504	0.305	1.12	1.64	1.66	3.26	5
	1019	1.66	0.959	1.44	1.95	4.43	4.02	6.2			1020	-0.1331	-0.0679	0.262	0.006	2.35	3.02	2.78			1020	0.499	0.324	0.485	0.488	2.36	2.93	3.78			1020	0.488	0.305	1.15	1.65	1.68	3.26	5
	1020	1.64	0.943	1.44	1.95	4.43	4.03	6.21			1021	-0.1421	-0.054	0.262	-0.041	2.36	3.02	2.77			1021	0.499	0.322	0.488	0.482	2.35	2.93	3.77			1021	0.485	0.292	1.14	1.65	1.69	3.25	5.01
	1021	1.62	0.932	1.43	1.96	4.46	4.01	6.22			1022	-0.1361	-0.0679	0.283	-0.038	2.35	3.04	2.76			1022	0.496	0.33	0.5	0.482	2.35	2.92	3.78			1022	0.493	0.294	1.13	1.62	1.68	3.28	5.02
	1022	1.68	0.965	1.43	1.97	4.41	4.02	6.2			1023	-0.1421	-0.0679	0.27	-0.013	2.34	3.03	2.78			1023	0.485	0.33	0.488	0.488	2.38	2.94	3.78			1023	0.501	0.286	1.14	1.64	1.67	3.28	5.01
	1023	1.63	0.951	1.43	1.95	4.42	4.01	6.22			1024	-0.1231	-0.0761	0.27	-0.024	2.36	3.02	2.76			1024	0.49	0.346	0.485	0.51	2.35	2.94	3.78			1024	0.482	0.278	1.12	1.63	1.68	3.23	5.01
	1024	1.66	0.948	1.43	1.96	4.37	4.01	6.24			1025	-0.1251	-0.0734	0.281	-0.038	2.33	3.02	2.79			1025	0.493	0.346	0.497	0.523	2.33	2.93	3.77			1025	0.48	0.292	1.14	1.62	1.67	3.25	5
	1025	1.65	0.959	1.44	1.94	4.26	4.02	6.22			1026	-0.1172	-0.0706	0.267	-0.024	2.35	3.04	2.77			1026	0.471	0.351	0.476	0.52	2.35	2.94	3.77			1026	0.488	0.302	1.1	1.65	1.68	3.25	5
	1026	1.67	0.973	1.45	1.96	4.16	4.01	6.19			1027	-0.1251	-0.0761	0.272	-0.024	2.36	3.02	2.76			1027	0.482	0.343	0.482	0.51	2.32	2.94	3.8			1027	0.488	0.305	1.13	1.63	1.68	3.26	5.02
	1027	1.63	0.935	1.43	1.96	4.06	4	6.23			1028	-0.1331	-0.0734	0.275	-0.03	2.34	3.03	2.78			1028	0.49	0.33	0.488	0.482	2.34	2.93	3.76			1028	0.501	0.289	1.13	1.62	1.71	3.27	5.04
	1028	1.64	0.967	1.43	1.97	3.94	4.01	6.22			1029	-0.1281	-0.065	0.267	-0.024	2.35	3.03	2.79			1029	0.482	0.33	0.485	0.493	2.33	2.95	3.76			1029	0.485	0.305	1.12	1.63	1.68	3.26	4.99
	1029	1.66	0.965	1.43	1.97	3.78	4.01	6.19			1030	-0.1421	-0.0679	0.272	-0.016	2.34	3.03	2.76			1030	0.482	0.346	0.494	0.504	2.34	2.94	3.78			1030	0.496	0.305	1.14	1.65	1.69	3.27	5.02
	1030	1.64	0.935	1.45	1.99	3.68	4	6.19			1031	-0.1581	-0.0815	0.272	-0.019	2.37	3.03	2.79			1031	0.496	0.33	0.491	0.496	2.33	2.95	3.76			1031	0.496	0.3	1.12	1.66	1.7	3.26	5.03
	1031	1.68	0.975	1.43	1.95	3.58	4	6.19			1032	-0.1421	-0.065	0.259	-0.013	2.35	3.02	2.76			1032	0.485	0.354	0.494	0.507	2.33	2.93	3.76			1032	0.49	0.289	1.13	1.63	1.68	3.25	5
	1032	1.64	0.962	1.46	1.96	3.49	4	6.16			1033	-0.1361	-0.0734	0.256	-0.03	2.36	3.02	2.78			1033	0.49	0.354	0.485	0.512	2.34	2.95	3.76			1033	0.49	0.289	1.13	1.65	1.7	3.29	5
	1033	1.63	0.924	1.41	1.95	3.41	3.99	5.98			1034	-0.1251	-0.0679	0.272	-0.021	2.35	3.04	2.76			1034	0.471	0.332	0.485	0.501	2.33	2.95	3.76			1034	0.499	0.302	1.14	1.63	1.66	3.27	5
	1034	1.66	0.962	1.43	1.96	3.31	4.02	5.71			1035	-0.1361	-0.0788	0.272	-0.027	2.35	3.02	2.77			1035	0.493	0.343	0.507	0.499	2.34	2.93	3.78			1035	0.499	0.302	1.13	1.63	1.68	3.27	4.99
	1035	1.64	0.945	1.43	1.96	3.23	4.01	5.44			1036	-0.1251	-0.065	0.27	-0.024	2.35	3.02	2.78			1036	0.455	0.338	0.497	0.496	2.32	2.94	3.76			1036	0.493	0.294	1.14	1.63	1.7	3.29	5.02
	1036	1.65	0.948	1.44	1.92	3.17	4	5.14			1037	-0.1471	-0.0734	0.264	-0.03	2.36	3.02	2.77			1037	0.471	0.335	0.488	0.496	2.34	2.93	3.79			1037	0.493	0.3	1.13	1.64	1.69	3.27	5.01
	1037	1.66	0.967	1.43	1.97	3.12	3.99	4.83			1038	-0.1201	-0.06	0.264	-0.032	2.33	3.03	2.77			1038	0.458	0.346	0.473	0.49	2.33	2.95	3.78			1038	0.482	0.311	1.14	1.63	1.7	3.24	5
	1038	1.64	0.943	1.44	1.98	3.03	4.01	4.49			1039	-0.1501	-0.0734	0.264	-0.03	2.34	3.03	2.78			1039	0.469	0.332	0.494	0.485	2.35	2.94	3.78			1039	0.496	0.289	1.14	1.63	1.66	3.26	5
	1039	1.65	0.973	1.41	1.96	3	3.99	4.24			1040	-0.1421	-0.0679	0.267	-0.032	2.37	3.04	2.79			1040	0.466	0.343	0.497	0.493	2.36	2.95	3.77			1040	0.488	0.289	1.14	1.64	1.69	3.26	5
	1040	1.62	0.94	1.43	1.97	2.93	4	3.96			1041	-0.1391	-0.0815	0.256	-0.03	2.35	3.02	2.77			1041	0.469	0.332	0.482	0.501	2.36	2.94	3.78			1041	0.496	0.286	1.13	1.64	1.69	3.25	5.02
	1041	1.63	0.932	1.44	1.99	2.92	3.99	3.75			1042	-0.1331	-0.0679	0.278	-0.011	2.37	3.05	2.77			1042	0.469	0.351	0.497	0.501	2.33	2.94	3.8			1042	0.477	0.302	1.12	1.66	1.68	3.26	5.01
	1042	1.62	0.94	1.44	1.98	2.87	3.99	3.55			1043	-0.1251	-0.06	0.262	-0.024	2.35	3.04	2.77			1043	0.469	0.335	0.476	0.507	2.34	2.96	3.78			1043	0.482	0.3	1.13	1.63	1.69	3.26	5.02
	1043	1.64	0.945	1.46	1.97	2.83	4	3.36			1044	-0.1231	-0.0706	0.281	-0.038	2.35	3.05	2.78			1044	0.482	0.346	0.482	0.496	2.35	2.94	3.79			1044	0.499	0.308	1.13	1.63	1.69	3.26	5.01
	1044	1.66	0.967	1.42	1.96	2.8	4.01	3.22			1045	-0.1531	-0.0706	0.281	0.006	2.36	3.04	2.76			1045	0.45	0.338	0.473	0.49	2.34	2.95	3.76			1045	0.49	0.3	1.11	1.63	1.7	3.26	5
	1045	1.61	0.94	1.43	1.94	2.79	4.01	3.08			1046	-0.1391	-0.065	0.267	-0.024	2.33	3.04	2.78			1046	0.466	0.343	0.476	0.504	2.33	2.94	3.8			1046	0.482	0.289	1.1	1.62	1.71	3.23	5.01
	1046	1.64	0.948	1.42	1.97	2.71	3.98	2.92			1047	-0.1391	-0.0706	0.27	-0.002	2.35	3.05	2.76			1047	0.458	0.335	0.47	0.501	2.32	2.94	3.78			1047	0.493	0.289	1.12	1.64	1.67	3.24	4.99
	1047	1.63	0.945	1.43	1.96	2.71	3.98	2.82			1048	-0.1391	-0.062	0.262	-0.03	2.35	3.05	2.78			1048	0.455	0.341	0.482	0.499	2.32	2.93	3.77			1048	0.482	0.297	1.12	1.63	1.69	3.26	5
	1048	1.65	0.945	1.42	1.96	2.65	3.86	2.71			1049	-0.1421	-0.0706	0.272	-0.011	2.34	3.06	2.8			1049	0.46	0.341	0.473	0.501	2.34	2.94	3.79			1049	0.482	0.289	1.12	1.63	1.68	3.24	5.01
	1049	1.62	0.935	1.42	1.97	2.64	3.69	2.62			1050	-0.1551	-0.0788	0.275	-0.021	2.35	3.04	2.78			1050	0.46	0.343	0.491	0.507	2.34	2.95	3.78			1050	0.488	0.281	1.12	1.65	1.67	3.25	5.01
	1050	1.62	0.945	1.44	1.98	2.62	3.5	2.55			1051	-0.1281	-0.065	0.256	-0.024	2.32	3.05	2.75			1051	0.466	0.327	0.482	0.485	2.35	2.93	3.78			1051	0.485	0.297	1.13	1.62	1.67	3.27	5
	1051	1.67	0.97	1.44	1.98	2.6	3.29	2.47			1052	-0.1361	-0.0788	0.259	-0.016	2.35	3.02	2.78			1052	0.469	0.338	0.491	0.504	2.34	2.94	3.79			1052	0.488	0.292	1.14	1.65	1.67	3.29	4.99
	1052	1.65	0.945	1.44	1.99	2.58	3.07	2.41			1053	-0.1361	-0.0679	0.275	-0.016	2.35	3.03	2.77			1053	0.469	0.338	0.497	0.488	2.34	2.95	3.77			1053	0.501	0.289	1.13	1.66	1.69	3.26	5.03
	1053	1.64	0.954	1.44	1.97	2.55	2.9	2.33			1054	-0.1441	-0.0706	0.251	-0.032	2.35	3.03	2.79			1054	0.471	0.316	0.488	0.482	2.35	2.93	3.77			1054	0.485	0.283	1.13	1.64	1.69	3.26	5.03
	1054	1.66	0.956	1.41	1.96	2.55	2.72	2.3			1055	-0.1311	-0.06	0.286	-0.038	2.35	3.03	2.75			1055	0.455	0.335	0.497	0.499	2.34	2.94	3.77			1055	0.485	0.308	1.13	1.63	1.67	3.26	5
	1055	1.64	0.959	1.42	1.89	2.51	2.56	2.23			1056	-0.1331	-0.065	0.275	-0.03	2.33	3.04	2.78			1056	0.455	0.332	0.5	0.512	2.34	2.95	3.78			1056	0.488	0.311	1.13	1.63	1.7	3.28	5.03
	1056	1.66	0.97	1.43	1.88	2.5	2.44	2.19			1057	-0.1331	-0.0761	0.281	-0.051	2.35	3.06	2.77			1057	0.466	0.322	0.494	0.469	2.33	2.94	3.77			1057	0.49	0.297	1.13	1.63	1.71	3.28	5.02
	1057	1.64	0.94	1.43	1.86	2.49	2.29	2.16			1058	-0.1311	-0.065	0.281	-0.027	2.35	3.04	2.78			1058	0.45	0.33	0.485	0.493	2.33	2.93	3.77			1058	0.499	0.316	1.13	1.63	1.68	3.26	4.99
	1058	1.63	0.951	1.47	1.81	2.49	2.18	2.13			1059	-0.1471	-0.0706	0.286	-0.008	2.35	3.05	2.77			1059	0.463	0.327	0.507	0.488	2.34	2.94	3.78			1059	0.49	0.297	1.12	1.64	1.68	3.27	5.01
	1059	1.62	0.935	1.44	1.81	2.48	2.08	2.09			1060	-0.1551	-0.0679	0.259	-0.011	2.34	3.04	2.78			1060	0.463	0.351	0.458	0.51	2.33	2.93	3.78			1060	0.49	0.289	1.12	1.63	1.69	3.27	5.02
	1060	1.62	0.945	1.44	1.76	2.46	1.97	2.05			1061	-0.1471	-0.065	0.253	-0.021	2.36	3.05	2.76			1061	0.45	0.33	0.467	0.49	2.32	2.93	3.77			1061	0.488	0.292	1.12	1.63	1.64	3.26	4.97
	1061	1.63	0.959	1.47	1.75	2.45	1.9	2.05			1062	-0.1661	-0.0734	0.272	-0.027	2.35	3.02	2.78			1062	0.439	0.341	0.458	0.501	2.33	2.93	3.8			1062	0.488	0.294	1.11	1.61	1.69	3.25	5.01
	1062	1.64	0.995	1.45	1.72	2.44	1.82	2.01			1063	-0.1251	-0.0815	0.27	-0.032	2.34	3.06	2.77			1063	0.447	0.332	0.485	0.49	2.32	2.95	3.79			1063	0.482	0.289	1.13	1.66	1.68	3.27	5
	1063	1.6	0.975	1.44	1.67	2.45	1.79	2			1064	-0.1441	-0.065	0.27	-0.049	2.34	3.05	2.77			1064	0.45	0.33	0.5	0.499	2.34	2.93	3.79			1064	0.488	0.289	1.12	1.65	1.67	3.25	4.99
	1064	1.6	0.989	1.44	1.68	2.43	1.73	1.98			1065	-0.1661	-0.0734	0.281	-0.024	2.32	3.04	2.76			1065	0.436	0.36	0.482	0.534	2.34	2.95	3.78			1065	0.49	0.302	1.13	1.64	1.68	3.24	5
	1065	1.54	0.943	1.43	1.67	2.42	1.68	1.97			1066	-0.1281	-0.0734	0.275	-0.027	2.34	3.05	2.8			1066	0.436	0.324	0.491	0.48	2.35	2.93	3.79			1066	0.493	0.305	1.1	1.64	1.69	3.26	5.01
	1066	1.52	0.965	1.43	1.65	2.41	1.62	1.92			1067	-0.1631	-0.0679	0.262	-0.016	2.33	3.04	2.77			1067	0.441	0.341	0.5	0.512	2.34	2.94	3.8			1067	0.485	0.302	1.13	1.63	1.65	3.24	4.99
	1067	1.51	0.948	1.42	1.6	2.42	1.57	1.9			1068	-0.1471	-0.0679	0.259	-0.038	2.34	3.05	2.77			1068	0.452	0.322	0.485	0.496	2.34	2.94	3.78			1068	0.485	0.302	1.13	1.65	1.66	3.25	4.98
	1068	1.49	0.94	1.45	1.62	2.41	1.55	1.89			1069	-0.1391	-0.0734	0.3	-0.032	2.33	3.07	2.78			1069	0.441	0.338	0.497	0.501	2.36	2.94	3.78			1069	0.488	0.3	1.12	1.64	1.68	3.23	5
	1069	1.47	0.951	1.44	1.59	2.37	1.52	1.85			1070	-0.1311	-0.0679	0.27	-0.005	2.35	3.07	2.76			1070	0.436	0.341	0.494	0.512	2.35	2.95	3.79			1070	0.493	0.297	1.11	1.63	1.66	3.28	4.97
	1070	1.47	0.921	1.46	1.57	2.36	1.49	1.85			1071	-0.1251	-0.065	0.248	0	2.37	3.06	2.78			1071	0.441	0.33	0.491	0.496	2.34	2.94	3.8			1071	0.499	0.292	1.12	1.64	1.69	3.26	5
	1071	1.47	0.973	1.45	1.54	2.34	1.44	1.78			1072	-0.1331	-0.0679	0.272	-0.032	2.34	3.06	2.77			1072	0.428	0.341	0.467	0.49	2.33	2.93	3.78			1072	0.493	0.305	1.12	1.66	1.71	3.25	5.01
	1072	1.46	0.97	1.43	1.57	2.32	1.41	1.78			1073	-0.1311	-0.06	0.267	-0.032	2.35	3.05	2.78			1073	0.433	0.332	0.5	0.488	2.32	2.93	3.77			1073	0.485	0.294	1.12	1.65	1.68	3.27	5
	1073	1.45	0.962	1.44	1.53	2.33	1.38	1.77			1074	-0.1421	-0.065	0.272	-0.032	2.34	3.06	2.77			1074	0.441	0.335	0.5	0.49	2.32	2.94	3.78			1074	0.493	0.3	1.12	1.63	1.69	3.26	4.99
	1074	1.44	0.962	1.42	1.54	2.34	1.38	1.78			1075	-0.1501	-0.0706	0.278	-0.024	2.34	3.07	2.76			1075	0.431	0.349	0.516	0.507	2.32	2.94	3.79			1075	0.485	0.311	1.11	1.63	1.69	3.27	5
	1075	1.44	0.959	1.37	1.52	2.32	1.35	1.76			1076	-0.1391	-0.065	0.292	-0.024	2.34	3.06	2.77			1076	0.428	0.327	0.491	0.493	2.34	2.93	3.77			1076	0.49	0.283	1.13	1.64	1.67	3.25	4.98
	1076	1.41	0.932	1.3	1.51	2.31	1.33	1.75			1077	-0.1361	-0.065	0.278	-0.03	2.35	3.06	2.76			1077	0.439	0.322	0.479	0.49	2.32	2.92	3.79			1077	0.504	0.313	1.13	1.63	1.68	3.26	4.97
	1077	1.4	0.905	1.26	1.49	2.29	1.31	1.71			1078	-0.1501	-0.062	0.259	-0.024	2.35	3.03	2.77			1078	0.447	0.324	0.482	0.501	2.34	2.94	3.76			1078	0.488	0.3	1.13	1.65	1.69	3.26	5
	1078	1.43	0.913	1.19	1.52	2.28	1.29	1.72			1079	-0.1361	-0.062	0.267	-0.03	2.34	3.05	2.8			1079	0.436	0.327	0.516	0.485	2.34	2.94	3.78			1079	0.488	0.297	1.13	1.64	1.67	3.26	4.99
	1079	1.4	0.875	1.17	1.52	2.31	1.27	1.74			1080	-0.1231	-0.062	0.272	-0.027	2.35	3.05	2.77			1080	0.444	0.33	0.476	0.485	2.34	2.95	3.78			1080	0.496	0.294	1.11	1.63	1.69	3.26	4.97
	1080	1.4	0.896	1.14	1.51	2.29	1.24	1.72			1081	-0.1361	-0.0679	0.27	-0.027	2.35	3.07	2.79			1081	0.441	0.316	0.479	0.48	2.35	2.94	3.78			1081	0.493	0.283	1.12	1.64	1.68	3.24	5
	1081	1.41	0.899	1.1	1.46	2.27	1.24	1.67			1082	-0.1441	-0.0679	0.264	-0.027	2.34	3.05	2.77			1082	0.463	0.322	0.504	0.485	2.34	2.95	3.77			1082	0.482	0.289	1.09	1.65	1.67	3.26	5
	1082	1.36	0.872	1.07	1.49	2.27	1.21	1.68			1083	-0.1551	-0.065	0.278	-0.008	2.33	3.06	2.78			1083	0.436	0.332	0.507	0.485	2.33	2.94	3.78			1083	0.485	0.289	1.13	1.63	1.66	3.27	4.98
	1083	1.37	0.866	1.05	1.46	2.26	1.21	1.68			1084	-0.1361	-0.0679	0.275	-0.019	2.35	3.05	2.77			1084	0.436	0.332	0.488	0.49	2.34	2.93	3.78			1084	0.499	0.289	1.11	1.63	1.66	3.25	4.99
	1084	1.37	0.875	1.05	1.47	2.22	1.2	1.61			1085	-0.1201	-0.062	0.27	-0.041	2.34	3.08	2.77			1085	0.433	0.343	0.494	0.504	2.34	2.94	3.8			1085	0.49	0.278	1.1	1.64	1.65	3.25	4.97
	1085	1.35	0.856	1	1.48	2.25	1.22	1.67			1086	-0.1471	-0.065	0.289	-0.019	2.33	3.07	2.77			1086	0.441	0.338	0.497	0.501	2.33	2.93	3.78			1086	0.49	0.289	1.1	1.64	1.71	3.28	5.02
	1086	1.36	0.858	0.989	1.44	2.22	1.19	1.62			1087	-0.1311	-0.0734	0.289	-0.038	2.33	3.07	2.76			1087	0.439	0.332	0.5	0.512	2.33	2.93	3.78			1087	0.496	0.278	1.12	1.63	1.7	3.25	5.01
	1087	1.36	0.853	0.975	1.46	2.22	1.17	1.61			1088	-0.1331	-0.0706	0.267	-0.03	2.37	3.06	2.79			1088	0.422	0.338	0.482	0.507	2.34	2.95	3.79			1088	0.485	0.305	1.11	1.63	1.67	3.25	5
	1088	1.38	0.872	0.967	1.47	2.2	1.16	1.59			1089	-0.1661	-0.062	0.27	-0.019	2.34	3.05	2.77			1089	0.414	0.349	0.491	0.515	2.35	2.93	3.77			1089	0.488	0.297	1.14	1.64	1.7	3.27	5.01
	1089	1.34	0.837	0.967	1.45	2.22	1.13	1.6			1090	-0.1441	-0.0761	0.262	-0.038	2.34	3.07	2.77			1090	0.436	0.343	0.5	0.51	2.36	2.94	3.78			1090	0.496	0.311	1.11	1.63	1.68	3.26	4.99
	1090	1.34	0.839	0.975	1.46	2.21	1.15	1.6			1091	-0.1421	-0.065	0.275	-0.027	2.34	3.07	2.78			1091	0.428	0.327	0.485	0.507	2.35	2.94	3.78			1091	0.499	0.292	1.14	1.63	1.68	3.26	4.97
	1091	1.34	0.856	0.954	1.49	2.2	1.13	1.57			1092	-0.1311	-0.049	0.267	-0.043	2.34	3.1	2.78			1092	0.428	0.332	0.497	0.488	2.34	2.94	3.78			1092	0.504	0.292	1.11	1.63	1.69	3.26	5
	1092	1.33	0.826	0.929	1.47	2.2	1.11	1.59			1093	-0.1581	-0.06	0.27	-0.027	2.34	3.07	2.77			1093	0.428	0.343	0.494	0.504	2.34	2.95	3.78			1093	0.499	0.316	1.12	1.65	1.68	3.28	4.99
	1093	1.37	0.875	0.943	1.46	2.21	1.11	1.59			1094	-0.1331	-0.0706	0.292	-0.03	2.33	3.07	2.8			1094	0.447	0.335	0.491	0.488	2.35	2.94	3.78			1094	0.48	0.292	1.11	1.63	1.7	3.25	4.99
	1094	1.33	0.839	0.91	1.43	2.2	1.1	1.58			1095	-0.1471	-0.06	0.267	-0.016	2.32	3.06	2.78			1095	0.441	0.316	0.467	0.48	2.34	2.93	3.79			1095	0.482	0.286	1.1	1.65	1.71	3.26	5
	1095	1.34	0.85	0.913	1.42	2.18	1.12	1.57			1096	-0.1421	-0.0706	0.259	-0.03	2.34	3.06	2.76			1096	0.441	0.319	0.5	0.493	2.33	2.93	3.79			1096	0.49	0.294	1.12	1.62	1.68	3.27	5
	1096	1.32	0.831	0.894	1.44	2.17	1.11	1.56			1097	-0.1421	-0.057	0.281	-0.032	2.33	3.06	2.77			1097	0.428	0.335	0.5	0.518	2.33	2.94	3.78			1097	0.488	0.308	1.11	1.63	1.67	3.25	4.97
	1097	1.31	0.817	0.896	1.41	2.17	1.07	1.54			1098	-0.1331	-0.06	0.278	-0.021	2.33	3.06	2.74			1098	0.431	0.332	0.516	0.493	2.32	2.94	3.77			1098	0.493	0.313	1.11	1.62	1.69	3.25	5.01
	1098	1.34	0.839	0.905	1.43	2.2	1.08	1.56			1099	-0.1251	-0.049	0.272	-0.021	2.33	3.05	2.78			1099	0.436	0.33	0.491	0.499	2.32	2.93	3.78			1099	0.477	0.292	1.13	1.65	1.68	3.26	4.98
	1099	1.29	0.82	0.891	1.41	2.17	1.08	1.53			1100	-0.1501	-0.0706	0.253	-0.027	2.34	3.07	2.78			1100	0.431	0.332	0.479	0.504	2.35	2.92	3.77			1100	0.488	0.294	1.11	1.65	1.67	3.25	4.97
	1100	1.28	0.809	0.91	1.4	2.17	1.06	1.53			1101	-0.1391	-0.0679	0.24	-0.043	2.35	3.05	2.77			1101	0.433	0.316	0.482	0.499	2.33	2.94	3.78			1101	0.488	0.294	1.11	1.63	1.67	3.23	4.97
	1101	1.29	0.812	0.896	1.39	2.16	1.06	1.51			1102	-0.1471	-0.052	0.27	-0.019	2.36	3.07	2.74			1102	0.409	0.33	0.516	0.496	2.34	2.94	3.78			1102	0.496	0.297	1.13	1.64	1.69	3.26	5.01
	1102	1.31	0.826	0.877	1.39	2.18	1.04	1.53			1103	-0.1611	-0.06	0.286	-0.038	2.32	3.08	2.77			1103	0.422	0.324	0.476	0.485	2.33	2.95	3.78			1103	0.493	0.3	1.13	1.65	1.68	3.28	4.99
	1103	1.29	0.807	0.891	1.38	2.16	1.08	1.51			1104	-0.1421	-0.06	0.267	-0.032	2.34	3.05	2.75			1104	0.42	0.322	0.479	0.482	2.34	2.94	3.77			1104	0.501	0.297	1.08	1.65	1.68	3.26	4.98
	1104	1.28	0.79	0.891	1.4	2.16	1.06	1.53			1105	-0.1631	-0.057	0.27	-0.032	2.35	3.06	2.77			1105	0.411	0.322	0.504	0.496	2.34	2.95	3.78			1105	0.48	0.283	1.1	1.63	1.7	3.26	5
	1105	1.28	0.785	0.88	1.36	2.16	1.03	1.5			1106	-0.1281	-0.0761	0.251	-0.038	2.33	3.05	2.77			1106	0.425	0.327	0.507	0.469	2.35	2.94	3.79			1106	0.488	0.302	1.12	1.64	1.69	3.26	5
	1106	1.29	0.807	0.877	1.39	2.15	1.04	1.49			1107	-0.1361	-0.062	0.27	-0.016	2.34	3.07	2.77			1107	0.406	0.346	0.488	0.515	2.32	2.93	3.8			1107	0.485	0.294	1.12	1.64	1.68	3.25	4.98
	1107	1.27	0.774	0.872	1.39	2.14	1.02	1.49			1108	-0.1391	-0.062	0.27	-0.038	2.36	3.05	2.75			1108	0.406	0.343	0.494	0.507	2.32	2.94	3.78			1108	0.482	0.278	1.11	1.63	1.68	3.26	4.97
	1108	1.27	0.785	0.891	1.37	2.14	1.02	1.5			1109	-0.1421	-0.0815	0.278	-0.024	2.34	3.09	2.77			1109	0.425	0.332	0.497	0.49	2.32	2.93	3.79			1109	0.493	0.294	1.12	1.63	1.7	3.26	4.99
	1109	1.23	0.766	0.877	1.38	2.14	1.01	1.49			1110	-0.1501	-0.062	0.275	-0.035	2.34	3.07	2.76			1110	0.417	0.335	0.497	0.507	2.34	2.93	3.79			1110	0.488	0.297	1.11	1.64	1.68	3.25	4.98
	1110	1.24	0.755	0.877	1.35	2.13	1.01	1.46			1111	-0.1471	-0.057	0.283	-0.019	2.35	3.08	2.76			1111	0.42	0.335	0.488	0.496	2.34	2.95	3.79			1111	0.493	0.292	1.1	1.65	1.67	3.25	4.97
	1111	1.24	0.755	0.894	1.4	2.13	0.992	1.47			1112	-0.1231	-0.06	0.267	-0.016	2.36	3.06	2.77			1112	0.422	0.311	0.485	0.463	2.34	2.94	3.8			1112	0.488	0.286	1.12	1.64	1.67	3.25	4.96
	1112	1.26	0.779	0.883	1.38	2.14	1	1.48			1113	-0.1391	-0.06	0.275	-0.027	2.34	3.06	2.76			1113	0.392	0.341	0.504	0.515	2.33	2.95	3.8			1113	0.493	0.294	1.14	1.64	1.68	3.26	4.99
	1113	1.25	0.777	0.877	1.36	2.13	0.997	1.45			1114	-0.1531	-0.062	0.281	-0.035	2.34	3.06	2.74			1114	0.42	0.319	0.485	0.493	2.35	2.94	3.79			1114	0.482	0.297	1.11	1.64	1.68	3.27	5
	1114	1.27	0.79	0.866	1.37	2.11	0.986	1.46			1115	-0.1421	-0.062	0.251	-0.021	2.36	3.06	2.76			1115	0.406	0.335	0.485	0.523	2.34	2.94	3.78			1115	0.482	0.292	1.11	1.63	1.67	3.25	4.98
	1115	1.21	0.73	0.872	1.36	2.12	0.956	1.48			1116	-0.1331	-0.0679	0.27	-0.032	2.34	3.07	2.77			1116	0.411	0.332	0.482	0.504	2.34	2.94	3.79			1116	0.496	0.289	1.12	1.63	1.69	3.26	4.98
	1116	1.25	0.774	0.845	1.37	2.11	0.989	1.44			1117	-0.1311	-0.06	0.272	-0.03	2.34	3.08	2.74			1117	0.414	0.324	0.467	0.496	2.31	2.94	3.78			1117	0.477	0.281	1.12	1.63	1.69	3.26	5
	1117	1.18	0.714	0.861	1.36	2.09	0.978	1.41			1118	-0.1361	-0.065	0.267	-0.016	2.35	3.07	2.76			1118	0.417	0.338	0.485	0.504	2.33	2.94	3.78			1118	0.499	0.297	1.11	1.62	1.69	3.26	4.99
	1118	1.23	0.749	0.866	1.35	2.1	0.986	1.43			1119	-0.1581	-0.06	0.262	-0.027	2.33	3.07	2.77			1119	0.409	0.343	0.476	0.515	2.33	2.93	3.78			1119	0.482	0.292	1.1	1.64	1.69	3.25	4.99
	1119	1.22	0.76	0.85	1.34	2.1	0.975	1.41			1120	-0.1551	-0.06	0.259	-0.035	2.34	3.06	2.77			1120	0.414	0.338	0.488	0.51	2.32	2.93	3.79			1120	0.48	0.3	1.1	1.63	1.67	3.22	4.97
	1120	1.22	0.744	0.831	1.34	2.1	0.951	1.43			1121	-0.1471	-0.0734	0.267	-0.027	2.35	3.07	2.77			1121	0.425	0.33	0.482	0.499	2.33	2.94	3.77			1121	0.474	0.278	1.08	1.63	1.7	3.25	4.99
	1121	1.21	0.749	0.85	1.37	2.1	0.965	1.42			1122	-0.1471	-0.062	0.245	-0.008	2.33	3.06	2.77			1122	0.42	0.327	0.5	0.493	2.33	2.94	3.78			1122	0.482	0.294	1.11	1.65	1.69	3.26	4.99
	1122	1.25	0.777	0.847	1.36	2.09	0.962	1.44			1123	-0.1391	-0.062	0.264	-0.032	2.35	3.07	2.75			1123	0.42	0.313	0.479	0.48	2.32	2.94	3.77			1123	0.488	0.283	1.09	1.65	1.69	3.27	4.99
	1123	1.21	0.736	0.853	1.35	2.09	0.948	1.42			1124	-0.1361	-0.062	0.259	-0.032	2.35	3.05	2.76			1124	0.406	0.335	0.5	0.512	2.33	2.94	3.77			1124	0.482	0.3	1.1	1.62	1.68	3.27	4.98
	1124	1.22	0.763	0.853	1.34	2.09	0.948	1.45			1125	-0.1471	-0.049	0.27	-0.049	2.34	3.08	2.75			1125	0.406	0.319	0.5	0.499	2.33	2.93	3.77			1125	0.48	0.302	1.08	1.63	1.69	3.24	4.97
	1125	1.25	0.774	0.856	1.35	2.08	0.965	1.4			1126	-0.1361	-0.057	0.253	-0.03	2.33	3.05	2.77			1126	0.403	0.341	0.497	0.496	2.32	2.93	3.78			1126	0.496	0.294	1.11	1.64	1.68	3.24	4.98
	1126	1.24	0.763	0.826	1.34	2.04	0.951	1.37			1127	-0.1231	-0.065	0.262	-0.043	2.34	3.06	2.75			1127	0.406	0.332	0.488	0.501	2.31	2.95	3.8			1127	0.48	0.302	1.1	1.63	1.67	3.25	4.97
	1127	1.2	0.741	0.828	1.33	2.06	0.943	1.4			1128	-0.1581	-0.0734	0.27	-0.011	2.34	3.07	2.76			1128	0.403	0.338	0.485	0.507	2.33	2.94	3.78			1128	0.477	0.305	1.1	1.64	1.69	3.25	4.98
	1128	1.2	0.738	0.831	1.34	2.07	0.932	1.4			1129	-0.1391	-0.065	0.289	-0.043	2.33	3.08	2.77			1129	0.409	0.343	0.504	0.512	2.32	2.95	3.76			1129	0.474	0.297	1.14	1.65	1.71	3.25	4.99
	1129	1.2	0.728	0.861	1.33	2.04	0.935	1.39			1130	-0.1631	-0.0679	0.278	-0.038	2.35	3.07	2.75			1130	0.395	0.351	0.485	0.52	2.32	2.94	3.77			1130	0.474	0.281	1.09	1.65	1.67	3.25	4.97
	1130	1.2	0.738	0.828	1.35	2.08	0.918	1.4			1131	-0.1501	-0.057	0.264	-0.041	2.34	3.08	2.76			1131	0.414	0.335	0.485	0.504	2.31	2.94	3.78			1131	0.474	0.292	1.11	1.63	1.69	3.23	4.97
	1131	1.2	0.73	0.831	1.32	2.07	0.918	1.41			1132	-0.1311	-0.052	0.27	-0.021	2.36	3.07	2.77			1132	0.411	0.341	0.482	0.493	2.34	2.94	3.77			1132	0.477	0.294	1.09	1.66	1.68	3.25	4.99
	1132	1.19	0.736	0.826	1.32	2.07	0.916	1.41			1133	-0.1471	-0.065	0.262	-0.043	2.34	3.08	2.75			1133	0.398	0.332	0.467	0.496	2.34	2.94	3.78			1133	0.477	0.267	1.12	1.63	1.69	3.23	4.99
	1133	1.19	0.73	0.817	1.31	2.06	0.921	1.41			1134	-0.1501	-0.06	0.281	-0.013	2.32	3.08	2.75			1134	0.406	0.346	0.485	0.518	2.33	2.94	3.78			1134	0.488	0.286	1.11	1.63	1.66	3.22	4.94
	1134	1.17	0.719	0.828	1.31	2.05	0.921	1.38			1135	-0.1531	-0.0679	0.272	-0.005	2.33	3.07	2.76			1135	0.417	0.338	0.476	0.51	2.32	2.93	3.77			1135	0.477	0.294	1.11	1.64	1.67	3.08	4.97
	1135	1.19	0.719	0.809	1.3	2.05	0.907	1.39			1136	-0.1471	-0.06	0.283	-0.032	2.33	3.08	2.76			1136	0.417	0.351	0.488	0.515	2.32	2.93	3.76			1136	0.493	0.311	1.11	1.65	1.68	2.76	4.96
	1136	1.2	0.725	0.82	1.31	2.02	0.905	1.36			1137	-0.1551	-0.0706	0.251	-0.049	2.35	3.07	2.75			1137	0.403	0.335	0.482	0.501	2.31	2.94	3.77			1137	0.48	0.278	1.1	1.63	1.67	2.35	4.97
	1137	1.17	0.698	0.801	1.32	2.03	0.905	1.38			1138	-0.1471	-0.062	0.262	-0.024	2.35	3.06	2.75			1138	0.414	0.324	0.5	0.488	2.31	2.94	3.79			1138	0.488	0.3	1.13	1.65	1.67	2.02	4.96
	1138	1.16	0.722	0.828	1.32	2.06	0.905	1.38			1139	-0.1421	-0.054	0.278	-0.024	2.33	3.07	2.74			1139	0.414	0.343	0.479	0.51	2.31	2.94	3.78			1139	0.49	0.294	1.12	1.64	1.69	1.73	5
	1139	1.15	0.692	0.828	1.31	2.05	0.896	1.38			1140	-0.1691	-0.06	0.275	-0.013	2.33	3.09	2.76			1140	0.403	0.322	0.5	0.485	2.31	2.94	3.75			1140	0.485	0.3	1.11	1.66	1.69	1.47	4.96
	1140	1.17	0.711	0.823	1.31	2.02	0.902	1.34			1141	-0.1531	-0.065	0.251	-0.024	2.34	3.08	2.76			1141	0.414	0.338	0.5	0.51	2.31	2.93	3.76			1141	0.463	0.283	1.1	1.62	1.67	1.25	4.97
	1141	1.16	0.708	0.812	1.31	2.04	0.886	1.36			1142	-0.1251	-0.054	0.256	-0.032	2.32	3.07	2.76			1142	0.414	0.335	0.476	0.51	2.32	2.93	3.75			1142	0.458	0.302	1.11	1.62	1.69	1.12	4.75
	1142	1.17	0.714	0.798	1.31	2.02	0.856	1.35			1143	-0.1551	-0.052	0.256	-0.024	2.32	3.05	2.74			1143	0.417	0.338	0.488	0.499	2.32	2.93	3.76			1143	0.414	0.278	1.11	1.6	1.7	0.992	4.13
	1143	1.17	0.711	0.796	1.29	2.04	0.896	1.35			1144	-0.1441	-0.062	0.264	-0.041	2.35	3.08	2.73			1144	0.398	0.327	0.482	0.512	2.33	2.94	3.76			1144	0.401	0.292	1.13	1.49	1.68	0.905	3.36
	1144	1.14	0.684	0.831	1.32	2.01	0.864	1.34			1145	-0.1551	-0.0679	0.256	-0.027	2.33	3.07	2.75			1145	0.414	0.327	0.5	0.49	2.32	2.94	3.76			1145	0.373	0.278	1.1	1.35	1.69	0.853	2.72
	1145	1.14	0.711	0.812	1.28	2.06	0.883	1.38			1146	-0.1361	-0.06	0.251	-0.038	2.34	3.07	2.77			1146	0.414	0.319	0.476	0.482	2.33	2.93	3.76			1146	0.349	0.289	1.11	1.18	1.69	0.779	2.22
	1146	1.16	0.714	0.801	1.32	2.03	0.875	1.37			1147	-0.1471	-0.06	0.264	-0.032	2.32	3.07	2.75			1147	0.411	0.33	0.476	0.49	2.33	2.93	3.74			1147	0.354	0.289	1.12	1.05	1.67	0.719	1.78
	1147	1.14	0.698	0.779	1.27	2.04	0.883	1.32			1148	-0.1531	-0.06	0.275	-0.03	2.34	3.07	2.74			1148	0.411	0.324	0.488	0.493	2.31	2.93	3.76			1148	0.346	0.297	1.13	0.959	1.7	0.678	1.49
	1148	1.14	0.687	0.807	1.29	2.01	0.888	1.33			1149	-0.1441	-0.0679	0.262	-0.041	2.33	3.05	2.76			1149	0.395	0.324	0.482	0.493	2.32	2.94	3.75			1149	0.338	0.281	1.09	0.85	1.71	0.635	1.24
	1149	1.12	0.681	0.79	1.31	2.02	0.877	1.35			1150	-0.1501	-0.0679	0.278	-0.008	2.33	3.06	2.77			1150	0.409	0.349	0.5	0.52	2.32	2.94	3.76			1150	0.332	0.292	1.11	0.766	1.68	0.597	1.03
	1150	1.17	0.714	0.809	1.31	2.04	0.88	1.35			1151	-0.1331	-0.054	0.272	-0.035	2.34	3.07	2.74			1151	0.42	0.343	0.479	0.51	2.33	2.94	3.75			1151	0.311	0.286	1.11	0.717	1.67	0.58	0.867
	1151	1.14	0.687	0.796	1.28	1.99	0.888	1.3			1152	-0.1311	-0.06	0.259	-0.035	2.33	3.05	2.75			1152	0.401	0.324	0.5	0.496	2.32	2.94	3.75			1152	0.322	0.292	1.04	0.654	1.66	0.567	0.778
	1152	1.11	0.67	0.796	1.29	2.01	0.864	1.31			1153	-0.1391	-0.06	0.253	0	2.34	3.06	2.74			1153	0.414	0.332	0.5	0.512	2.33	2.93	3.76			1153	0.313	0.3	0.886	0.605	1.67	0.54	0.69
	1153	1.13	0.673	0.79	1.27	2.01	0.883	1.32			1154	-0.1441	-0.06	0.267	-0.032	2.32	3.08	2.73			1154	0.409	0.346	0.494	0.515	2.32	2.88	3.75			1154	0.294	0.3	0.782	0.599	1.69	0.512	0.616
	1154	1.12	0.676	0.801	1.27	2.02	0.88	1.31			1155	-0.1501	-0.057	0.272	-0.038	2.32	3.08	2.73			1155	0.42	0.327	0.494	0.501	2.33	2.77	3.75			1155	0.286	0.305	0.695	0.564	1.67	0.504	0.577
	1155	1.17	0.714	0.785	1.27	2.01	0.869	1.3			1156	-0.1281	-0.057	0.281	-0.035	2.33	3.09	2.74			1156	0.417	0.351	0.485	0.52	2.32	2.64	3.75			1156	0.289	0.294	0.61	0.534	1.67	0.46	0.531
	1156	1.15	0.7	0.82	1.29	2	0.853	1.33			1157	-0.1251	-0.065	0.267	-0.027	2.34	3.07	2.75			1157	0.403	0.343	0.47	0.512	2.31	2.43	3.75			1157	0.294	0.313	0.567	0.518	1.6	0.458	0.507
	1157	1.13	0.681	0.785	1.27	1.99	0.861	1.29			1158	-0.1421	-0.062	0.278	-0.013	2.34	3.07	2.75			1158	0.409	0.341	0.476	0.51	2.32	2.24	3.74			1158	0.292	0.272	0.518	0.529	1.41	0.463	0.479
	1158	1.13	0.678	0.798	1.28	1.99	0.858	1.32			1159	-0.1391	-0.06	0.27	-0.035	2.35	3.07	2.76			1159	0.398	0.338	0.488	0.512	2.33	2.02	3.75			1159	0.281	0.232	0.463	0.507	1.22	0.452	0.452
	1159	1.17	0.711	0.796	1.29	2	0.877	1.3			1160	-0.1441	-0.052	0.267	-0.027	2.32	3.07	2.76			1160	0.414	0.341	0.491	0.512	2.33	1.81	3.77			1160	0.278	0.218	0.441	0.471	1.05	0.436	0.439
	1160	1.14	0.692	0.796	1.27	2.01	0.861	1.33			1161	-0.1611	-0.062	0.245	-0.011	2.34	3.08	2.73			1161	0.409	0.354	0.485	0.512	2.33	1.65	3.76			1161	0.27	0.191	0.444	0.469	0.894	0.455	0.421
	1161	1.14	0.676	0.796	1.27	2.01	0.856	1.32			1162	-0.1471	-0.052	0.259	-0.035	2.33	3.06	2.76			1162	0.411	0.343	0.497	0.507	2.32	1.5	3.74			1162	0.267	0.174	0.411	0.447	0.787	0.422	0.4
	1162	1.16	0.706	0.79	1.27	1.99	0.847	1.3			1163	-0.1421	-0.062	0.256	-0.027	2.33	3.07	2.74			1163	0.411	0.327	0.491	0.501	2.32	1.37	3.74			1163	0.262	0.158	0.379	0.447	0.671	0.433	0.366
	1163	1.15	0.681	0.812	1.27	2	0.88	1.32			1164	-0.1361	-0.052	0.267	-0.027	2.33	3.07	2.75			1164	0.395	0.338	0.5	0.504	2.31	1.29	3.74			1164	0.267	0.144	0.373	0.431	0.613	0.401	0.372
	1164	1.13	0.678	0.817	1.25	2	0.877	1.32			1165	-0.1501	-0.046	0.267	-0.002	2.34	3.09	2.75			1165	0.401	0.327	0.491	0.49	2.32	1.19	3.73			1165	0.267	0.155	0.376	0.425	0.58	0.406	0.357
	1165	1.13	0.687	0.79	1.24	2	0.85	1.31			1166	-0.1551	-0.06	0.272	-0.038	2.33	3.07	2.75			1166	0.401	0.335	0.482	0.51	2.33	1.1	3.73			1166	0.259	0.109	0.346	0.439	0.54	0.392	0.375
	1166	1.13	0.673	0.785	1.25	1.98	0.858	1.29			1167	-0.1441	-0.057	0.264	-0.021	2.31	3.09	2.76			1167	0.398	0.327	0.497	0.512	2.32	1.02	3.75			1167	0.259	0.128	0.324	0.387	0.504	0.39	0.339
	1167	1.13	0.67	0.787	1.26	1.97	0.858	1.3			1168	-0.1441	-0.054	0.259	-0.046	2.34	3.08	2.74			1168	0.403	0.338	0.494	0.499	2.32	0.97	3.75			1168	0.256	0.125	0.327	0.401	0.458	0.376	0.327
	1168	1.13	0.678	0.801	1.27	1.96	0.864	1.3			1169	-0.1331	-0.054	0.256	-0.021	2.34	3.09	2.75			1169	0.403	0.332	0.476	0.496	2.31	0.91	3.72			1169	0.256	0.123	0.335	0.403	0.412	0.362	0.305
	1169	1.13	0.668	0.809	1.27	1.97	0.856	1.3			1170	-0.1421	-0.062	0.256	-0.032	2.33	3.07	2.73			1170	0.401	0.335	0.504	0.52	2.31	0.85	3.74			1170	0.251	0.109	0.33	0.39	0.458	0.39	0.333
	1170	1.11	0.67	0.787	1.27	1.96	0.85	1.28			1171	-0.1331	-0.065	0.256	-0.035	2.34	3.07	2.75			1171	0.414	0.354	0.473	0.526	2.34	0.828	3.74			1171	0.262	0.0872	0.313	0.387	0.443	0.379	0.333
	1171	1.13	0.687	0.801	1.28	1.97	0.847	1.27			1172	-0.1331	-0.06	0.278	-0.03	2.33	3.08	2.75			1172	0.417	0.332	0.476	0.493	2.32	0.768	3.74			1172	0.259	0.0845	0.294	0.387	0.439	0.341	0.342
	1172	1.11	0.665	0.787	1.27	1.96	0.828	1.31			1173	-0.1421	-0.052	0.278	-0.03	2.34	3.08	2.75			1173	0.414	0.346	0.5	0.501	2.3	0.755	3.74			1173	0.237	0.0872	0.275	0.373	0.412	0.341	0.308
	1173	1.12	0.676	0.79	1.24	1.97	0.837	1.29			1174	-0.1441	-0.065	0.267	-0.035	2.33	3.1	2.74			1174	0.414	0.335	0.482	0.501	2.32	0.719	3.73			1174	0.243	0.0817	0.316	0.368	0.385	0.351	0.284
	1174	1.1	0.657	0.801	1.25	1.95	0.834	1.27			1175	-0.1391	-0.0706	0.272	-0.041	2.33	3.1	2.76			1175	0.414	0.338	0.488	0.501	2.33	0.703	3.75			1175	0.256	0.0817	0.308	0.373	0.372	0.365	0.296
	1175	1.12	0.67	0.79	1.24	1.96	0.853	1.28			1176	-0.1531	-0.0761	0.256	-0.038	2.34	3.09	2.73			1176	0.403	0.341	0.479	0.52	2.29	0.698	3.72			1176	0.237	0.0763	0.294	0.373	0.385	0.335	0.29
	1176	1.1	0.67	0.771	1.24	1.93	0.826	1.27			1177	-0.1361	-0.0843	0.262	0	2.33	3.09	2.74			1177	0.401	0.338	0.482	0.504	2.3	0.638	3.73			1177	0.24	0.0518	0.283	0.379	0.345	0.313	0.269
	1177	1.1	0.662	0.771	1.25	1.95	0.834	1.28			1178	-0.1531	-0.0979	0.262	0.006	2.33	3.08	2.74			1178	0.406	0.338	0.497	0.507	2.31	0.64	3.73			1178	0.251	0.0599	0.262	0.351	0.381	0.338	0.29
	1178	1.13	0.673	0.787	1.26	1.95	0.826	1.27			1179	-0.1421	-0.0979	0.267	-0.016	2.33	3.1	2.75			1179	0.406	0.343	0.491	0.518	2.33	0.616	3.73			1179	0.226	0.0599	0.275	0.349	0.351	0.351	0.287
	1179	1.09	0.651	0.774	1.23	1.95	0.82	1.25			1180	-0.1661	-0.0924	0.272	-0.035	2.34	3.09	2.75			1180	0.414	0.341	0.491	0.51	2.32	0.605	3.71			1180	0.237	0.0654	0.248	0.36	0.345	0.324	0.281
	1180	1.11	0.67	0.804	1.23	1.94	0.815	1.28			1181	-0.1391	-0.1061	0.286	-0.021	2.33	3.08	2.74			1181	0.403	0.322	0.476	0.493	2.32	0.58	3.72			1181	0.226	0.0518	0.278	0.349	0.336	0.338	0.275
	1181	1.08	0.629	0.774	1.23	1.93	0.82	1.27			1182	-0.1611	-0.1197	0.272	-0.03	2.31	3.09	2.72			1182	0.414	0.338	0.485	0.507	2.32	0.564	3.74			1182	0.237	0.0545	0.251	0.362	0.32	0.3	0.241
	1182	1.08	0.643	0.774	1.22	1.95	0.812	1.26			1183	-0.1391	-0.1088	0.264	-0.043	2.33	3.07	2.74			1183	0.409	0.351	0.479	0.518	2.33	0.564	3.72			1183	0.232	0.079	0.264	0.343	0.333	0.319	0.253
	1183	1.08	0.665	0.771	1.26	1.96	0.839	1.27			1184	-0.1691	-0.1224	0.281	-0.032	2.32	3.09	2.75			1184	0.409	0.351	0.497	0.523	2.29	0.545	3.74			1184	0.226	0.0545	0.251	0.357	0.317	0.322	0.266
	1184	1.08	0.646	0.766	1.25	1.93	0.826	1.24			1185	-0.1581	-0.1197	0.283	-0.035	2.34	3.1	2.73			1185	0.398	0.338	0.51	0.512	2.32	0.512	3.72			1185	0.248	0.0545	0.245	0.341	0.308	0.308	0.238
	1185	1.08	0.632	0.749	1.25	1.93	0.831	1.23			1186	-0.1691	-0.1306	0.275	-0.049	2.33	3.08	2.74			1186	0.401	0.338	0.485	0.504	2.31	0.51	3.72			1186	0.226	0.049	0.24	0.324	0.342	0.286	0.269
	1186	1.11	0.665	0.768	1.25	1.93	0.839	1.21			1187	-0.1551	-0.1333	0.243	-0.024	2.32	3.07	2.74			1187	0.409	0.343	0.488	0.52	2.32	0.518	3.75			1187	0.234	0.0381	0.237	0.33	0.314	0.27	0.235
	1187	1.07	0.635	0.766	1.22	1.92	0.823	1.23			1188	-0.1611	-0.136	0.278	-0.035	2.33	3.09	2.73			1188	0.409	0.313	0.473	0.466	2.31	0.485	3.73			1188	0.232	0.0572	0.232	0.319	0.317	0.308	0.253
	1188	1.05	0.624	0.787	1.23	1.91	0.834	1.23			1189	-0.1531	-0.1224	0.264	-0.038	2.33	3.07	2.73			1189	0.401	0.335	0.497	0.518	2.32	0.474	3.71			1189	0.213	0.0436	0.272	0.305	0.302	0.289	0.262
	1189	1.08	0.643	0.766	1.23	1.93	0.815	1.23			1190	-0.1661	-0.1442	0.253	-0.041	2.32	3.07	2.73			1190	0.406	0.343	0.479	0.515	2.31	0.482	3.73			1190	0.21	0.0327	0.24	0.3	0.311	0.297	0.235
	1190	1.06	0.64	0.774	1.23	1.93	0.801	1.23			1191	-0.1531	-0.136	0.283	-0.021	2.34	3.09	2.71			1191	0.403	0.349	0.479	0.512	2.31	0.469	3.74			1191	0.223	0.0572	0.256	0.335	0.311	0.289	0.253
	1191	1.07	0.632	0.774	1.23	1.91	0.809	1.23			1192	-0.1691	-0.1469	0.283	-0.016	2.32	3.09	2.71			1192	0.401	0.327	0.488	0.499	2.3	0.469	3.74			1192	0.221	0.0327	0.245	0.327	0.317	0.283	0.259
	1192	1.1	0.654	0.774	1.22	1.92	0.823	1.23			1193	-0.1551	-0.1497	0.253	-0.049	2.33	3.07	2.73			1193	0.395	0.343	0.491	0.52	2.32	0.444	3.71			1193	0.213	0.049	0.226	0.305	0.32	0.302	0.259
	1193	1.07	0.654	0.768	1.23	1.93	0.831	1.24			1194	-0.1631	-0.1497	0.264	-0.032	2.34	3.08	2.73			1194	0.403	0.338	0.47	0.507	2.31	0.439	3.73			1194	0.229	0.0409	0.237	0.311	0.29	0.283	0.22
	1194	1.1	0.651	0.782	1.25	1.89	0.815	1.21			1195	-0.1661	-0.1469	0.267	-0.038	2.33	3.07	2.74			1195	0.398	0.354	0.476	0.52	2.31	0.431	3.71			1195	0.221	0.0463	0.245	0.302	0.269	0.278	0.204
	1195	1.1	0.657	0.749	1.25	1.91	0.809	1.22			1196	-0.1551	-0.1469	0.267	-0.021	2.33	3.09	2.73			1196	0.395	0.324	0.51	0.499	2.31	0.422	3.72			1196	0.218	0.0381	0.215	0.311	0.29	0.27	0.244
	1196	1.09	0.657	0.771	1.24	1.92	0.823	1.21			1197	-0.1691	-0.1524	0.264	-0.041	2.32	3.09	2.73			1197	0.401	0.327	0.476	0.51	2.32	0.42	3.72			1197	0.196	0.03	0.215	0.302	0.278	0.245	0.217
	1197	1.08	0.654	0.774	1.24	1.92	0.815	1.2			1198	-0.1611	-0.1551	0.275	-0.027	2.33	3.07	2.72			1198	0.398	0.343	0.479	0.515	2.32	0.425	3.71			1198	0.21	0.0218	0.232	0.297	0.311	0.275	0.25
	1198	1.07	0.627	0.768	1.25	1.89	0.812	1.2			1199	-0.1631	-0.1497	0.251	-0.027	2.31	3.08	2.72			1199	0.401	0.327	0.488	0.515	2.32	0.406	3.73			1199	0.213	0.03	0.215	0.305	0.244	0.272	0.201
	1199	1.07	0.629	0.76	1.22	1.9	0.798	1.2			1200	-0.1631	-0.1524	0.248	-0.049	2.33	3.09	2.72			1200	0.398	0.332	0.507	0.512	2.32	0.403	3.7			1200	0.199	0.0191	0.223	0.294	0.29	0.256	0.229
	1200	1.08	0.638	0.771	1.24	1.91	0.804	1.22			1201	-0.1611	-0.16055	0.264	-0.049	2.3	3.07	2.74			1201	0.392	0.33	0.476	0.507	2.3	0.398	3.71			1201	0.218	0.0327	0.215	0.311	0.293	0.267	0.244
	1201	1.06	0.629	0.777	1.24	1.91	0.79	1.22			1202	-0.1821	-0.16328	0.256	-0.043	2.32	3.1	2.73			1202	0.398	0.327	0.467	0.518	2.31	0.395	3.71			1202	0.218	0.0463	0.204	0.292	0.262	0.243	0.22
	1202	1.07	0.64	0.757	1.24	1.89	0.798	1.2			1203	-0.1531	-0.15783	0.281	-0.027	2.32	3.09	2.72			1203	0.417	0.343	0.5	0.512	2.21	0.373	3.7			1203	0.218	0.0245	0.229	0.305	0.281	0.264	0.235
	1203	1.06	0.643	0.779	1.23	1.91	0.804	1.19			1204	-0.1771	-0.16872	0.248	-0.035	2.33	3.07	2.71			1204	0.395	0.319	0.47	0.51	1.86	0.387	3.73			1204	0.215	0.0245	0.207	0.297	0.259	0.24	0.204
	1204	1.05	0.635	0.755	1.18	1.9	0.79	1.19			1205	-0.1691	-0.15783	0.259	-0.049	2.31	3.08	2.72			1205	0.379	0.332	0.507	0.512	1.5	0.373	3.69			1205	0.204	0.0218	0.232	0.292	0.278	0.237	0.22
	1205	1.08	0.651	0.76	1.24	1.92	0.79	1.2			1206	-0.1691	-0.15783	0.267	-0.032	2.32	3.08	2.71			1206	0.398	0.332	0.497	0.515	1.21	0.376	3.71			1206	0.202	0.0163	0.215	0.297	0.266	0.27	0.208
	1206	1.06	0.643	0.755	1.22	1.9	0.798	1.17			1207	-0.1501	-0.17145	0.272	-0.081	2.32	3.08	2.72			1207	0.409	0.33	0.485	0.512	1.02	0.371	3.7			1207	0.213	0.0327	0.213	0.297	0.281	0.256	0.229
	1207	1.04	0.624	0.771	1.2	1.89	0.779	1.2			1208	-0.1631	-0.16055	0.256	-0.1	2.32	3.08	2.72			1208	0.392	0.33	0.479	0.501	0.894	0.381	3.71			1208	0.193	0.0163	0.226	0.308	0.256	0.256	0.198
	1208	1.04	0.621	0.76	1.21	1.9	0.779	1.19			1209	-0.1961	-0.16055	0.264	-0.095	2.1	3.08	2.73			1209	0.411	0.33	0.485	0.507	0.79	0.379	3.71			1209	0.196	0.0218	0.223	0.292	0.275	0.248	0.208
	1209	1.03	0.627	0.747	1.21	1.89	0.796	1.18			1210	-0.1551	-0.1769	0.253	-0.109	1.83	3.08	2.75			1210	0.406	0.346	0.482	0.534	0.738	0.343	3.72			1210	0.226	0.0354	0.21	0.289	0.275	0.272	0.238
	1210	1.02	0.619	0.766	1.23	1.9	0.79	1.22			1211	-0.1691	-0.16872	0.289	-0.128	1.54	3.11	2.73			1211	0.398	0.322	0.482	0.512	0.681	0.338	3.72			1211	0.202	0.0109	0.196	0.281	0.269	0.243	0.22
	1211	1.06	0.643	0.768	1.23	1.87	0.777	1.19			1212	-0.1771	-0.1769	0.27	-0.106	1.26	3.1	2.73			1212	0.406	0.327	0.491	0.512	0.64	0.354	3.69			1212	0.204	0.0109	0.188	0.3	0.262	0.232	0.208
	1212	1.05	0.632	0.752	1.19	1.89	0.774	1.19			1213	-0.1851	-0.16872	0.264	-0.12	1.08	3.09	2.63			1213	0.403	0.33	0.488	0.52	0.597	0.349	3.71			1213	0.204	-0.00272	0.218	0.292	0.235	0.234	0.186
	1213	1.04	0.621	0.747	1.19	1.89	0.812	1.19			1214	-0.1691	-0.16328	0.253	-0.111	0.943	3.08	2.39			1214	0.39	0.332	0.47	0.515	0.564	0.327	3.7			1214	0.204	-0.00272	0.21	0.292	0.259	0.237	0.214
	1214	1.05	0.643	0.771	1.19	1.88	0.787	1.19			1215	-0.1531	-0.1796	0.251	-0.12	0.777	3.08	2.09			1215	0.398	0.327	0.497	0.49	0.545	0.327	3.7			1215	0.199	-0.00817	0.199	0.278	0.238	0.234	0.198
	1215	1.04	0.629	0.747	1.18	1.9	0.796	1.21			1216	-0.1931	-0.16872	0.275	-0.13	0.7	3.08	1.75			1216	0.392	0.332	0.482	0.52	0.523	0.341	3.7			1216	0.199	0.0109	0.191	0.286	0.25	0.237	0.201
	1216	1.03	0.602	0.752	1.21	1.86	0.771	1.2			1217	-0.1611	-0.1823	0.256	-0.12	0.624	3.1	1.45			1217	0.401	0.332	0.485	0.518	0.52	0.327	3.69			1217	0.199	0.00545	0.185	0.278	0.256	0.229	0.22
	1217	1.06	0.651	0.76	1.19	1.86	0.779	1.18			1218	-0.1691	-0.1851	0.267	-0.12	0.561	3.09	1.23			1218	0.403	0.335	0.497	0.515	0.504	0.324	3.7			1218	0.213	0.0191	0.199	0.3	0.262	0.232	0.211
	1218	1.05	0.635	0.771	1.2	1.89	0.774	1.19			1219	-0.1741	-0.1796	0.272	-0.13	0.496	3.1	1.05			1219	0.392	0.341	0.5	0.52	0.477	0.319	3.66			1219	0.202	0.0109	0.196	0.262	0.229	0.243	0.195
	1219	1.05	0.64	0.763	1.19	1.89	0.774	1.19			1220	-0.1721	-0.1769	0.27	-0.125	0.452	3.11	0.894			1220	0.409	0.338	0.497	0.523	0.493	0.313	3.48			1220	0.188	0.0136	0.193	0.289	0.25	0.24	0.201
	1220	1.07	0.654	0.774	1.2	1.91	0.793	1.22			1221	-0.1581	-0.16328	0.27	-0.128	0.42	3.08	0.793			1221	0.409	0.33	0.494	0.504	0.471	0.322	3.23			1221	0.199	0.00545	0.193	0.319	0.25	0.234	0.189
	1221	1.02	0.616	0.749	1.19	1.9	0.774	1.23			1222	-0.1721	-0.16872	0.259	-0.13	0.373	3.1	0.689			1222	0.381	0.332	0.485	0.518	0.45	0.332	2.91			1222	0.199	-0.00272	0.174	0.27	0.238	0.207	0.183
	1222	1.02	0.613	0.752	1.17	1.9	0.777	1.21			1223	-0.1851	-0.1796	0.264	-0.152	0.379	3.1	0.613			1223	0.39	0.335	0.5	0.515	0.439	0.311	2.64			1223	0.199	-0.00817	0.202	0.278	0.208	0.223	0.174
	1223	1.04	0.635	0.747	1.19	1.88	0.798	1.18			1224	-0.1821	-0.1851	0.245	-0.152	0.335	3.09	0.531			1224	0.409	0.332	0.507	0.52	0.431	0.292	2.39			1224	0.188	-0.00545	0.161	0.3	0.223	0.221	0.174
	1224	1.03	0.638	0.741	1.19	1.88	0.79	1.2			1225	-0.1801	-0.1851	0.264	-0.171	0.322	3.11	0.518			1225	0.411	0.343	0.485	0.515	0.406	0.297	2.19			1225	0.188	-0.00545	0.196	0.275	0.22	0.221	0.192
	1225	1.04	0.643	0.771	1.19	1.87	0.774	1.18			1226	-0.1741	-0.1796	0.259	-0.141	0.311	3.09	0.431			1226	0.398	0.324	0.5	0.501	0.395	0.292	2.01			1226	0.191	0.0136	0.174	0.281	0.259	0.223	0.214
	1226	1.01	0.616	0.755	1.17	1.87	0.774	1.17			1227	-0.1741	-0.1851	0.281	-0.16	0.289	3.11	0.417			1227	0.417	0.33	0.497	0.507	0.406	0.319	1.85			1227	0.199	-0.0109	0.196	0.3	0.253	0.223	0.201
	1227	0.997	0.621	0.749	1.19	1.87	0.796	1.16			1228	-0.1851	-0.1905	0.262	-0.166	0.272	3.09	0.381			1228	0.403	0.338	0.488	0.512	0.411	0.294	1.73			1228	0.202	0.00817	0.188	0.27	0.259	0.232	0.217
	1228	1.04	0.648	0.749	1.21	1.89	0.79	1.21			1229	-0.1851	-0.1769	0.289	-0.152	0.262	3.09	0.371			1229	0.398	0.338	0.504	0.515	0.398	0.294	1.63			1229	0.188	-0.00272	0.174	0.272	0.241	0.215	0.18
	1229	1.05	0.648	0.738	1.2	1.88	0.777	1.2			1230	-0.1721	-0.1851	0.259	-0.147	0.27	3.11	0.322			1230	0.417	0.332	0.488	0.531	0.403	0.281	1.53			1230	0.199	-0.00272	0.199	0.283	0.256	0.229	0.189
	1230	1.05	0.654	0.741	1.18	1.87	0.787	1.18			1231	-0.1721	-0.1769	0.264	-0.155	0.259	3.08	0.305			1231	0.398	0.322	0.497	0.523	0.371	0.278	1.47			1231	0.185	0	0.193	0.27	0.247	0.229	0.192
	1231	1.02	0.646	0.73	1.19	1.87	0.768	1.19			1232	-0.1851	-0.1823	0.267	-0.133	0.245	3.11	0.297			1232	0.387	0.297	0.476	0.496	0.387	0.272	1.4			1232	0.196	0.0109	0.191	0.281	0.232	0.221	0.186
	1232	1.02	0.627	0.744	1.16	1.88	0.76	1.19			1233	-0.1741	-0.1769	0.262	-0.147	0.253	3.1	0.297			1233	0.406	0.302	0.504	0.518	0.379	0.27	1.32			1233	0.196	0.00272	0.196	0.275	0.229	0.232	0.189
	1233	1.02	0.632	0.744	1.19	1.9	0.785	1.19			1234	-0.1881	-0.1878	0.27	-0.171	0.232	3.12	0.251			1234	0.406	0.305	0.497	0.526	0.376	0.278	1.29			1234	0.18	0	0.172	0.259	0.223	0.204	0.174
	1234	1.04	0.648	0.777	1.15	1.9	0.782	1.18			1235	-0.1771	-0.1851	0.267	-0.16	0.237	3.11	0.264			1235	0.398	0.311	0.482	0.545	0.381	0.272	1.24			1235	0.188	0.00545	0.191	0.264	0.217	0.226	0.153
	1235	1.05	0.654	0.768	1.17	1.88	0.774	1.2			1236	-0.1741	-0.1878	0.256	-0.144	0.213	3.09	0.283			1236	0.39	0.294	0.488	0.529	0.349	0.267	1.2			1236	0.193	-0.0109	0.177	0.272	0.238	0.226	0.189
	1236	1.06	0.665	0.747	1.16	1.86	0.777	1.16			1237	-0.1801	-0.1851	0.267	-0.163	0.199	3.07	0.215			1237	0.409	0.275	0.488	0.504	0.373	0.251	1.14			1237	0.18	-0.0109	0.169	0.272	0.22	0.204	0.153
	1237	1.02	0.638	0.752	1.19	1.86	0.782	1.16			1238	-0.2021	-0.1823	0.267	-0.163	0.213	2.76	0.213			1238	0.403	0.305	0.488	0.54	0.371	0.294	1.12			1238	0.177	0.00272	0.158	0.275	0.232	0.21	0.186
	1238	0.978	0.608	0.752	1.18	1.87	0.755	1.17			1239	-0.1881	-0.1823	0.264	-0.174	0.202	2.35	0.234			1239	0.409	0.278	0.5	0.518	0.362	0.27	1.11			1239	0.183	-0.00817	0.193	0.262	0.217	0.191	0.177
	1239	1.04	0.657	0.733	1.16	1.86	0.777	1.17			1240	-0.1771	-0.1932	0.245	-0.158	0.207	1.91	0.185			1240	0.398	0.27	0.494	0.512	0.351	0.262	1.07			1240	0.193	-0.00545	0.174	0.243	0.232	0.202	0.18
	1240	0.995	0.621	0.738	1.18	1.87	0.787	1.16			1241	-0.1771	-0.1987	0.248	-0.174	0.202	1.55	0.204			1241	0.409	0.267	0.476	0.488	0.368	0.251	1.02			1241	0.193	0.00272	0.161	0.245	0.229	0.202	0.183
	1241	1.02	0.635	0.755	1.18	1.87	0.768	1.17			1242	-0.1851	-0.17417	0.281	-0.169	0.185	1.28	0.185			1242	0.401	0.27	0.479	0.463	0.354	0.253	1.02			1242	0.174	-0.0163	0.199	0.256	0.247	0.213	0.189
	1242	1	0.632	0.747	1.17	1.85	0.757	1.13			1243	-0.1741	-0.1851	0.264	-0.177	0.18	1.09	0.196			1243	0.392	0.264	0.491	0.436	0.338	0.251	1			1243	0.185	0.00817	0.172	0.256	0.208	0.207	0.177
	1243	1.01	0.629	0.728	1.15	1.87	0.793	1.16			1244	-0.1741	-0.1796	0.251	-0.163	0.191	0.913	0.193			1244	0.406	0.27	0.5	0.428	0.354	0.243	0.981			1244	0.177	-0.0218	0.18	0.259	0.235	0.196	0.183
	1244	1.03	0.654	0.744	1.18	1.87	0.782	1.16			1245	-0.1821	-0.1878	0.264	-0.158	0.188	0.815	0.193			1245	0.401	0.251	0.485	0.384	0.343	0.259	0.959			1245	0.185	0.0191	0.174	0.27	0.22	0.229	0.171
	1245	1.03	0.654	0.741	1.14	1.87	0.782	1.17			1246	-0.1911	-0.1905	0.259	-0.182	0.202	0.708	0.185			1246	0.384	0.248	0.488	0.346	0.343	0.259	0.921			1246	0.18	0.0163	0.161	0.262	0.247	0.18	0.204
	1246	0.975	0.608	0.741	1.17	1.83	0.755	1.12			1247	-0.1911	-0.1878	0.272	-0.19	0.18	0.654	0.18			1247	0.401	0.267	0.479	0.351	0.332	0.237	0.905			1247	0.18	-0.00545	0.183	0.243	0.238	0.204	0.174
	1247	0.962	0.599	0.725	1.13	1.85	0.766	1.14			1248	-0.1821	-0.1878	0.262	-0.188	0.169	0.569	0.188			1248	0.401	0.232	0.482	0.302	0.327	0.253	0.905			1248	0.185	-0.00545	0.161	0.251	0.223	0.185	0.156
	1248	0.967	0.605	0.76	1.19	1.83	0.785	1.11			1249	-0.1881	-0.2014	0.27	-0.185	0.166	0.542	0.169			1249	0.398	0.259	0.497	0.308	0.324	0.262	0.872			1249	0.188	0.00817	0.169	0.253	0.229	0.199	0.186
	1249	1.01	0.619	0.744	1.15	1.84	0.804	1.14			1250	-0.2041	-0.1932	0.262	-0.185	0.188	0.507	0.185			1250	0.411	0.223	0.497	0.272	0.302	0.243	0.872			1250	0.196	0.00272	0.174	0.275	0.208	0.174	0.159
	1250	1.02	0.64	0.757	1.16	1.88	0.777	1.14			1251	-0.1801	-0.1878	0.27	-0.19	0.147	0.485	0.153			1251	0.395	0.27	0.464	0.313	0.311	0.245	0.826			1251	0.174	0	0.163	0.253	0.204	0.207	0.162
	1251	0.995	0.624	0.741	1.17	1.87	0.763	1.17			1252	-0.1911	-0.1905	0.253	-0.185	0.161	0.452	0.15			1252	0.384	0.251	0.494	0.294	0.308	0.226	0.85			1252	0.183	0.00272	0.174	0.251	0.198	0.196	0.14
	1252	1.01	0.627	0.733	1.14	1.85	0.755	1.15			1253	-0.1771	-0.1932	0.267	-0.19	0.169	0.417	0.134			1253	0.381	0.237	0.479	0.27	0.311	0.223	0.834			1253	0.193	-0.00272	0.163	0.251	0.226	0.183	0.159
	1253	0.997	0.627	0.744	1.13	1.86	0.785	1.14			1254	-0.1991	-0.1878	0.267	-0.19	0.169	0.414	0.131			1254	0.379	0.243	0.5	0.253	0.3	0.251	0.807			1254	0.18	-0.00545	0.177	0.237	0.217	0.193	0.171
	1254	1	0.632	0.774	1.16	1.87	0.79	1.14			1255	-0.1961	-0.1905	0.281	-0.193	0.161	0.387	0.153			1255	0.371	0.232	0.473	0.253	0.311	0.237	0.79			1255	0.188	0.00545	0.172	0.27	0.201	0.188	0.146
	1255	1	0.629	0.728	1.15	1.86	0.787	1.16			1256	-0.1881	-0.1905	0.234	-0.182	0.158	0.365	0.153			1256	0.365	0.234	0.482	0.262	0.311	0.229	0.768			1256	0.185	-0.00545	0.163	0.262	0.253	0.207	0.195
	1256	0.956	0.597	0.733	1.17	1.87	0.787	1.15			1257	-0.2021	-0.1987	0.264	-0.188	0.153	0.343	0.142			1257	0.36	0.221	0.488	0.24	0.319	0.232	0.757			1257	0.188	0.00545	0.185	0.234	0.211	0.185	0.156
	1257	0.978	0.608	0.73	1.13	1.84	0.779	1.12			1258	-0.1851	-0.1987	0.24	-0.19	0.134	0.332	0.128			1258	0.362	0.229	0.488	0.24	0.289	0.229	0.752			1258	0.185	-0.0136	0.15	0.267	0.198	0.183	0.14
	1258	0.984	0.627	0.741	1.15	1.83	0.79	1.14			1259	-0.1961	-0.1987	0.272	-0.188	0.142	0.349	0.117			1259	0.349	0.256	0.473	0.262	0.281	0.223	0.741			1259	0.185	-0.0163	0.153	0.24	0.223	0.169	0.183
	1259	0.959	0.61	0.744	1.12	1.86	0.757	1.13			1260	-0.1721	-0.2014	0.251	-0.19	0.158	0.332	0.144			1260	0.346	0.234	0.485	0.24	0.294	0.253	0.76			1260	0.185	-0.00545	0.15	0.243	0.226	0.177	0.183
	1260	0.992	0.613	0.744	1.13	1.86	0.76	1.13			1261	-0.1721	-0.2014	0.218	-0.182	0.131	0.308	0.128			1261	0.351	0.226	0.5	0.237	0.283	0.21	0.736			1261	0.177	-0.0136	0.158	0.243	0.244	0.174	0.186
	1261	1.01	0.643	0.755	1.12	1.85	0.763	1.17			1262	-0.1821	-0.1932	0.226	-0.207	0.131	0.324	0.131			1262	0.327	0.223	0.494	0.229	0.278	0.213	0.711			1262	0.185	-0.00817	0.153	0.259	0.217	0.177	0.18
	1262	1.02	0.64	0.736	1.13	1.88	0.774	1.16			1263	-0.1771	-0.196	0.199	-0.199	0.125	0.316	0.139			1263	0.343	0.223	0.491	0.232	0.278	0.234	0.7			1263	0.188	-0.0136	0.169	0.232	0.25	0.177	0.192
	1263	1.03	0.651	0.728	1.15	1.85	0.768	1.17			1264	-0.2101	-0.2014	0.18	-0.207	0.174	0.292	0.131			1264	0.33	0.21	0.47	0.223	0.264	0.218	0.706			1264	0.185	-0.0136	0.166	0.24	0.22	0.169	0.162
	1264	0.975	0.616	0.728	1.14	1.85	0.76	1.16			1265	-0.1881	-0.2014	0.174	-0.182	0.136	0.281	0.131			1265	0.341	0.213	0.507	0.213	0.275	0.223	0.684			1265	0.185	-0.0218	0.144	0.237	0.198	0.166	0.174
	1265	1.01	0.635	0.714	1.11	1.86	0.744	1.14			1266	-0.1881	-0.2041	0.172	-0.188	0.136	0.3	0.114			1266	0.338	0.226	0.482	0.24	0.283	0.213	0.678			1266	0.18	-0.0245	0.158	0.226	0.204	0.172	0.165
	1266	0.981	0.613	0.733	1.13	1.86	0.757	1.15			1267	-0.1741	-0.1878	0.15	-0.212	0.117	0.256	0.117			1267	0.322	0.215	0.491	0.215	0.256	0.223	0.676			1267	0.177	-0.0191	0.153	0.229	0.208	0.191	0.165
	1267	0.992	0.629	0.717	1.12	1.84	0.763	1.11			1268	-0.1931	-0.1987	0.134	-0.199	0.125	0.272	0.106			1268	0.319	0.21	0.479	0.218	0.253	0.213	0.67			1268	0.172	-0.00545	0.153	0.237	0.201	0.174	0.14
	1268	0.962	0.597	0.733	1.16	1.85	0.771	1.15			1269	-0.2041	-0.1987	0.139	-0.193	0.142	0.278	0.109			1269	0.327	0.213	0.491	0.215	0.259	0.207	0.648			1269	0.177	-0.0136	0.166	0.251	0.186	0.21	0.143
	1269	0.959	0.605	0.714	1.14	1.85	0.747	1.19			1270	-0.1851	-0.2069	0.142	-0.185	0.12	0.27	0.112			1270	0.316	0.221	0.513	0.204	0.256	0.204	0.651			1270	0.188	0	0.144	0.234	0.211	0.183	0.18
	1270	0.967	0.602	0.719	1.14	1.85	0.752	1.15			1271	-0.1931	-0.2014	0.142	-0.209	0.15	0.264	0.109			1271	0.324	0.188	0.5	0.185	0.245	0.213	0.643			1271	0.18	-0.0163	0.18	0.243	0.226	0.177	0.18
	1271	0.967	0.616	0.711	1.12	1.86	0.747	1.17			1272	-0.2121	-0.2069	0.123	-0.19	0.142	0.229	0.0899			1272	0.308	0.218	0.479	0.207	0.256	0.213	0.602			1272	0.183	-0.0163	0.144	0.229	0.195	0.153	0.14
	1272	0.978	0.619	0.738	1.12	1.85	0.76	1.14			1273	-0.1991	-0.2041	0.109	-0.193	0.123	0.248	0.0899			1273	0.308	0.213	0.488	0.204	0.256	0.223	0.638			1273	0.18	-0.0136	0.147	0.223	0.189	0.155	0.159
	1273	0.954	0.589	0.722	1.12	1.84	0.76	1.15			1274	-0.1881	-0.196	0.125	-0.204	0.131	0.253	0.101			1274	0.3	0.204	0.47	0.183	0.256	0.204	0.627			1274	0.177	-0.0109	0.142	0.215	0.208	0.174	0.15
	1274	0.992	0.632	0.717	1.13	1.84	0.744	1.13			1275	-0.1991	-0.196	0.109	-0.185	0.136	0.253	0.136			1275	0.3	0.221	0.476	0.199	0.253	0.204	0.613			1275	0.18	0.00272	0.147	0.234	0.22	0.172	0.171
	1275	0.981	0.629	0.717	1.15	1.85	0.757	1.12			1276	-0.1961	-0.2041	0.112	-0.196	0.136	0.226	0.106			1276	0.305	0.215	0.482	0.204	0.275	0.221	0.616			1276	0.172	-0.0136	0.153	0.218	0.201	0.183	0.162
	1276	0.954	0.594	0.714	1.14	1.86	0.76	1.17			1277	-0.2101	-0.2123	0.112	-0.188	0.106	0.243	0.0899			1277	0.311	0.196	0.488	0.18	0.253	0.204	0.619			1277	0.163	-0.0163	0.155	0.226	0.204	0.172	0.146
	1277	0.926	0.578	0.719	1.14	1.81	0.749	1.12			1278	-0.2021	-0.2014	0.109	-0.22	0.0981	0.213	0.104			1278	0.294	0.204	0.482	0.199	0.245	0.207	0.594			1278	0.18	-0.0163	0.142	0.234	0.201	0.147	0.165
	1278	0.965	0.616	0.728	1.13	1.83	0.76	1.1			1279	-0.1961	-0.196	0.104	-0.185	0.0926	0.21	0.109			1279	0.281	0.21	0.482	0.191	0.27	0.191	0.605			1279	0.18	-0.0327	0.15	0.237	0.195	0.15	0.134
	1279	0.948	0.591	0.736	1.12	1.83	0.738	1.14			1280	-0.1991	-0.1987	0.0845	-0.207	0.114	0.207	0.079			1280	0.311	0.213	0.491	0.193	0.267	0.215	0.594			1280	0.169	-0.0109	0.142	0.253	0.214	0.161	0.153
	1280	0.967	0.608	0.719	1.14	1.82	0.763	1.1			1281	-0.1961	-0.2096	0.0954	-0.215	0.114	0.223	0.12			1281	0.283	0.204	0.507	0.196	0.267	0.204	0.594			1281	0.191	-0.0109	0.155	0.243	0.211	0.18	0.171
	1281	0.943	0.575	0.719	1.14	1.81	0.757	1.12			1282	-0.2041	-0.2096	0.0899	-0.229	0.12	0.221	0.0845			1282	0.292	0.196	0.485	0.172	0.253	0.193	0.575			1282	0.172	-0.0245	0.131	0.234	0.201	0.163	0.162
	1282	0.978	0.629	0.73	1.11	1.86	0.752	1.13			1283	-0.2041	-0.2041	0.0872	-0.218	0.117	0.21	0.0845			1283	0.281	0.202	0.491	0.174	0.232	0.193	0.572			1283	0.185	-0.00545	0.155	0.234	0.198	0.161	0.153
	1283	0.924	0.591	0.736	1.13	1.81	0.752	1.1			1284	-0.1991	-0.2096	0.0981	-0.201	0.106	0.218	0.0981			1284	0.292	0.202	0.47	0.191	0.267	0.177	0.567			1284	0.183	-0.0272	0.147	0.204	0.195	0.166	0.159
	1284	0.913	0.569	0.722	1.13	1.81	0.741	1.11			1285	-0.2341	-0.2014	0.079	-0.199	0.12	0.215	0.0954			1285	0.289	0.183	0.479	0.158	0.243	0.204	0.556			1285	0.166	-0.0354	0.134	0.243	0.211	0.166	0.146
	1285	0.926	0.586	0.733	1.12	1.81	0.744	1.11			1286	-0.1851	-0.2041	0.0981	-0.199	0.12	0.234	0.079			1286	0.278	0.196	0.488	0.172	0.245	0.199	0.553			1286	0.166	-0.0327	0.139	0.24	0.198	0.166	0.146
	1286	0.929	0.575	0.722	1.13	1.81	0.747	1.11			1287	-0.1851	-0.2014	0.0845	-0.204	0.0954	0.213	0.0899			1287	0.289	0.18	0.494	0.155	0.248	0.207	0.553			1287	0.161	-0.0245	0.166	0.221	0.223	0.174	0.168
	1287	0.929	0.572	0.733	1.12	1.81	0.73	1.1			1288	-0.1991	-0.2232	0.0899	-0.207	0.101	0.213	0.0845			1288	0.275	0.188	0.476	0.144	0.259	0.185	0.542			1288	0.161	-0.0272	0.147	0.237	0.177	0.161	0.119
	1288	0.943	0.597	0.736	1.11	1.82	0.76	1.12			1289	-0.2041	-0.2014	0.0763	-0.196	0.136	0.21	0.109			1289	0.275	0.202	0.491	0.174	0.264	0.191	0.548			1289	0.169	-0.0381	0.161	0.234	0.201	0.166	0.143
	1289	0.929	0.586	0.728	1.13	1.83	0.741	1.1			1290	-0.1691	-0.2041	0.0845	-0.185	0.12	0.234	0.0763			1290	0.281	0.204	0.491	0.172	0.267	0.188	0.55			1290	0.172	-0.0163	0.163	0.199	0.217	0.169	0.165
	1290	0.945	0.599	0.722	1.14	1.8	0.749	1.09			1291	-0.2211	-0.2123	0.0627	-0.207	0.117	0.218	0.0763			1291	0.278	0.183	0.491	0.15	0.237	0.196	0.569			1291	0.163	-0.0327	0.163	0.245	0.195	0.174	0.162
	1291	0.929	0.589	0.722	1.1	1.82	0.757	1.11			1292	-0.1931	-0.2014	0.0736	-0.22	0.106	0.204	0.0708			1292	0.289	0.185	0.476	0.166	0.27	0.188	0.529			1292	0.174	-0.0381	0.158	0.259	0.189	0.166	0.143
	1292	0.935	0.599	0.708	1.1	1.81	0.741	1.1			1293	-0.2021	-0.2069	0.0736	-0.207	0.106	0.21	0.0681			1293	0.27	0.183	0.418	0.158	0.262	0.196	0.51			1293	0.18	-0.0163	0.136	0.229	0.208	0.161	0.156
	1293	0.937	0.578	0.725	1.13	1.81	0.747	1.1			1294	-0.2021	-0.2069	0.0736	-0.193	0.109	0.193	0.079			1294	0.262	0.169	0.369	0.136	0.24	0.177	0.531			1294	0.166	-0.0245	0.147	0.218	0.204	0.153	0.168
	1294	0.935	0.58	0.719	1.16	1.8	0.763	1.07			1295	-0.2101	-0.2014	0.0627	-0.22	0.0926	0.188	0.079			1295	0.278	0.199	0.339	0.163	0.264	0.191	0.51			1295	0.166	-0.03	0.136	0.223	0.186	0.144	0.146
	1295	0.913	0.575	0.722	1.15	1.81	0.752	1.09			1296	-0.2021	-0.2014	0.0572	-0.199	0.0926	0.196	0.0817			1296	0.27	0.177	0.323	0.155	0.253	0.199	0.52			1296	0.188	-0.0272	0.131	0.207	0.192	0.139	0.146
	1296	0.899	0.561	0.708	1.17	1.81	0.744	1.1			1297	-0.1911	-0.2014	0.0545	-0.212	0.0872	0.191	0.0627			1297	0.253	0.193	0.287	0.172	0.256	0.188	0.501			1297	0.163	-0.03	0.136	0.226	0.204	0.155	0.143
	1297	0.907	0.583	0.711	1.13	1.8	0.782	1.08			1298	-0.1961	-0.2041	0.0654	-0.223	0.0926	0.202	0.0654			1298	0.267	0.18	0.259	0.147	0.272	0.18	0.515			1298	0.169	-0.0245	0.15	0.229	0.195	0.161	0.134
	1298	0.905	0.567	0.728	1.15	1.82	0.755	1.11			1299	-0.2121	-0.2014	0.0572	-0.207	0.0954	0.188	0.0654			1299	0.262	0.191	0.262	0.158	0.262	0.185	0.504			1299	0.174	-0.0409	0.144	0.24	0.177	0.161	0.128
	1299	0.894	0.564	0.725	1.12	1.83	0.738	1.11			1300	-0.1961	-0.2014	0.0409	-0.218	0.117	0.191	0.0681			1300	0.27	0.188	0.272	0.136	0.267	0.177	0.512			1300	0.161	-0.03	0.131	0.223	0.174	0.142	0.128
	1300	0.918	0.58	0.719	1.13	1.81	0.741	1.1			1301	-0.2151	-0.215	0.0736	-0.215	0.0954	0.204	0.0736			1301	0.256	0.188	0.247	0.153	0.262	0.177	0.507			1301	0.169	-0.0518	0.155	0.196	0.214	0.172	0.156
	1301	0.907	0.583	0.719	1.12	1.81	0.733	1.1			1302	-0.2071	-0.2178	0.0409	-0.204	0.117	0.191	0.0681			1302	0.262	0.191	0.259	0.142	0.275	0.18	0.501			1302	0.172	-0.0327	0.15	0.218	0.204	0.144	0.168
	1302	0.918	0.597	0.747	1.13	1.83	0.747	1.11			1303	-0.2101	-0.2178	0.0599	-0.218	0.0708	0.18	0.0572			1303	0.278	0.169	0.266	0.131	0.259	0.185	0.493			1303	0.144	-0.0245	0.123	0.202	0.177	0.139	0.131
	1303	0.918	0.586	0.717	1.15	1.8	0.736	1.09			1304	-0.2041	-0.2041	0.0681	-0.223	0.079	0.18	0.0409			1304	0.264	0.163	0.217	0.114	0.262	0.158	0.493			1304	0.169	-0.0218	0.12	0.223	0.186	0.131	0.143
	1304	0.899	0.575	0.717	1.14	1.81	0.744	1.1			1305	-0.2151	-0.2178	0.0518	-0.22	0.106	0.183	0.0899			1305	0.27	0.183	0.244	0.153	0.256	0.166	0.477			1305	0.155	-0.0163	0.142	0.221	0.189	0.136	0.137
	1305	0.899	0.572	0.703	1.11	1.82	0.738	1.11			1306	-0.1991	-0.2259	0.0681	-0.226	0.0872	0.191	0.0708			1306	0.259	0.185	0.229	0.15	0.251	0.161	0.48			1306	0.166	-0.0245	0.131	0.226	0.168	0.163	0.134
	1306	0.907	0.567	0.698	1.13	1.81	0.747	1.08			1307	-0.2101	-0.2041	0.0354	-0.234	0.106	0.177	0.0654			1307	0.248	0.191	0.223	0.142	0.248	0.18	0.485			1307	0.169	-0.0381	0.158	0.213	0.18	0.144	0.128
	1307	0.886	0.556	0.703	1.12	1.79	0.73	1.1			1308	-0.2181	-0.2123	0.0436	-0.22	0.0872	0.183	0.0545			1308	0.27	0.18	0.217	0.128	0.245	0.158	0.488			1308	0.161	-0.0381	0.104	0.226	0.214	0.139	0.156
	1308	0.891	0.572	0.714	1.16	1.8	0.736	1.1			1309	-0.1821	-0.2123	0.049	-0.212	0.0872	0.18	0.0654			1309	0.262	0.18	0.201	0.153	0.245	0.161	0.477			1309	0.15	-0.0463	0.131	0.199	0.211	0.131	0.171
	1309	0.918	0.597	0.7	1.14	1.81	0.741	1.09			1310	-0.2101	-0.2096	0.0654	-0.212	0.101	0.185	0.0654			1310	0.245	0.177	0.208	0.142	0.27	0.18	0.482			1310	0.161	-0.0163	0.112	0.223	0.165	0.155	0.113
	1310	0.902	0.591	0.711	1.14	1.8	0.757	1.1			1311	-0.1931	-0.2205	0.0654	-0.223	0.0872	0.193	0.0817			1311	0.256	0.177	0.189	0.131	0.243	0.158	0.469			1311	0.155	-0.0245	0.15	0.218	0.192	0.136	0.15
	1311	0.924	0.608	0.711	1.12	1.82	0.757	1.11			1312	-0.2071	-0.215	0.049	-0.234	0.101	0.169	0.0436			1312	0.243	0.174	0.217	0.139	0.251	0.142	0.463			1312	0.169	-0.0354	0.144	0.204	0.198	0.128	0.153
	1312	0.913	0.594	0.687	1.12	1.77	0.747	1.07			1313	-0.2101	-0.1987	0.0708	-0.199	0.0926	0.183	0.0654			1313	0.245	0.177	0.198	0.123	0.245	0.174	0.46			1313	0.155	-0.03	0.136	0.218	0.189	0.142	0.137
	1313	0.899	0.578	0.698	1.12	1.8	0.755	1.1			1314	-0.1991	-0.2014	0.049	-0.22	0.109	0.169	0.079			1314	0.248	0.161	0.214	0.114	0.223	0.153	0.474			1314	0.158	-0.0109	0.142	0.207	0.189	0.158	0.122
	1314	0.894	0.586	0.711	1.13	1.8	0.738	1.08			1315	-0.2121	-0.2123	0.0627	-0.204	0.0817	0.18	0.0654			1315	0.248	0.172	0.195	0.123	0.234	0.163	0.447			1315	0.172	-0.049	0.134	0.215	0.195	0.134	0.156
	1315	0.91	0.594	0.725	1.15	1.79	0.749	1.07			1316	-0.2101	-0.215	0.0599	-0.218	0.079	0.185	0.0518			1316	0.262	0.177	0.204	0.123	0.251	0.161	0.463			1316	0.161	-0.0163	0.125	0.213	0.177	0.136	0.116
	1316	0.886	0.583	0.719	1.14	1.77	0.744	1.04			1317	-0.2341	-0.2178	0.0327	-0.226	0.0845	0.153	0.0708			1317	0.251	0.172	0.22	0.125	0.243	0.15	0.45			1317	0.161	-0.0136	0.131	0.223	0.171	0.134	0.119
	1317	0.883	0.58	0.711	1.14	1.77	0.744	1.06			1318	-0.1931	-0.2096	0.0654	-0.223	0.0981	0.166	0.0545			1318	0.245	0.183	0.177	0.142	0.259	0.153	0.452			1318	0.163	-0.0354	0.147	0.221	0.198	0.147	0.162
	1318	0.894	0.597	0.708	1.13	1.77	0.747	1.06			1319	-0.2181	-0.2069	0.0654	-0.196	0.0763	0.169	0.0708			1319	0.253	0.153	0.195	0.114	0.256	0.163	0.452			1319	0.158	-0.0463	0.128	0.196	0.192	0.147	0.14
	1319	0.894	0.599	0.684	1.12	1.78	0.752	1.08			1320	-0.2101	-0.2123	0.0272	-0.204	0.0708	0.163	0.0627			1320	0.256	0.172	0.177	0.123	0.251	0.15	0.439			1320	0.183	-0.0381	0.117	0.202	0.204	0.142	0.125
	1320	0.877	0.586	0.719	1.14	1.81	0.73	1.11			1321	-0.1931	-0.2232	0.0763	-0.237	0.0899	0.196	0.0518			1321	0.243	0.161	0.183	0.106	0.223	0.144	0.455			1321	0.161	-0.0354	0.125	0.21	0.201	0.144	0.159
	1321	0.85	0.564	0.706	1.14	1.8	0.747	1.07			1322	-0.2121	-0.2178	0.0518	-0.231	0.0981	0.161	0.0436			1322	0.237	0.161	0.174	0.12	0.251	0.163	0.444			1322	0.172	-0.0272	0.142	0.202	0.143	0.15	0.11
	1322	0.875	0.583	0.714	1.11	1.8	0.736	1.11			1323	-0.1961	-0.2205	0.049	-0.207	0.0872	0.163	0.0627			1323	0.251	0.169	0.177	0.112	0.237	0.161	0.439			1323	0.155	-0.0245	0.131	0.199	0.162	0.134	0.134
	1323	0.896	0.61	0.719	1.13	1.81	0.76	1.1			1324	-0.2261	-0.2123	0.0545	-0.226	0.0763	0.169	0.0572			1324	0.234	0.169	0.18	0.114	0.229	0.15	0.441			1324	0.163	-0.0191	0.125	0.204	0.168	0.128	0.104
	1324	0.888	0.602	0.706	1.13	1.8	0.752	1.08			1325	-0.2181	-0.2069	0.0218	-0.218	0.0708	0.158	0.0627			1325	0.243	0.172	0.174	0.114	0.243	0.153	0.447			1325	0.166	-0.0354	0.136	0.21	0.189	0.112	0.14
	1325	0.88	0.575	0.689	1.12	1.79	0.741	1.05			1326	-0.2231	-0.215	0.0381	-0.234	0.0599	0.161	0.0599			1326	0.24	0.155	0.183	0.117	0.229	0.134	0.447			1326	0.163	-0.0463	0.144	0.215	0.168	0.114	0.125
	1326	0.864	0.569	0.689	1.13	1.82	0.747	1.09			1327	-0.2121	-0.2069	0.0381	-0.229	0.0872	0.158	0.0518			1327	0.234	0.169	0.162	0.12	0.232	0.161	0.431			1327	0.163	-0.0381	0.117	0.196	0.159	0.136	0.104
	1327	0.839	0.575	0.703	1.12	1.8	0.741	1.08			1328	-0.2151	-0.2069	0.0218	-0.218	0.0899	0.163	0.03			1328	0.24	0.185	0.171	0.136	0.237	0.155	0.441			1328	0.158	-0.0572	0.123	0.202	0.211	0.134	0.134
	1328	0.858	0.561	0.7	1.11	1.8	0.736	1.08			1329	-0.2321	-0.2123	0.049	-0.226	0.0817	0.166	0.0272			1329	0.243	0.161	0.177	0.12	0.237	0.144	0.455			1329	0.163	-0.0409	0.128	0.202	0.174	0.131	0.113
	1329	0.866	0.583	0.714	1.13	1.81	0.736	1.08			1330	-0.1991	-0.215	0.0381	-0.239	0.0736	0.147	0.0708			1330	0.251	0.191	0.177	0.139	0.243	0.147	0.436			1330	0.155	-0.0409	0.134	0.21	0.186	0.142	0.131
	1330	0.864	0.564	0.7	1.14	1.79	0.73	1.08			1331	-0.2121	-0.215	0.0272	-0.226	0.0817	0.147	0.0354			1331	0.24	0.185	0.168	0.131	0.221	0.153	0.447			1331	0.166	-0.0272	0.112	0.193	0.162	0.131	0.116
	1331	0.866	0.599	0.692	1.1	1.79	0.741	1.08			1332	-0.2151	-0.2205	0.00817	-0.234	0.0899	0.15	0.0518			1332	0.232	0.158	0.162	0.104	0.223	0.155	0.452			1332	0.161	-0.0409	0.117	0.213	0.186	0.104	0.137
	1332	0.847	0.564	0.7	1.1	1.82	0.73	1.08			1333	-0.2151	-0.2232	0.0381	-0.22	0.0599	0.166	0.0354			1333	0.243	0.147	0.165	0.0872	0.204	0.142	0.422			1333	0.163	-0.0354	0.114	0.202	0.18	0.106	0.137
	1333	0.853	0.589	0.7	1.13	1.82	0.749	1.08			1334	-0.2021	-0.2205	0.0245	-0.2531	0.079	0.177	0.0518			1334	0.251	0.169	0.165	0.12	0.234	0.15	0.409			1334	0.153	-0.0463	0.12	0.213	0.171	0.142	0.122
	1334	0.883	0.583	0.687	1.16	1.8	0.733	1.09			1335	-0.2231	-0.2096	0.0354	-0.231	0.0763	0.166	0.0599			1335	0.226	0.169	0.14	0.12	0.202	0.155	0.431			1335	0.158	-0.0272	0.134	0.18	0.183	0.139	0.14
	1335	0.858	0.578	0.695	1.15	1.81	0.741	1.08			1336	-0.2101	-0.2123	0.0272	-0.226	0.0817	0.153	0.0463			1336	0.251	0.158	0.168	0.0981	0.234	0.134	0.414			1336	0.169	-0.0354	0.123	0.21	0.165	0.123	0.146
	1336	0.864	0.605	0.703	1.13	1.79	0.747	1.07			1337	-0.2071	-0.2096	0.0354	-0.215	0.0654	0.153	0.0654			1337	0.243	0.161	0.162	0.109	0.248	0.142	0.403			1337	0.153	-0.0572	0.12	0.215	0.174	0.134	0.128
	1337	0.842	0.567	0.689	1.16	1.81	0.711	1.08			1338	-0.2021	-0.2232	0.0518	-0.229	0.0817	0.158	0.0381			1338	0.232	0.153	0.153	0.104	0.213	0.139	0.417			1338	0.144	-0.0572	0.128	0.18	0.171	0.125	0.119
	1338	0.85	0.572	0.714	1.15	1.79	0.736	1.09			1339	-0.2041	-0.215	0.049	-0.226	0.0763	0.174	0.0409			1339	0.229	0.177	0.162	0.112	0.218	0.136	0.401			1339	0.144	-0.049	0.123	0.193	0.162	0.12	0.119
	1339	0.845	0.575	0.692	1.17	1.81	0.747	1.08			1340	-0.2291	-0.2178	0.0245	-0.234	0.0763	0.139	0.0245			1340	0.232	0.161	0.156	0.0981	0.215	0.15	0.428			1340	0.155	-0.049	0.131	0.213	0.168	0.104	0.113
	1340	0.875	0.583	0.714	1.13	1.8	0.733	1.08			1341	-0.2231	-0.2205	0.03	-0.239	0.0654	0.172	0.0436			1341	0.223	0.155	0.153	0.114	0.21	0.139	0.401			1341	0.15	-0.0518	0.142	0.193	0.156	0.123	0.128
	1341	0.88	0.605	0.703	1.15	1.8	0.725	1.05			1342	-0.2121	-0.2205	0.0272	-0.231	0.079	0.163	0.0191			1342	0.232	0.163	0.168	0.112	0.226	0.142	0.409			1342	0.155	-0.0354	0.12	0.215	0.174	0.128	0.122
	1342	0.85	0.575	0.676	1.12	1.82	0.757	1.08			1343	-0.2041	-0.2178	0.0327	-0.2449	0.0845	0.155	0.049			1343	0.226	0.161	0.146	0.0926	0.202	0.125	0.42			1343	0.144	-0.0409	0.144	0.21	0.162	0.131	0.107
	1343	0.872	0.586	0.695	1.13	1.8	0.747	1.07			1344	-0.2041	-0.2096	0.049	-0.218	0.0708	0.153	0.0354			1344	0.237	0.18	0.143	0.117	0.199	0.125	0.403			1344	0.15	-0.0463	0.144	0.199	0.195	0.128	0.153
	1344	0.866	0.583	0.708	1.12	1.81	0.755	1.07			1345	-0.1961	-0.2178	0.0436	-0.2449	0.0926	0.166	0.0409			1345	0.234	0.158	0.146	0.109	0.223	0.144	0.42			1345	0.166	-0.0518	0.114	0.204	0.171	0.136	0.131
	1345	0.839	0.559	0.708	1.13	1.81	0.747	1.08			1346	-0.2151	-0.215	0.03	-0.237	0.0463	0.155	0.0572			1346	0.226	0.177	0.156	0.12	0.229	0.142	0.409			1346	0.153	-0.0381	0.101	0.213	0.195	0.109	0.125
	1346	0.845	0.564	0.689	1.15	1.78	0.76	1.05			1347	-0.2151	-0.2178	0.0218	-0.2449	0.0627	0.147	0.0572			1347	0.234	0.169	0.165	0.12	0.234	0.131	0.425			1347	0.161	-0.0599	0.109	0.18	0.174	0.112	0.122
	1347	0.891	0.597	0.711	1.14	1.77	0.757	1.04			1348	-0.2211	-0.2178	0.0218	-0.223	0.0654	0.147	0.0627			1348	0.24	0.158	0.18	0.0954	0.229	0.109	0.409			1348	0.142	-0.0463	0.117	0.204	0.186	0.109	0.14
	1348	0.883	0.594	0.717	1.11	1.79	0.738	1.06			1349	-0.2151	-0.2123	0.0409	-0.231	0.0654	0.153	0.0409			1349	0.226	0.172	0.153	0.114	0.215	0.123	0.409			1349	0.158	-0.0436	0.0845	0.215	0.14	0.125	0.11
	1349	0.891	0.605	0.703	1.13	1.79	0.738	1.07			1350	-0.2231	-0.2259	0.03	-0.22	0.0518	0.139	0.0436			1350	0.229	0.161	0.165	0.114	0.215	0.134	0.411			1350	0.15	-0.0463	0.117	0.199	0.168	0.101	0.0977
	1350	0.853	0.58	0.689	1.12	1.81	0.744	1.08			1351	-0.2321	-0.2232	0.0218	-0.22	0.0654	0.144	0.0354			1351	0.223	0.158	0.146	0.114	0.215	0.147	0.381			1351	0.161	-0.0327	0.117	0.221	0.189	0.106	0.128
	1351	0.85	0.575	0.714	1.16	1.79	0.741	1.07			1352	-0.2101	-0.2178	0.0327	-0.2504	0.0763	0.142	0.0409			1352	0.234	0.174	0.137	0.114	0.223	0.117	0.387			1352	0.155	-0.0409	0.109	0.213	0.171	0.125	0.116
	1352	0.864	0.591	0.717	1.14	1.78	0.752	1.06			1353	-0.2291	-0.2123	0.0436	-0.231	0.0708	0.147	0.0354			1353	0.234	0.158	0.159	0.0981	0.232	0.136	0.42			1353	0.155	-0.0409	0.136	0.218	0.171	0.12	0.119
	1353	0.875	0.597	0.695	1.14	1.77	0.768	1.05			1354	-0.2231	-0.2178	0.0272	-0.209	0.0817	0.153	0.0545			1354	0.24	0.155	0.156	0.0954	0.21	0.136	0.398			1354	0.15	-0.0545	0.131	0.204	0.183	0.142	0.143
	1354	0.823	0.564	0.692	1.12	1.8	0.749	1.06			1355	-0.1911	-0.2178	0.0354	-0.2504	0.0654	0.153	0.03			1355	0.237	0.153	0.156	0.0872	0.202	0.117	0.395			1355	0.153	-0.0518	0.12	0.202	0.162	0.101	0.113
	1355	0.839	0.564	0.703	1.12	1.79	0.766	1.07			1356	-0.2021	-0.2123	0.0191	-0.237	0.0572	0.147	0.0518			1356	0.223	0.153	0.159	0.0872	0.218	0.109	0.384			1356	0.144	-0.0518	0.112	0.202	0.171	0.114	0.128
	1356	0.85	0.583	0.698	1.12	1.78	0.747	1.06			1357	-0.1991	-0.2205	0.0218	-0.242	0.0681	0.158	0.0463			1357	0.226	0.169	0.143	0.114	0.207	0.117	0.384			1357	0.147	-0.0545	0.104	0.177	0.168	0.112	0.11
	1357	0.861	0.575	0.708	1.13	1.78	0.741	1.04			1358	-0.2041	-0.2123	0.0163	-0.234	0.0872	0.15	0.0327			1358	0.221	0.172	0.15	0.106	0.204	0.128	0.39			1358	0.163	-0.0327	0.104	0.202	0.198	0.101	0.14
	1358	0.872	0.599	0.714	1.15	1.77	0.741	1.05			1359	-0.2041	-0.2314	0.03	-0.231	0.0872	0.163	0.0354			1359	0.221	0.142	0.134	0.0845	0.207	0.136	0.411			1359	0.147	-0.0463	0.0926	0.196	0.162	0.0981	0.119
	1359	0.875	0.61	0.717	1.14	1.77	0.736	1.04			1360	-0.2151	-0.215	0.0245	-0.239	0.0708	0.161	0.0245			1360	0.226	0.172	0.14	0.114	0.188	0.117	0.379			1360	0.166	-0.0463	0.117	0.196	0.15	0.125	0.0977
	1360	0.875	0.589	0.708	1.14	1.75	0.741	1.02			1361	-0.2181	-0.2178	0.0218	-0.2476	0.0436	0.147	0.0763			1361	0.21	0.144	0.146	0.0654	0.223	0.123	0.392			1361	0.155	-0.0436	0.114	0.174	0.201	0.106	0.146
	1361	0.856	0.564	0.708	1.13	1.75	0.722	1.02			1362	-0.2071	-0.2259	0.0163	-0.242	0.0845	0.139	0.0245			1362	0.213	0.172	0.137	0.104	0.204	0.117	0.373			1362	0.158	-0.0409	0.139	0.204	0.174	0.123	0.113
	1362	0.853	0.572	0.698	1.12	1.77	0.744	1.07			1363	-0.2151	-0.2178	0.0354	-0.242	0.0736	0.161	0.0518			1363	0.21	0.163	0.146	0.0981	0.202	0.134	0.39			1363	0.153	-0.0518	0.0981	0.207	0.189	0.112	0.119
	1363	0.847	0.591	0.692	1.14	1.79	0.733	1.05			1364	-0.2291	-0.2259	0.0136	-0.229	0.0518	0.155	0.0191			1364	0.223	0.169	0.156	0.123	0.207	0.123	0.387			1364	0.153	-0.0518	0.117	0.183	0.168	0.0954	0.107
	1364	0.861	0.586	0.692	1.14	1.8	0.736	1.05			1365	-0.2151	-0.2205	0.0272	-0.231	0.049	0.142	0.03			1365	0.221	0.161	0.156	0.0872	0.21	0.128	0.379			1365	0.172	-0.0436	0.125	0.213	0.174	0.117	0.131
	1365	0.828	0.561	0.678	1.11	1.77	0.741	1.05			1366	-0.2291	-0.2096	0.0327	-0.2531	0.049	0.136	0.0436			1366	0.218	0.163	0.131	0.0926	0.193	0.134	0.376			1366	0.161	-0.049	0.0954	0.21	0.174	0.123	0.116
	1366	0.853	0.561	0.684	1.13	1.78	0.744	1.04			1367	-0.2151	-0.2232	0.0245	-0.229	0.0681	0.147	0.0218			1367	0.21	0.163	0.159	0.0845	0.199	0.125	0.387			1367	0.147	-0.0545	0.123	0.202	0.171	0.123	0.119
	1367	0.839	0.567	0.703	1.13	1.77	0.733	1.04			1368	-0.1881	-0.215	0.03	-0.231	0.0736	0.147	0.0163			1368	0.204	0.163	0.15	0.0872	0.229	0.106	0.387			1368	0.155	-0.0572	0.125	0.21	0.162	0.106	0.116
	1368	0.864	0.583	0.692	1.12	1.77	0.736	1.03			1369	-0.2021	-0.215	0.0163	-0.242	0.0654	0.134	0.0327			1369	0.21	0.153	0.143	0.0817	0.215	0.112	0.373			1369	0.155	-0.0545	0.117	0.207	0.146	0.104	0.0946
	1369	0.837	0.556	0.687	1.13	1.79	0.733	1.07			1370	-0.2261	-0.2341	0.00817	-0.229	0.0763	0.123	0.0381			1370	0.218	0.177	0.156	0.104	0.196	0.128	0.373			1370	0.15	-0.0545	0.101	0.196	0.198	0.106	0.128
	1370	0.831	0.569	0.687	1.12	1.78	0.738	1.05			1371	-0.2151	-0.2368	0.0218	-0.242	0.0545	0.131	0.03			1371	0.232	0.163	0.156	0.0926	0.215	0.12	0.387			1371	0.155	-0.0354	0.114	0.188	0.168	0.101	0.113
	1371	0.847	0.58	0.695	1.11	1.77	0.738	1.04			1372	-0.2291	-0.2314	0.0218	-0.239	0.0708	0.153	0.0463			1372	0.21	0.163	0.146	0.0981	0.218	0.114	0.371			1372	0.142	-0.0545	0.104	0.202	0.165	0.101	0.128
	1372	0.817	0.548	0.678	1.13	1.79	0.744	1.05			1373	-0.2321	-0.2232	0.00817	-0.2449	0.0599	0.131	0.0163			1373	0.215	0.147	0.153	0.0681	0.21	0.117	0.384			1373	0.163	-0.0572	0.12	0.183	0.171	0.0872	0.101
	1373	0.837	0.567	0.692	1.14	1.79	0.738	1.05			1374	-0.2291	-0.2232	0.0272	-0.239	0.0736	0.153	0.0354			1374	0.21	0.147	0.14	0.0817	0.196	0.109	0.373			1374	0.163	-0.0436	0.125	0.193	0.177	0.109	0.11
	1374	0.856	0.594	0.687	1.1	1.78	0.714	1.04			1375	-0.2071	-0.2178	0.0191	-0.234	0.0436	0.128	0.0163			1375	0.215	0.163	0.14	0.0954	0.204	0.131	0.368			1375	0.15	-0.049	0.0981	0.226	0.183	0.123	0.143
	1375	0.831	0.564	0.681	1.1	1.76	0.725	1.02			1376	-0.2291	-0.2287	0.0163	-0.239	0.0708	0.131	0.0218			1376	0.226	0.169	0.122	0.101	0.213	0.12	0.371			1376	0.147	-0.0436	0.12	0.185	0.18	0.0899	0.128
	1376	0.831	0.553	0.673	1.13	1.78	0.738	1.05			1377	-0.2291	-0.2123	0	-0.22	0.0599	0.128	0.0409			1377	0.218	0.161	0.137	0.0872	0.21	0.136	0.387			1377	0.15	-0.0463	0.104	0.188	0.153	0.0981	0.104
	1377	0.858	0.594	0.681	1.16	1.77	0.73	1.01			1378	-0.2121	-0.215	0.0218	-0.2504	0.0463	0.155	0.0163			1378	0.218	0.172	0.128	0.0899	0.215	0.109	0.371			1378	0.142	-0.0463	0.0981	0.21	0.162	0.101	0.119
	1378	0.837	0.597	0.681	1.15	1.79	0.755	1.04			1379	-0.2291	-0.2178	0.0245	-0.2531	0.0327	0.131	0.0381			1379	0.215	0.15	0.165	0.0763	0.207	0.12	0.387			1379	0.144	-0.0545	0.104	0.193	0.168	0.0899	0.128
	1379	0.839	0.567	0.668	1.17	1.77	0.73	1.05			1380	-0.2151	-0.2259	0.0136	-0.2558	0.0817	0.131	0.0272			1380	0.207	0.163	0.131	0.0899	0.215	0.12	0.365			1380	0.153	-0.0354	0.117	0.172	0.18	0.12	0.137
	1380	0.858	0.599	0.676	1.13	1.8	0.728	1.06			1381	-0.2211	-0.2341	0.0272	-0.2613	0.0354	0.142	0.0409			1381	0.223	0.147	0.128	0.0872	0.193	0.104	0.384			1381	0.153	-0.0545	0.112	0.183	0.146	0.104	0.11
	1381	0.845	0.583	0.684	1.15	1.78	0.725	1.04			1382	-0.2151	-0.2178	0.00545	-0.2504	0.049	0.136	0.0136			1382	0.202	0.158	0.146	0.0817	0.207	0.106	0.349			1382	0.15	-0.0681	0.104	0.185	0.171	0.0845	0.0977
	1382	0.837	0.569	0.681	1.12	1.75	0.733	1.04			1383	-0.2121	-0.2205	0.0354	-0.2504	0.049	0.147	0.0245			1383	0.21	0.153	0.131	0.0736	0.204	0.117	0.376			1383	0.15	-0.0518	0.104	0.172	0.156	0.0899	0.119
	1383	0.847	0.569	0.706	1.13	1.77	0.752	1.03			1384	-0.2261	-0.2232	0.03	-0.2476	0.0627	0.136	0.0436			1384	0.213	0.169	0.15	0.0872	0.196	0.109	0.368			1384	0.163	-0.0409	0.0954	0.193	0.177	0.123	0.131
	1384	0.853	0.58	0.687	1.12	1.8	0.744	1.05			1385	-0.2151	-0.215	0.0272	-0.237	0.0436	0.147	0.0272			1385	0.215	0.158	0.146	0.0817	0.183	0.0954	0.387			1385	0.153	-0.0545	0.131	0.174	0.162	0.0954	0.107
	1385	0.842	0.572	0.673	1.13	1.8	0.738	1.05			1386	-0.2181	-0.2205	0.00545	-0.2531	0.0327	0.117	0.00545			1386	0.21	0.166	0.137	0.0926	0.207	0.112	0.373			1386	0.155	-0.0572	0.0899	0.18	0.159	0.0899	0.113
	1386	0.839	0.58	0.668	1.15	1.78	0.714	1.04			1387	-0.2151	-0.2341	0.0163	-0.264	0.0708	0.142	0.049			1387	0.21	0.142	0.128	0.0654	0.218	0.134	0.368			1387	0.15	-0.0463	0.125	0.185	0.156	0.131	0.122
	1387	0.891	0.597	0.657	1.14	1.75	0.747	0.997			1388	-0.2341	-0.2341	0.0136	-0.242	0.0572	0.12	0.03			1388	0.204	0.172	0.131	0.0926	0.215	0.109	0.354			1388	0.144	-0.0463	0.117	0.174	0.156	0.104	0.116
	1388	0.883	0.594	0.698	1.11	1.77	0.73	1.04			1389	-0.2231	-0.2259	0.0136	-0.2504	0.0572	0.139	0.0136			1389	0.202	0.161	0.134	0.0763	0.213	0.117	0.384			1389	0.144	-0.0572	0.0872	0.185	0.18	0.106	0.107
	1389	0.891	0.605	0.681	1.13	1.76	0.741	1.04			1390	-0.2291	-0.2232	0.00545	-0.231	0.0708	0.123	0.0191			1390	0.202	0.163	0.143	0.079	0.218	0.101	0.373			1390	0.15	-0.049	0.106	0.199	0.165	0.0872	0.116
	1390	0.853	0.58	0.67	1.12	1.77	0.757	1.04			1391	-0.2341	-0.2287	0.00817	-0.2504	0.0409	0.128	0.0381			1391	0.207	0.158	0.15	0.0899	0.202	0.0981	0.368			1391	0.144	-0.0436	0.109	0.193	0.174	0.109	0.125
	1391	0.85	0.575	0.659	1.16	1.77	0.736	1.04			1392	-0.2231	-0.2314	0.0327	-0.2558	0.0409	0.134	0.0545			1392	0.207	0.163	0.125	0.0845	0.207	0.104	0.376			1392	0.147	-0.0518	0.109	0.191	0.171	0.109	0.131
	1392	0.864	0.591	0.681	1.14	1.77	0.744	1.02			1393	-0.2321	-0.2314	0.00545	-0.237	0.0436	0.125	0.0354			1393	0.204	0.172	0.128	0.0899	0.207	0.0926	0.36			1393	0.131	-0.0409	0.123	0.174	0.165	0.112	0.116
	1393	0.875	0.597	0.692	1.14	1.78	0.736	1.03			1394	-0.2291	-0.2232	0.0327	-0.2504	0.0681	0.158	0.0381			1394	0.207	0.161	0.14	0.0817	0.196	0.0899	0.373			1394	0.139	-0.0518	0.106	0.191	0.15	0.0845	0.11
	1394	0.823	0.564	0.692	1.12	1.78	0.706	1.03			1395	-0.2211	-0.2178	0.0136	-0.223	0.0599	0.128	0.0518			1395	0.202	0.142	0.14	0.0763	0.204	0.112	0.371			1395	0.144	-0.049	0.123	0.191	0.162	0.0954	0.0977
	1395	0.839	0.564	0.684	1.12	1.75	0.725	1.03			1396	-0.2231	-0.2287	0.0245	-0.231	0.0599	0.136	0.0109			1396	0.199	0.158	0.113	0.0763	0.226	0.114	0.349			1396	0.153	-0.0599	0.104	0.185	0.171	0.0926	0.11
	1396	0.85	0.583	0.676	1.12	1.76	0.747	1.01			1397	-0.2371	-0.2368	0.00272	-0.239	0.0545	0.136	0.0163			1397	0.21	0.163	0.134	0.0817	0.237	0.104	0.346			1397	0.136	-0.0545	0.104	0.172	0.186	0.0763	0.131
	1397	0.861	0.575	0.673	1.13	1.76	0.744	1.02			1398	-0.2421	-0.2259	0.0218	-0.2531	0.0572	0.109	0.0245			1398	0.204	0.15	0.143	0.0708	0.237	0.104	0.368			1398	0.155	-0.0654	0.12	0.207	0.168	0.109	0.11
	1398	0.872	0.599	0.681	1.15	1.78	0.741	1.03			1399	-0.2371	-0.2178	0.00817	-0.239	0.0518	0.125	0.03			1399	0.221	0.172	0.14	0.0845	0.234	0.112	0.351			1399	0.144	-0.0572	0.123	0.174	0.165	0.109	0.113
	1399	0.875	0.61	0.657	1.14	1.76	0.717	1.02			1400	-0.2321	-0.2232	0.0163	-0.242	0.0627	0.12	-0.00817			1400	0.21	0.158	0.122	0.0681	0.232	0.0899	0.371			1400	0.142	-0.0354	0.106	0.174	0.162	0.101	0.107
	1400	0.875	0.589	0.681	1.14	1.77	0.755	1.04			1401	-0.2151	-0.2259	0.0163	-0.237	0.0354	0.134	0.0191			1401	0.213	0.169	0.125	0.079	0.229	0.0981	0.365			1401	0.147	-0.0654	0.104	0.18	0.15	0.106	0.0977
	1401	0.856	0.564	0.684	1.13	1.79	0.747	1.04			1402	-0.2371	-0.2341	0.0163	-0.2504	0.0599	0.12	0.03			1402	0.21	0.163	0.125	0.0681	0.215	0.104	0.373			1402	0.15	-0.0518	0.0926	0.188	0.18	0.0872	0.104
	1402	0.853	0.572	0.678	1.12	1.76	0.725	1			1403	-0.2181	-0.2259	0.0109	-0.2531	0.0327	0.112	0.0136			1403	0.199	0.166	0.122	0.0763	0.221	0.101	0.357			1403	0.147	-0.0381	0.0926	0.169	0.174	0.0981	0.131
	1403	0.847	0.591	0.689	1.14	1.77	0.744	1.02			1404	-0.2101	-0.2232	0.0109	-0.234	0.0436	0.12	-0.00545			1404	0.213	0.172	0.122	0.0817	0.234	0.104	0.36			1404	0.15	-0.0599	0.101	0.183	0.168	0.0899	0.113
	1404	0.861	0.586	0.665	1.14	1.76	0.744	1.02			1405	-0.2121	-0.2287	0.03	-0.239	0.0763	0.12	0.0218			1405	0.196	0.144	0.122	0.0518	0.218	0.101	0.365			1405	0.161	-0.0545	0.12	0.163	0.189	0.0954	0.128
	1405	0.828	0.561	0.692	1.11	1.78	0.73	1.05			1406	-0.2451	-0.2287	0.03	-0.215	0.0518	0.142	0.0109			1406	0.207	0.158	0.134	0.079	0.207	0.0981	0.343			1406	0.158	-0.0572	0.112	0.183	0.14	0.0872	0.122
	1406	0.853	0.561	0.687	1.13	1.8	0.738	1.04			1407	-0.2151	-0.2259	-0.00272	-0.242	0.0599	0.136	0.0191			1407	0.202	0.147	0.107	0.0627	0.226	0.123	0.362			1407	0.134	-0.0763	0.106	0.174	0.177	0.0981	0.113
	1407	0.839	0.567	0.665	1.13	1.78	0.744	1.04			1408	-0.2021	-0.2287	0.0136	-0.2558	0.049	0.125	0			1408	0.196	0.153	0.11	0.0654	0.215	0.106	0.351			1408	0.153	-0.0708	0.0899	0.18	0.153	0.0954	0.104
	1408	0.864	0.583	0.698	1.12	1.77	0.747	1.04			1409	-0.2211	-0.2232	0.0191	-0.2558	0.0463	0.109	0.00272			1409	0.215	0.136	0.116	0.0436	0.226	0.104	0.341			1409	0.144	-0.0599	0.0954	0.185	0.165	0.0736	0.116
	1409	0.837	0.556	0.676	1.13	1.78	0.73	1.03			1410	-0.2401	-0.2232	0.00545	-0.2504	0.0354	0.131	0.0109			1410	0.202	0.155	0.128	0.0545	0.24	0.0954	0.343			1410	0.144	-0.0708	0.112	0.18	0.189	0.109	0.134
	1410	0.831	0.569	0.684	1.12	1.76	0.741	1.01			1411	-0.2421	-0.2287	0	-0.231	0.0708	0.125	0.0191			1411	0.202	0.153	0.131	0.0681	0.229	0.106	0.349			1411	0.142	-0.0681	0.114	0.177	0.171	0.0981	0.11
	1411	0.847	0.58	0.692	1.11	1.77	0.725	1.01			1412	-0.2211	-0.2287	0.00545	-0.226	0.0272	0.142	0.0327			1412	0.218	0.15	0.128	0.0518	0.234	0.101	0.332			1412	0.142	-0.0572	0.101	0.18	0.177	0.0899	0.116
	1412	0.817	0.548	0.684	1.13	1.78	0.719	1.03			1413	-0.2341	-0.2259	0.0163	-0.239	0.0518	0.123	0.03			1413	0.207	0.147	0.122	0.0627	0.229	0.0981	0.349			1413	0.15	-0.0572	0.0899	0.191	0.143	0.101	0.0977
	1413	0.837	0.567	0.695	1.14	1.76	0.733	1.01			1414	-0.2401	-0.2287	0.0109	-0.2504	0.0354	0.125	0.0245			1414	0.204	0.169	0.116	0.0736	0.218	0.104	0.346			1414	0.166	-0.0627	0.125	0.18	0.168	0.106	0.116
	1414	0.856	0.594	0.673	1.1	1.76	0.749	1.02			1415	-0.2371	-0.2341	0.0109	-0.2449	0.0409	0.117	0.0163			1415	0.193	0.15	0.122	0.0518	0.213	0.0872	0.365			1415	0.139	-0.0599	0.12	0.163	0.159	0.109	0.11
	1415	0.831	0.564	0.684	1.1	1.77	0.744	1.01			1416	-0.2211	-0.2287	-0.00545	-0.2449	0.0572	0.12	0.0136			1416	0.199	0.147	0.113	0.049	0.204	0.104	0.332			1416	0.125	-0.049	0.109	0.177	0.186	0.0681	0.131
	1416	0.831	0.553	0.676	1.13	1.79	0.747	1.05			1417	-0.2421	-0.2314	0.00545	-0.2531	0.0245	0.112	0.0136			1417	0.191	0.169	0.14	0.0627	0.199	0.0817	0.335			1417	0.139	-0.0572	0.101	0.174	0.171	0.0817	0.116
	1417	0.858	0.594	0.665	1.16	1.76	0.722	1.03			1418	-0.2321	-0.2287	0.0272	-0.2558	0.0545	0.114	0.0163			1418	0.191	0.169	0.122	0.0708	0.213	0.104	0.36			1418	0.142	-0.0736	0.106	0.174	0.171	0.079	0.122
	1418	0.837	0.597	0.681	1.15	1.77	0.733	1.03			1419	-0.2291	-0.2069	0.0191	-0.2476	0.049	0.131	0.0109			1419	0.193	0.172	0.131	0.0736	0.215	0.0981	0.365			1419	0.147	-0.0463	0.101	0.185	0.165	0.101	0.11
	1419	0.839	0.567	0.7	1.17	1.77	0.728	1.02			1420	-0.2231	-0.2287	0.00272	-0.2476	0.0545	0.12	0.03			1420	0.207	0.163	0.116	0.0708	0.202	0.0872	0.365			1420	0.142	-0.0545	0.0872	0.174	0.177	0.0763	0.128
	1420	0.858	0.599	0.676	1.13	1.77	0.741	1.03			1421	-0.2341	-0.2287	0	-0.2504	0.0545	0.112	0.0163			1421	0.191	0.144	0.137	0.049	0.199	0.101	0.349			1421	0.15	-0.0572	0.117	0.18	0.168	0.0899	0.113
	1421	0.845	0.583	0.684	1.15	1.77	0.747	1.03			1422	-0.2261	-0.2259	-0.00545	-0.2667	0.0381	0.128	0.0218			1422	0.193	0.147	0.113	0.0572	0.204	0.106	0.349			1422	0.144	-0.0817	0.0926	0.174	0.162	0.0681	0.11
	1422	0.837	0.569	0.67	1.12	1.76	0.733	1.02			1423	-0.2261	-0.2368	0.00545	-0.2558	0.0272	0.128	0.00817			1423	0.196	0.161	0.122	0.0708	0.215	0.0872	0.349			1423	0.142	-0.0409	0.136	0.172	0.168	0.0872	0.0946
	1423	0.847	0.569	0.676	1.13	1.78	0.747	1.03			1424	-0.2181	-0.2341	-0.00272	-0.2531	0.0409	0.12	0.0245			1424	0.183	0.155	0.122	0.0436	0.218	0.0899	0.346			1424	0.142	-0.0599	0.101	0.18	0.134	0.0845	0.0916
	1424	0.853	0.58	0.662	1.12	1.77	0.722	1.02			1425	-0.2481	-0.2259	0.0136	-0.2476	0.0327	0.114	0.0191			1425	0.193	0.163	0.11	0.0736	0.204	0.101	0.357			1425	0.139	-0.0599	0.0954	0.169	0.171	0.0817	0.113
	1425	0.842	0.572	0.689	1.13	1.77	0.744	1			1426	-0.2421	-0.2205	0	-0.2558	0.0545	0.101	0.00817			1426	0.183	0.158	0.113	0.0708	0.204	0.0981	0.349			1426	0.136	-0.0627	0.106	0.177	0.14	0.0763	0.104
	1426	0.839	0.58	0.687	1.15	1.74	0.728	1.01			1427	-0.2371	-0.2341	0.0163	-0.2585	0.0436	0.128	0.00545			1427	0.193	0.155	0.119	0.0736	0.204	0.0872	0.343			1427	0.142	-0.0545	0.112	0.188	0.156	0.0817	0.104
	1427	0.891	0.597	0.681	1.14	1.77	0.733	1.02			1428	-0.2121	-0.2314	0.00545	-0.2585	0.0463	0.114	-0.00545			1428	0.188	0.172	0.101	0.0817	0.207	0.0899	0.341			1428	0.147	-0.0599	0.0926	0.174	0.15	0.0627	0.11
	1428	0.883	0.594	0.698	1.11	1.76	0.752	1.02			1429	-0.2591	-0.2314	0.0245	-0.2476	0.0327	0.123	0.0109			1429	0.183	0.155	0.113	0.0545	0.199	0.0926	0.343			1429	0.125	-0.0599	0.106	0.18	0.159	0.0899	0.116
	1429	0.891	0.605	0.676	1.13	1.76		1.03			1430	-0.2561	-0.2232	-0.00272	-0.2476	0.0354	0.109	0.0409			1430	0.185	0.158	0.116	0.0599	0.202	0.0817	0.36			1430	0.144	-0.0872	0.0899	0.169	0.143	0.0954	0.0977
	1430	0.891	0.597	0.689	1.12	1.76		1.02			1431	-0.2321	-0.2287	-0.00545	-0.2585	0.0463	0.123	0.03			1431	0.193	0.153	0.104	0.0654	0.202	0.0954	0.368			1431	0.144	-0.0545	0.125	0.18	0.159	0.109	0.0977
	1431	0.883	0.594	0.676	1.16	1.75		0.997			1432	-0.2231	-0.2368	-0.00272	-0.2531	0.03	0.123	0			1432	0.18	0.15	0.116	0.0545	0.218	0.0845	0.338			1432	0.147	-0.0654	0.125	0.177	0.153	0.0708	0.107
	1432	0.891	0.605	0.681	1.14	1.77		1.04			1433	-0.2341	-0.2396	-0.0136	-0.264	0.0272	0.114	0.0245			1433	0.191	0.142	0.119	0.0599	0.196	0.0926	0.338			1433	0.147	-0.0545	0.112	0.18	0.143	0.0926	0.0946
	1433	0.853	0.58	0.695	1.14	1.74		1.01			1434	-0.2291	-0.2259	0.0163	-0.2476	0.03	0.114	0.0136			1434	0.188	0.155	0.116	0.0545	0.196	0.0926	0.338			1434	0.142	-0.049	0.104	0.172	0.156	0.0954	0.107
	1434	0.85	0.575	0.695	1.12	1.74		1.03			1435	-0.2291	-0.2423	-0.00272	-0.2449	0.0409	0.12	-0.00817			1435	0.185	0.161	0.116	0.0654	0.226	0.0817	0.341			1435	0.136	-0.0681	0.104	0.183	0.168	0.0981	0.0977
											1436	-0.2321	-0.2314	0.0272	-0.2504	0.0381	0.128	0.0272			1436	0.177	0.147	0.116	0.0518	0.193	0.0899	0.341			1436	0.139	-0.0627	0.0981	0.166	0.177	0.0899	0.113
											1437	-0.2451	-0.2341	-0.00272	-0.2558	0.0463	0.104	0.00272			1437	0.191	0.155	0.131	0.0599	0.196	0.0708	0.341			1437	0.136	-0.0599	0.109	0.142	0.162	0.0845	0.104
											1438	-0.2321	-0.2314	0	-0.242	0.0191	0.117	0.03			1438	0.193	0.147	0.107	0.0463	0.202	0.101	0.343			1438	0.144	-0.0627	0.125	0.174	0.168	0.0872	0.104
											1439	-0.2291	-0.2314	0.0109	-0.2476	0.0191	0.123	0.0136			1439	0.199	0.128	0.11	0.0409	0.207	0.079	0.343			1439	0.136	-0.0654	0.0926	0.163	0.125	0.0817	0.0854
											1440	-0.2261	-0.2232	-0.00272	-0.2449	0.03	0.0926	0.0109			1440	0.191	0.153	0.101	0.049	0.204	0.104	0.335			1440	0.153	-0.0763	0.112	0.172	0.143	0.0845	0.0854
											1441	-0.2421	-0.2232	-0.00817	-0.2667	0.0436	0.112	0.0245			1441	0.185	0.15	0.0946	0.0518	0.191	0.0845	0.346			1441	0.147	-0.0654	0.117	0.185	0.153	0.0899	0.0916
											1442	-0.2231	-0.2341	-0.00272	-0.231	0.0381	0.112	-0.00272			1442	0.18	0.147	0.137	0.0463	0.196	0.0981	0.346			1442	0.144	-0.0654	0.125	0.174	0.146	0.12	0.104
											1443	-0.2421	-0.2096	0.00817	-0.234	0.0327	0.112	0.0218			1443	0.177	0.131	0.113	0.0436	0.196	0.0817	0.349			1443	0.136	-0.049	0.0845	0.172	0.18	0.0845	0.116
											1444	-0.2341	-0.2287	-0.0191	-0.2531	0.0354	0.106	0.00545			1444	0.183	0.15	0.0977	0.0572	0.188	0.0845	0.327			1444	0.142	-0.0599	0.101	0.18	0.15	0.0872	0.0916
											1445	-0.2261	-0.2314	0	-0.2558	0.0436	0.123	0.0191			1445	0.188	0.15	0.0977	0.0545	0.207	0.0954	0.351			1445	0.136	-0.0654	0.114	0.174	0.165	0.0845	0.119
											1446	-0.2401	-0.2205	0.0163	-0.2504	0.0245	0.109	0.0136			1446	0.188	0.163	0.0977	0.0572	0.196	0.0817	0.351			1446	0.139	-0.0572	0.104	0.177	0.159	0.0845	0.0946
											1447	-0.2511	-0.2259	-0.00817	-0.2449	0.0354	0.104	0.0191			1447	0.183	0.142	0.101	0.0409	0.21	0.0845	0.349			1447	0.139	-0.0736	0.131	0.153	0.165	0.0954	0.0977
											1448	-0.2121	-0.2341	0.0109	-0.2531	0.03	0.136	0.00817			1448	0.188	0.136	0.11	0.0354	0.191	0.0899	0.349			1448	0.142	-0.0708	0.106	0.163	0.171	0.0681	0.116
											1449	-0.2321	-0.2396	0.00817	-0.2531	0.0272	0.106	-0.0136			1449	0.174	0.136	0.116	0.0599	0.196	0.0763	0.338			1449	0.147	-0.0599	0.0817	0.172	0.125	0.0681	0.0793
											1450	-0.2341	-0.2341	-0.00545	-0.2449	0.0409	0.101	-0.0163			1450	0.193	0.134	0.104	0.0436	0.196	0.0708	0.332			1450	0.144	-0.0708	0.128	0.174	0.168	0.0872	0.116
											1451	-0.2231	-0.2287	0	-0.264	0.0327	0.106	0.0109			1451	0.188	0.144	0.0824	0.0436	0.207	0.0736	0.327			1451	0.136	-0.0627	0.0954	0.172	0.146	0.0599	0.101
											1452	-0.2041	-0.2314	0.0109	-0.242	0.0272	0.12	0.0136			1452	0.185	0.114	0.11	0.0245	0.191	0.0926	0.343			1452	0.144	-0.0627	0.104	0.158	0.153	0.0763	0.104
											1453	-0.2291	-0.2287	-0.0218	-0.2531	0.0599	0.112	0.0136			1453	0.191	0.134	0.104	0.0354	0.202	0.0708	0.327			1453	0.136	-0.0654	0.0817	0.163	0.159	0.0954	0.0977
											1454	-0.2401	-0.2396	-0.00817	-0.2558	0.049	0.123	0.0163			1454	0.185	0.136	0.0977	0.0599	0.183	0.0845	0.327			1454	0.128	-0.0763	0.112	0.169	0.15	0.104	0.11
											1455	-0.2421	-0.2232	-0.00817	-0.2667	0.049	0.104	-0.0136			1455	0.18	0.142	0.0977	0.0436	0.202	0.104	0.316			1455	0.147	-0.0708	0.0981	0.169	0.18	0.0599	0.116
											1456	-0.2371	-0.2287	-0.00545	-0.2667	0.0545	0.101	-0.00272			1456	0.18	0.139	0.0946	0.0354	0.199	0.079	0.338			1456	0.125	-0.0708	0.112	0.169	0.18	0.0845	0.128
											1457	-0.2231	-0.2396	-0.0109	-0.2476	0.0163	0.104	-0.00817			1457	0.18	0.153	0.11	0.0409	0.213	0.0845	0.332			1457	0.139	-0.0708	0.123	0.174	0.159	0.0872	0.0916
											1458	-0.2401	-0.2341	-0.00272	-0.2722	0.0436	0.0981	-0.0163			1458	0.18	0.147	0.104	0.0545	0.199	0.0599	0.357			1458	0.134	-0.0681	0.12	0.15	0.153	0.0981	0.0977
											1459	-0.2371	-0.2259	-0.0109	-0.264	0.0572	0.104	0.00817			1459	0.185	0.153	0.0916	0.049	0.199	0.0926	0.338			1459	0.136	-0.0572	0.131	0.158	0.168	0.0981	0.113
											1460	-0.2321	-0.2396	0	-0.2449	0.0436	0.106	-0.00545			1460	0.185	0.153	0.116	0.0545	0.193	0.0763	0.33			1460	0.144	-0.0627	0.104	0.18	0.153	0.0926	0.11
											1461	-0.2371	-0.2287	0.00817	-0.2504	0.0136	0.125	0.00272			1461	0.172	0.144	0.101	0.0436	0.202	0.0763	0.346			1461	0.134	-0.0708	0.104	0.144	0.156	0.106	0.107
											1462	-0.2401	-0.2314	-0.0136	-0.2449	0.0381	0.117	0.03			1462	0.188	0.147	0.0916	0.0518	0.191	0.0899	0.324			1462	0.144	-0.0817	0.109	0.166	0.125	0.0845	0.0763
											1463	-0.2321	-0.2232	0	-0.2449	0.0272	0.104	-0.0109			1463	0.18	0.147	0.0977	0.0572	0.191	0.0926	0.319			1463	0.139	-0.0627	0.0872	0.169	0.171	0.0926	0.122
											1464	-0.2321	-0.2287	-0.00272	-0.234	0.0436	0.117	-0.0109			1464	0.174	0.153	0.0946	0.0463	0.202	0.0736				1464	0.134	-0.0681	0.0954	0.161	0.183	0.0872	0.122
											1465	-0.2341	-0.2287	-0.00545	-0.2558	0.0272	0.109	-0.00545			1465	0.18	0.15	0.0946	0.0599	0.196	0.079				1465	0.142	-0.0681	0.114	0.161	0.15	0.0545	0.104
											1466	-0.2341	-0.2287	-0.0109	-0.2476	0.0354	0.0926	0.0163			1466	0.185	0.155	0.113	0.0599	0.218	0.0736				1466	0.15	-0.0654	0.101	0.172	0.171	0.0954	0.122
											1467	-0.2371	-0.2314	-0.0245	-0.2585	0.0327	0.104	0.0136			1467	0.183	0.153	0.0946	0.0354	0.207	0.0817				1467	0.142	-0.079	0.0981	0.163	0.14	0.0872	0.0977
											1468	-0.2341	-0.2287	-0.00817	-0.2858	0.0436	0.109	-0.00545			1468	0.174	0.136	0.107	0.0436	0.207	0.0899				1468	0.139	-0.0817	0.0954	0.163	0.15	0.0981	0.101
											1469	-0.2371	-0.2368	-0.0109	-0.242	0.0518	0.101	0.00272			1469	0.193	0.139	0.0885	0.0463	0.207	0.0708				1469	0.136	-0.0708	0.125	0.174	0.168	0.0954	0.119
											1470	-0.2371	-0.2232	-0.0109	-0.2749	0.049	0.0981	0.00817			1470	0.185	0.142	0.107	0.0381	0.199	0.0763				1470	0.134	-0.0654	0.0926	0.139	0.137	0.0763	0.0946
											1471	-0.2121	-0.2341	0	-0.2504	0.0218	0.112	-0.00272			1471	0.188	0.136	0.101	0.0354	0.21	0.0599				1471	0.134	-0.0545	0.117	0.169	0.153	0.0736	0.125
											1472	-0.2421	-0.2287	0.0109	-0.2504	0.0272	0.125	0.0109			1472	0.185	0.128	0.0854	0.0381	0.193	0.0817				1472	0.147	-0.0736	0.109	0.158	0.116	0.0899	0.0854
											1473	-0.2341	-0.2232	0.0109	-0.2449	0.03	0.106	0.00817			1473	0.185	0.153	0.0977	0.0518	0.188	0.0763				1473	0.134	-0.0817	0.12	0.158	0.156	0.104	0.107
											1474	-0.2321	-0.2205	-0.0109	-0.2613	0.0218	0.104	0			1474	0.174	0.139	0.0977	0.0327	0.199	0.0872				1474	0.134	-0.0654	0.112	0.172	0.162	0.079	0.104
											1475	-0.2181	-0.2396	-0.00545	-0.2504	0.0272	0.0899	0.00545			1475	0.177	0.142	0.0946	0.0354	0.196	0.0599				1475	0.144	-0.0708	0.0926	0.169	0.156	0.0845	0.11
											1476	-0.2181	-0.2259	-0.0109	-0.2667	0.0354	0.0981	0.0109			1476	0.174	0.139	0.116	0.0409	0.202	0.0817				1476	0.147	-0.0627	0.0926	0.172	0.137	0.0872	0.0854
											1477	-0.2371	-0.2341	0	-0.2585	0.0381	0.114	-0.0163			1477	0.185	0.153	0.119	0.0354	0.196	0.0817				1477	0.144	-0.0654	0.0926	0.153	0.162	0.0899	0.116
											1478	-0.2421	-0.2368	0.00817	-0.2776	0.0463	0.109	0.03			1478	0.18	0.139	0.113	0.0409	0.213	0.0708				1478	0.142	-0.0817	0.106	0.174	0.122	0.0654	0.0824
											1479	-0.2401	-0.2232	0.0163	-0.2531	0.03	0.106	0.0163			1479	0.172	0.139	0.11	0.0409	0.207	0.079				1479	0.134	-0.0708	0.0981	0.163	0.15	0.0899	0.0916
											1480	-0.2321	-0.2341	-0.00272	-0.264	0.0272	0.104	-0.00272			1480	0.185	0.142	0.104	0.0409	0.204	0.0763				1480	0.142	-0.0708	0.117	0.166	0.156	0.0763	0.101
											1481	-0.2291	-0.2259	-0.0136	-0.2449	0.0163	0.123	0.0136			1481	0.174	0.125	0.107	0.0381	0.199	0.0654				1481	0.134	-0.0654	0.112	0.183	0.168	0.0899	0.119
											1482	-0.2421	-0.2232	0.0109	-0.2585	0.0163	0.117	0.0191			1482	0.172	0.136	0.107	0.0272	0.177	0.0654				1482	0.136	-0.0708	0.114	0.158	0.125	0.079	0.0854
											1483	-0.2481	-0.2287	0.00545	-0.2449	0.0354	0.12	-0.0109			1483	0.177	0.131	0.0885	0.0272	0.185	0.0736				1483	0.123	-0.101	0.12	0.163	0.153	0.0954	0.0946
											1484	-0.2341	-0.2341	-0.00545	-0.264	0.0245	0.101	0.0436			1484	0.18	0.142	0.113	0.0409	0.196	0.0708				1484	0.134	-0.0845	0.104	0.163	0.162	0.0736	0.101
											1485	-0.2451	-0.2314	0.00545	-0.242	0	0.117	0.0136			1485	0.177	0.136	0.101	0.0463	0.196	0.0845				1485	0.147	-0.049	0.0817	0.158	0.159	0.0817	0.0793
											1486	-0.2371	-0.2287	-0.00545	-0.2585	0.0191	0.109	-0.00272			1486	0.174	0.134	0.101	0.0327	0.196	0.0872				1486	0.136	-0.0981	0.0926	0.185	0.143	0.0736	0.0977
											1487	-0.2481	-0.2368	-0.0191	-0.2449	0.0218	0.104	0.0191			1487	0.18	0.139	0.101	0.049	0.196	0.0599				1487	0.139	-0.0817	0.0926	0.163	0.14	0.0872	0.0854
											1488	-0.2341	-0.2259	-0.0109	-0.264	0.03	0.104	0			1488	0.191	0.139	0.11	0.0218	0.199	0.0654				1488	0.134	-0.079	0.0926	0.185	0.143	0.0954	0.0793
											1489	-0.2421	-0.2341	-0.00817	-0.2531	0.0409	0.106	0			1489	0.183	0.134	0.11	0.0327	0.177	0.0599				1489	0.136	-0.079	0.0981	0.144	0.15	0.0627	0.128
											1490	-0.2401	-0.2287	0.00545	-0.2585	0.0409	0.125	-0.00272			1490	0.188	0.139	0.0977	0.0463	0.191	0.0654				1490	0.134	-0.0736	0.12	0.161	0.174	0.101	0.107
											1491	-0.2421	-0.2341	-0.0136	-0.2476	0.0245	0.117	0.00545			1491	0.183	0.155	0.0946	0.0545	0.183	0.0681				1491	0.134	-0.0736	0.104	0.136	0.131	0.0654	0.0702
											1492	-0.2421	-0.2178	-0.00545	-0.239	0.0463	0.106	0.00545			1492	0.18	0.134	0.113	0.0409	0.183	0.0763				1492	0.136	-0.0708	0.0817	0.163	0.156	0.0899	0.0916
											1493	-0.2341	-0.2287	0.00272	-0.2476	0.00817	0.106	0			1493	0.172	0.134	0.11	0.0327	0.191	0.0845				1493	0.125	-0.0654	0.079	0.158	0.156	0.0981	0.0946
											1494	-0.2451	-0.2341	0.00545	-0.2722	0.0354	0.101	0.0109			1494	0.172	0.136	0.0916	0.0354	0.193	0.0817				1494	0.136	-0.079	0.101	0.147	0.128	0.0845	0.0702
											1495	-0.2591	-0.245	-0.00545	-0.2613	0.0109	0.12	0.0136			1495	0.169	0.153	0.0885	0.0354	0.196	0.0817				1495	0.139	-0.0926	0.106	0.15	0.143	0.0817	0.0916
											1496	-0.2421	-0.2178	-0.0163	-0.2667	0.0218	0.0981	0.00272			1496	0.174	0.123	0.0946	0.0191	0.191	0.0817				1496	0.142	-0.0654	0.0845	0.155	0.131	0.0572	0.0793
											1497	-0.2121	-0.2259	-0.00272	-0.264	0.0354	0.109	0.0109			1497	0.18	0.128	0.0916	0.0272	0.199	0.079				1497	0.139	-0.0763	0.0926	0.155	0.131	0.0954	0.0793
											1498	-0.2511	-0.2396	-0.0136	-0.2831	0.00817	0.109	-0.0109			1498	0.177	0.147	0.0977	0.0463	0.193	0.0708				1498	0.131	-0.0681	0.0926	0.161	0.143	0.0954	0.104
											1499	-0.2481	-0.2205	-0.00545	-0.264	0.0272	0.114	0.0136			1499	0.183	0.123	0.0977	0.0191	0.191	0.0763
											1500	-0.2621	-0.2314	0.00272	-0.2449	0.03	0.109	-0.00272			1500	0.188	0.144	0.107	0.0354	0.199	0.0872
											1501	-0.2341	-0.2287	0	-0.2722	0.0218	0.112	-0.0136			1501	0.169	0.139	0.104	0.0245	0.188	0.0872
											1502	-0.2371	-0.2287	0.00272	-0.2613	0.0354	0.104	0.0191			1502	0.169	0.125	0.101	0.0109	0.193	0.0736
											1503	-0.2511	-0.2287	-0.00817	-0.2667	0.0354	0.0926	-0.0109			1503	0.174	0.134	0.0916	0.0191	0.207	0.0763
											1504	-0.2371	-0.2341	0	-0.2585	0.0327	0.0681	-0.0245			1504	0.174	0.139	0.0977	0.0327	0.185	0.0845
											1505	-0.2421	-0.2396	0.0109	-0.2613	0.0191	0.101	-0.0136			1505	0.183	0.125	0.0885	0.0191	0.188	0.0708
											1506	-0.2291	-0.2259	-0.00272	-0.2749	0.0218	0.106	-0.0191			1506	0.158	0.125	0.116	0.0218	0.213	0.0599
											1507	-0.2401	-0.2259	-0.00272	-0.2449	0.0327	0.106	0.00545			1507	0.161	0.128	0.107	0.03	0.218	0.0708
											1508	-0.2561	-0.2287	-0.00272	-0.2667	0.0109	0.128	0			1508	0.163	0.153	0.104	0.0518	0.199	0.0708
											1509	-0.2341	-0.2314	-0.00272	-0.2558	0.0109	0.106	0.0163			1509	0.169	0.158	0.11	0.0545	0.193	0.0736
											1510	-0.2321	-0.2314	0.00545	-0.2531	0.0163	0.104	0.00272			1510	0.161	0.15	0.104	0.0518	0.199	0.0599
											1511	-0.2591	-0.2287	0	-0.2667	0.0245	0.117	-0.0245			1511	0.172	0.134	0.104	0.0381	0.213	0.0736
											1512	-0.2421	-0.2259	-0.0218	-0.2694	0.0245	0.0845	-0.00272			1512	0.172	0.147	0.0946	0.0436	0.188	0.0627
											1513	-0.2341	-0.2287	0.0109	-0.2722	0.0409	0.123	-0.0191			1513	0.169	0.125	0.0946	0.0245	0.188	0.0627
											1514	-0.2341	-0.2341	-0.0218	-0.2694	0.0245	0.0981	-0.0218			1514	0.161	0.142	0.11	0.0327	0.183	0.0599
											1515	-0.2561	-0.2341	-0.00817	-0.264	0.0245	0.0926	-0.00272			1515	0.163	0.139	0.101	0.0327	0.191	0.0681
											1516	-0.2341	-0.2314	-0.0163	-0.2558	0.0327	0.0926	-0.00817			1516	0.163	0.15	0.0946	0.0436	0.202	0.049
											1517	-0.2341	-0.2368	0	-0.2694	0.0109	0.134	0.0245			1517	0.172	0.142	0.0824	0.0327	0.191	0.049
											1518	-0.2341	-0.2341	-0.0109	-0.2613	-0.00817	0.0899	-0.00272
											1519	-0.2371	-0.2287	-0.0136	-0.2531	0.049	0.104	-0.00545
											1520	-0.2261	-0.2314	0	-0.2585	0.03	0.112	-0.0109
											1521	-0.2371	-0.2287	0.00272	-0.2858	0.0218	0.106	-0.0245
											1522	-0.2481	-0.2314	0	-0.2694	0.0272	0.109	0.0191
											1523	-0.2531	-0.2341	-0.0245	-0.2694	0.0354	0.0681	-0.00272
											1524	-0.2591	-0.2368	-0.00545	-0.2585	0.0381	0.109	0.00817
											1525	-0.2421	-0.2423	-0.00817	-0.2558	0.03	0.112	0.00272
											1526	-0.2291	-0.2259	-0.00545	-0.264	0.0327	0.101	-0.00272
											1527	-0.2371	-0.2341	-0.00272	-0.2667	0.03	0.101	-0.00545
											1528	-0.2531	-0.2314	0.00545	-0.2722	0.0218	0.125	0.0136
											1529	-0.2321	-0.2341	-0.00272	-0.2722	0.0518	0.112	0
											1530	-0.2451	-0.2368	-0.00272	-0.2558	0.0272	0.0872	0.00272
											1531	-0.2371	-0.2396	0.00272	-0.2613	0.00817	0.0954	-0.0136
											1532	-0.2481	-0.2287	0.00817	-0.2504	0.0218	0.131	0.00272
											1533	-0.2371	-0.2259	-0.0163	-0.2667	0.0218	0.0899	-0.0354
											1534	-0.2401	-0.2205	-0.0163	-0.2722	0.0272	0.0817	-0.0409
											1535	-0.2401	-0.245	-0.00272	-0.2749	0.0245	0.101	-0.00272
											1536	-0.2481	-0.215	-0.0136	-0.2667	-0.00272	0.0817	-0.00272
											1537	-0.2621	-0.2259	-0.00545	-0.2613	0.0327	0.104	-0.0163
											1538	-0.2451	-0.2314	0.0136	-0.2722	0.0218	0.12	0.0109
											1539	-0.2341	-0.2287	-0.00272	-0.264	0.0163	0.114	0.00817
											1540	-0.2451	-0.2341	0.0109	-0.2558	0.0381	0.0926	0.00817
											1541	-0.2451	-0.2259	0.00545	-0.2558	0	0.106	0.0218
											1542	-0.2421	-0.2205	0.00545	-0.2504	0.0191	0.0899	-0.0245
											1543	-0.2291	-0.245	0.00545	-0.2476	0.00817	0.106	-0.0436
											1544	-0.2481	-0.2341	-0.00817	-0.2749	-0.00545	0.109	0.00817
											1545	-0.2561	-0.2341	-0.00817	-0.2749	0.0245	0.104	0.0136
											1546	-0.2341	-0.2368	-0.00545	-0.2613	0.00817	0.114	0
											1547	-0.2371	-0.2287	-0.0163	-0.2803	0.0245	0.0954	0
											1548	-0.2401	-0.2314	-0.0136	-0.2722	0.0272	0.0954	0.00272
											1549	-0.2371	-0.2314	0.00817	-0.2531	0.00817	0.0954	0.00272
											1550	-0.2421	-0.2287	0.0109	-0.2585	0.0191	0.114	-0.00272
											1551	-0.2371	-0.2287	0.00272	-0.2722	-0.00272	0.104	-0.00272
											1552	-0.2341	-0.2232	-0.0136	-0.2558	0.00817	0.0899	0.00272
											1553	-0.2511	-0.2232	-0.00272	-0.2831	0.00545	0.0899	-0.0218
											1554	-0.2321	-0.2232	-0.00545	-0.2476	0.00545	0.109	0.0245
											1555	-0.2341	-0.2341	0.0136	-0.2613	0.0163	0.112	-0.0218
											1556	-0.2421	-0.2232	0	-0.264	0.0245	0.104	-0.0409
											1557	-0.2291	-0.2259	-0.00272	-0.2667	0.0109	0.104	-0.00817
											1558	-0.2511	-0.2314	-0.00545	-0.2722	0.0354	0.104	-0.0163
											1559	-0.2621	-0.2314	-0.00272	-0.2504	0.0218	0.117	-0.0136
											1560	-0.2641	-0.2477	-0.0136	-0.2531	0.00545	0.0845	-0.0191
											1561	-0.2531	-0.2341	-0.00545	-0.2722	0.0272	0.079	-0.0245
											1562	-0.2421	-0.2232	0	-0.2531	0.0381	0.106	0.00817
											1563	-0.2531	-0.2368	-0.0163	-0.2504	0.0191	0.0899	-0.0109
											1564	-0.2261	-0.2341	0	-0.2722	0.0218	0.104	-0.0136
											1565	-0.2481	-0.2396	-0.00272	-0.2585	0.0245	0.0981	0.0191
											1566	-0.2481	-0.2314	-0.00272	-0.2585	0.0191	0.0899	-0.0191
											1567	-0.2561	-0.2232	0	-0.2476	0.03	0.0981	-0.0191
											1568	-0.2371	-0.2259	-0.0163	-0.2749	0.0163	0.109	-0.03
											1569	-0.2401	-0.2205	-0.0245	-0.2667	0.0109	0.0954	-0.0136
											1570	-0.2451	-0.245	0.00545	-0.2585	0.0109	0.101	-0.0163
											1571	-0.2481	-0.2287	-0.00272	-0.2885	0.0272	0.0817	-0.0136
											1572	-0.2231	-0.2205	-0.00817	-0.2531	-0.00272	0.0954	0
											1573	-0.2621	-0.2232	0	-0.2858	0.00545	0.0954	-0.00817
											1574	-0.2621	-0.2341	0	-0.2531	0.0136	0.104	-0.03
											1575	-0.2531	-0.2287	-0.0163	-0.237	0.00545	0.0926	-0.00817
											1576	-0.2421	-0.2287	0.0109	-0.2803	0.0163	0.117	-0.0218
											1577	-0.2481	-0.2314	0.00545	-0.2449	0.0163	0.101	-0.00545
											1578	-0.2371	-0.2368	0.0109	-0.2694	0	0.101	-0.0272
											1579	-0.2341	-0.2314	0	-0.264	0.0109	0.0872	-0.00817
											1580	-0.2371	-0.2396	-0.00817	-0.2722	0.0245	0.0899	0
											1581	-0.2371	-0.2232	-0.0109	-0.2613	0.0218	0.0872	0.00272
											1582	-0.2481	-0.2341	0.00272	-0.2722	0.0245	0.104	-0.0136
											1583	-0.2181	-0.2341	-0.00817	-0.2694	0.0218	0.0763	0.0109
											1584	-0.2421	-0.2368	0.00545	-0.2613	0.0191	0.0981	-0.0136
											1585	-0.2591	-0.2341	-0.0109	-0.2831	0.00545	0.104	0.00272
											1586	-0.2641	-0.2314	-0.0218	-0.2504	0.00545	0.0954	-0.0109
											1587	-0.2641	-0.2396	0	-0.2885	0.0163	0.0681	0.00545
											1588	-0.2401	-0.2232	-0.00272	-0.264	0.00272	0.106	-0.0109
											1589	-0.2641	-0.2341	0.0136	-0.2776	0.0218	0.104	-0.00545
											1590	-0.2511	-0.2314	-0.0218	-0.2694	-0.0245	0.0926	-0.0245
											1591	-0.2451	-0.2314	0.0136	-0.2776	0.0191	0.106	-0.0272
											1592	-0.2481	-0.2232	-0.0163	-0.2803	-0.00817	0.0899	0.00545
											1593	-0.2561	-0.2368	-0.0163	-0.2558	0.0163	0.101	-0.0327
											1594	-0.2531	-0.2205	0.00545	-0.2803	0.00272	0.117	-0.0109
											1595	-0.2371	-0.2287	0.00272	-0.2531	-0.00272	0.0954	-0.0163
											1596	-0.2591	-0.2232	-0.0245	-0.2803	0.0109	0.0926	-0.0163
											1597	-0.2481	-0.2314	-0.00272	-0.2858	0	0.0926	-0.00817
											1598	-0.2321	-0.2368	-0.0163	-0.2667	0.03	0.0954	-0.03
											1599	-0.2561	-0.2287	-0.00817	-0.2694	0.0109	0.0872	-0.00545
											1600	-0.2511	-0.2287	-0.0136	-0.2831	0.00272	0.079	-0.0245
											1601	-0.2511	-0.2368	-0.0136	-0.2749	0.0272	0.0926	-0.00817
											1602	-0.2591	-0.2341	-0.0218	-0.2831	0.00545	0.0899	0.00272
											1603	-0.2511	-0.2287	0.00272	-0.2722	-0.00545	0.0926	-0.0218
											1604	-0.2561	-0.2341	0	-0.2722	0.0136	0.0954	-0.00817
											1605	-0.2481	-0.2232	-0.00817	-0.2694	0.0191	0.0981	0.00545
											1606	-0.2591	-0.2287	-0.00817	-0.2531	0.00272	0.104	-0.0163
											1607	-0.2591	-0.2314	-0.00817	-0.2694	0.0272	0.0681	-0.0218
											1608	-0.2591	-0.2396	-0.00817	-0.2667	0.00817	0.0681	-0.0245
[truncated: 1 more columns]

## Sheet: Supp.Fig.1
Supplementary Figure 1
						Red box indicates region of image which was cropped for inclusion in manuscript.

## Sheet: Supp.Fig.2
Supplementary Figure 2
	Supplemental Figure 2A														Supplemental Figure 2A: Exact p values
	UPF1 ASO-Treated 16HBE Cells	Rep1	Rep2	Rep3	Rep1	Rep2	Rep3	Rep1	Rep2	Rep3	Rep1	Rep2	Rep3		Two-way ANOVA; Dunnett's multiple comparisons test
		10uM			3uM			1uM			0.3uM				Comparison	10uM	3uM	1uM	0.3uM
	UPF1 Relative mRNA Level	0.061093	0.061996	0.06719	0.108369	0.105265	0.082146	0.154214	0.182243	0.147507	0.388878	0.407181	0.335026		PBS vs UPF1 Relative mRNA Level	<0.0001	<0.0001	<0.0001	<0.0001
	UPF2 Relative mRNA Level	2.12452	1.86252	1.92277	1.93785	2.08834	1.83699	1.97207	1.93074	1.8903	1.54123	1.74755	1.51739		PBS vs UPF2 Relative mRNA Level	<0.0001	<0.0001	<0.0001	<0.0001
	UPF3B Relative mRNA Level	2.41547	2.50612	2.65888	2.38777	2.75788	2.25622	2.20982	1.61125	1.68733	1.34097	1.29599	1.55214		PBS vs UPF3B Relative mRNA Level	<0.0001	<0.0001	<0.0001	0.0168
	SMG1 Relative mRNA Level	1.93759	1.83726	2.04064	1.94379	1.85852	1.49599	1.57309	1.65492	1.46574	1.60057	1.58862	1.29335		PBS vs SMG1 Relative mRNA Level	<0.0001	<0.0001	0.0002	0.0015
	SMG5 Relative mRNA Level	1.4026	1.28295	1.57299	1.4207	1.70857	1.44617	1.29545	1.08265	1.01722	0.808454	0.883043	1.03842		PBS vs SMG5 Relative mRNA Level	0.0105	0.0006	0.8792	0.9856
	SMG6 Relative mRNA Level	1.58921	1.18674	1.46615	1.42837	1.51769	1.86472	1.49012	1.91059	1.5697	1.3291	1.57872	1.67113		PBS vs SMG6 Relative mRNA Level	0.0105	<0.0001	<0.0001	0.0006
	SMG7 Relative mRNA Level	1.85352	1.38012	1.63843	1.28728	1.84671	1.91629	1.65994	1.73813	1.45996	1.22712	1.26572	1.41733		PBS vs SMG7 Relative mRNA Level	<0.0001	<0.0001	<0.0001	0.106
	SMG8 Relative mRNA Level	1.02228	0.985019	1.07239	1.0402	0.989185	0.840555	0.957226	1.03	0.888085	1.00488	0.913427	0.842333		PBS vs SMG8 Relative mRNA Level	0.9997	0.9995	0.9996	0.991
	SMG9 Relative mRNA Level	1.66985	1.70199	1.87587	1.77712	1.76652	1.42471	1.38283	1.55287	1.29251	1.08851	1.09262	0.982419		PBS vs SMG9 Relative mRNA Level	<0.0001	<0.0001	0.0133	0.9994
	Supplemental Figure 2B														Supplemental Figure 2B: Exact p values
	UPF2 ASO-Treated 16HBE Cells	Rep1	Rep2	Rep3	Rep1	Rep2	Rep3	Rep1	Rep2	Rep3	Rep1	Rep2	Rep3		Two-way ANOVA; Dunnett's multiple comparisons test
		3uM			1uM			0.3uM			0.1uM				Comparison	3uM	1uM	0.3uM	0.1uM
	UPF1 Relative mRNA Level	1.78865	1.76252	1.84389	1.75165	1.49308	1.45643	1.36934	1.37648	1.42299	1.07875	1.19247	1.4264		PBS vs UPF1 Relative mRNA Level	<0.0001	<0.0001	0.0056	0.2215
	UPF2 Relative mRNA Level	0.046627	0.061577	0.071706	0.147349	0.136945	0.130032	0.255487	0.285955	0.360865	0.55276	0.608435	0.768488		PBS vs UPF2 Relative mRNA Level	<0.0001	<0.0001	<0.0001	0.0105
	UPF3B Relative mRNA Level	2.70145	2.78808	2.85924	2.55599	2.71128	2.33792	1.98208	1.90176	2.23135	1.27897	1.40189	1.77558		PBS vs UPF3B Relative mRNA Level	<0.0001	<0.0001	<0.0001	0.0003
	SMG1 Relative mRNA Level	2.31034	2.51094	2.5107	2.13708	2.03898	2.03914	1.6253	1.49897	1.6881	1.21228	1.37278	1.58952		PBS vs SMG1 Relative mRNA Level	<0.0001	<0.0001	<0.0001	0.0056
	SMG5 Relative mRNA Level	1.35487	1.26628	1.61903	1.42277	1.4284	1.36665	1.05862	1.06432	1.00708	0.854403	0.98701	1.12985		PBS vs SMG5 Relative mRNA Level	0.0028	0.0034	0.9995	0.9998
	SMG6 Relative mRNA Level	1.76349	1.63202	1.52234	1.49956	1.66999	1.40558	1.31526	1.37438	1.33704	1.27002	0.963497	1.41171		PBS vs SMG6 Relative mRNA Level	<0.0001	<0.0001	0.0199	0.3106
	SMG7 Relative mRNA Level	1.72185	1.62102	1.81044	1.31898	1.44907	1.51014	1.26665	1.2244	1.31966	0.95322	1.10704	1.33694		PBS vs SMG7 Relative mRNA Level	<0.0001	0.0019	0.1096	0.8121
	SMG8 Relative mRNA Level	1.01013	1.02786	0.961395	0.976881	1.17985	0.900273	0.962566	0.777938	0.96222	0.935387	0.70514	1.28766		PBS vs SMG8 Relative mRNA Level	0.9999	0.9998	0.9215	0.9997
	SMG9 Relative mRNA Level	1.68256	1.76068	1.96229	1.81462	1.75346	1.6272	1.37922	1.32502	1.37362	0.867526	1.09706	1.26752		PBS vs SMG9 Relative mRNA Level	<0.0001	<0.0001	0.0129	0.9901
	Supplemental Figure 2C														Supplemental Figure 2C: Exact p values
	UPF3A ASO-Treated 16HBE Cells	Rep1	Rep2	Rep3	Rep1	Rep2	Rep3	Rep1	Rep2	Rep3	Rep1	Rep2	Rep3		Two-way ANOVA; Dunnett's multiple comparisons test
		3uM			1uM			0.3uM			0.1uM				Comparison	3uM	1uM	0.3uM	0.1uM
	UPF1 Relative mRNA Level	1.07253	1.23327	1.36682	1.30724	1.23786	1.03658	1.03678	0.979001	1.22454	0.996316	0.917529	1.10704		UPF1 Relative mRNA Level	0.299	0.4409	0.9913	0.9999
	UPF2 Relative mRNA Level	1.29699	1.43853	1.53558	1.54658	1.33678	0.931504	1.15242	0.813574	1.47788	0.88897	0.940034	1.54024		UPF2 Relative mRNA Level	0.0029	0.124	0.7607	0.8869
	UPF3A Relative mRNA Level	0.021503	0.02125	0.013598	0.025242	0.027454	0.021195	0.103181	0.102721	0.107612	0.32275	0.347924	0.319686		UPF3A Relative mRNA Level	<0.0001	<0.0001	<0.0001	<0.0001
	UPF3B Relative mRNA Level	0.884476	1.00298	1.08221	0.931006	1.16345	0.971113	1.01482	0.970372	1.04885	1.01537	0.849431	1.14071		UPF3B Relative mRNA Level	0.9999	0.9997	0.9999	0.9999
	SMG1 Relative mRNA Level	0.821965	0.867052	0.933155	0.952873	0.99122	0.882225	0.908021	0.824118	0.85539	0.916861	0.903971	1.15144		SMG1 Relative mRNA Level	0.8713	0.9972	0.8196	0.9999
	SMG5 Relative mRNA Level	0.828888	0.808405	0.837979	0.816906	0.946645	0.84281	0.858491	1.01508	0.78257	0.791247	0.842977	1.16403		SMG5 Relative mRNA Level	0.5879	0.855	0.9266	0.9962
	SMG6 Relative mRNA Level	0.752696	0.756863	0.81376	0.75987	0.872644	0.648638	0.880841	0.959119	0.823038	0.887915	0.951886	1.02708		SMG6 Relative mRNA Level	0.2835	0.2276	0.9266	0.9994
	SMG7 Relative mRNA Level	0.832303	0.918734	1.17935	1.33803	1.27703	1.06378	1.04644	0.982803	1.34102	1.23953	1.00307	1.23213		SMG7 Relative mRNA Level	0.9997	0.2836	0.8869	0.6975
	SMG8 Relative mRNA Level	0.697374	0.943539	0.957982	1.09146	0.923194	0.984935	0.77155	0.675172	0.741419	0.708846	0.781069	1.04824		SMG8 Relative mRNA Level	0.8378	0.9999	0.1322	0.7188
	SMG9 Relative mRNA Level	0.863274	0.997946	0.909395	1.27501	1.30649	0.935899	0.808405	1.00731	1.21974	0.970161	0.96545	1.039		SMG9 Relative mRNA Level	0.9924	0.5659	0.9999	0.9999
	Supplemental Figure 2D														Supplemental Figure 2D: Exact p values
	UPF3B ASO-Treated 16HBE Cells	Rep1	Rep2	Rep3	Rep1	Rep2	Rep3	Rep1	Rep2	Rep3	Rep1	Rep2	Rep3		Two-way ANOVA; Dunnett's multiple comparisons test
		3uM			1uM			0.3uM			0.1uM				Comparison	3uM	1uM	0.3uM	0.1uM
	UPF1 Relative mRNA Level	1.18776	0.960699	0.951427	1.17978	1.40328	1.06971	1.28405	1.10755	1.06354	1.045	1.27692	1.09228		PBS vs UPF1 Relative mRNA Level	0.9997	0.397	0.794	0.8625
	UPF2 Relative mRNA Level	1.52743	1.09488	1.07793	1.32365	1.58822	1.20302	1.49184	1.22224	1.18804	1.34382	1.51743	1.50777		PBS vs UPF2 Relative mRNA Level	0.3142	0.023	0.1018	0.0025
	UPF3B Relative mRNA Level	0.014021	0.013011	0.011184	0.045519	0.054764	0.043303	0.174501	0.169915	0.157974	0.467459	0.450517	0.441916		PBS vs UPF3B Relative mRNA Level	<0.0001	<0.0001	<0.0001	<0.0001
	SMG1 Relative mRNA Level	1.27668	1.13288	1.03367	1.32992	1.5878	1.25393	1.45636	1.26067	1.19739	0.990177	1.35706	1.30291		PBS vs SMG1 Relative mRNA Level	0.8122	0.0143	0.0894	0.397
	SMG5 Relative mRNA Level	1.03642	0.729523	0.729746	0.671663	0.909767	1.00052	0.837627	0.739016	0.640822	0.834589	1.00823	0.971825		PBS vs SMG5 Relative mRNA Level	0.6098	0.7727	0.1643	0.9963
	SMG6 Relative mRNA Level	1.04022	0.544092	0.506103	0.639564	0.892771	0.673499	0.757528	0.708917	0.813241	0.810696	1.26181	1.30102		PBS vs SMG6 Relative mRNA Level	0.0727	0.1461	0.2295	0.9173
	SMG7 Relative mRNA Level	1.12065	0.828332	0.719875	0.772159	1.03825	0.952649	1.18814	1.08952	0.876926	0.90627	1.11386	1.09178		PBS vs SMG7 Relative mRNA Level	0.9157	0.9851	0.9994	0.9997
	SMG8 Relative mRNA Level	0.974478	0.735588	0.770444	0.939495	1.19025	0.904244	1.0761	0.952732	0.971513	0.91591	0.899507	0.956617		PBS vs SMG8 Relative mRNA Level	0.5683	0.9999	0.9999	0.9908
	SMG9 Relative mRNA Level	0.955449	0.797599	0.827782	0.99993	1.27508	0.945336	1.13741	1.01165	0.952517	0.961627	1.11944	0.836027		PBS vs SMG9 Relative mRNA Level	0.7914	0.9963	0.9997	0.9996
	Supplemental Figure 2E														Supplemental Figure 2E: Exact p values
	SMG1 ASO-Treated 16HBE Cells	Rep1	Rep2	Rep3	Rep1	Rep2	Rep3	Rep1	Rep2	Rep3	Rep1	Rep2	Rep3		Two-way ANOVA; Dunnett's multiple comparisons test
		10uM			3uM			1uM			0.3uM				Comparison	10uM	3uM	1uM	0.3uM
	UPF1 Relative mRNA Level	1.54653	1.55797	1.69255	1.55197	1.31875	1.34535	1.24298	1.31076	1.24405	1.26834	0.996569	1.24771		PBS vs UPF1 Relative mRNA Level	<0.0001	0.0009	0.0659	0.4104
	UPF2 Relative mRNA Level	1.74213	2.00067	1.93095	1.63272	1.51941	1.78092	1.47002	1.47598	1.40589	1.71471	1.28535	1.58743		PBS vs UPF2 Relative mRNA Level	<0.0001	<0.0001	0.0002	<0.0001
	UPF3B Relative mRNA Level	2.34286	2.42058	2.25949	2.08927	1.72985	1.96532	1.73931	1.89384	1.78732	1.44586	1.16433	1.17144		PBS vs UPF3B Relative mRNA Level	<0.0001	<0.0001	<0.0001	0.0714
	SMG1 Relative mRNA Level	0.080017	0.067421	0.074254	0.139526	0.146929	0.136451	0.370826	0.352845	0.375368	0.741474	0.61394	0.783893		PBS vs SMG1 Relative mRNA Level	<0.0001	<0.0001	<0.0001	0.0327
	SMG5 Relative mRNA Level	1.43102	1.26136	1.16055	1.16657	1.25951	1.23379	1.53823	1.31708	1.26466	1.34151	0.825399	1.06939		PBS vs SMG5 Relative mRNA Level	0.0396	0.1751	0.0028	0.9723
	SMG6 Relative mRNA Level	1.49218	1.20187	1.37034	1.07556	0.699198	0.71291	1.23629	1.26642	1.33475	0.894541	0.770512	1.02756		PBS vs SMG6 Relative mRNA Level	0.0052	0.4282	0.0432	0.8875
	SMG7 Relative mRNA Level	1.6871	1.68694	1.81735	1.36332	1.47888	1.52954	1.68402	1.41238	1.5288	1.37322	1.00646	1.19406		PBS vs SMG7 Relative mRNA Level	<0.0001	0.0002	<0.0001	0.3106
	SMG8 Relative mRNA Level	1.02434	1.00137	1.10149	0.862243	0.843672	0.872673	1.2124	0.910852	1.00143	1.06245	0.673472	0.928958		PBS vs SMG8 Relative mRNA Level	0.9994	0.6194	0.9994	0.8315
	SMG9 Relative mRNA Level	1.5099	1.58292	1.7237	1.4769	1.57419	1.5355	1.74319	1.50496	1.64728	1.4272	1.13628	1.32226		PBS vs SMG9 Relative mRNA Level	<0.0001	<0.0001	<0.0001	0.0278
	Supplemental Figure 2F														Supplemental Figure 2F: Exact p values
	SMG5 ASO-Treated 16HBE Cells	Rep1	Rep2	Rep3	Rep1	Rep2	Rep3	Rep1	Rep2	Rep3	Rep1	Rep2	Rep3		Two-way ANOVA; Dunnett's multiple comparisons test
		3uM			1uM			0.3uM			0.1uM				Comparison	3uM	1uM	0.3uM	0.1uM
	UPF1 Relative mRNA Level	1.15285	1.26193	1.09649	1.17342	1.14733	1.28449	1.32325	0.983935	1.08432	1.08004	1.11256	1.12303		PBS vs UPF1 Relative mRNA Level	0.3378	0.1788	0.6764	0.8549
	UPF2 Relative mRNA Level	1.34766	1.40407	1.31492	1.26835	1.18899	1.32175	1.40653	1.11374	1.23379	1.22566	1.23291	1.40914		PBS vs UPF2 Relative mRNA Level	0.0015	0.0363	0.0487	0.0142
	UPF3B Relative mRNA Level	1.76759	1.6313	1.60587	1.47102	1.47195	1.49578	1.38612	1.16772	1.26502	1.34476	1.2005	1.06064		PBS vs UPF3B Relative mRNA Level	<0.0001	<0.0001	0.0218	0.1788
	SMG1 Relative mRNA Level	1.40929	1.42105	1.53746	1.49887	1.37594	1.6239	1.47268	1.16795	1.22904	1.23878	1.27813	1.41869		PBS vs SMG1 Relative mRNA Level	<0.0001	<0.0001	0.0142	0.0064
	SMG5 Relative mRNA Level	0.013676	0.00957	0.009283	0.054381	0.062206	0.068438	0.225986	0.232558	0.246321	0.47195	0.557294	0.58759		PBS vs SMG5 Relative mRNA Level	<0.0001	<0.0001	<0.0001	<0.0001
	SMG6 Relative mRNA Level	1.39271	1.42594	1.36493	1.38463	1.1657	1.29922	1.30897	1.22053	1.23825	1.32246	0.964319	1.58893		PBS vs SMG6 Relative mRNA Level	0.0003	0.0176	0.0401	0.0142
	SMG7 Relative mRNA Level	1.20526	1.28359	1.01951	1.04133	1.0049	1.14617	1.42309	1.07916	1.22652	1.1182	1.0823	1.09826		PBS vs SMG7 Relative mRNA Level	0.3378	0.9922	0.0589	0.8754
	SMG8 Relative mRNA Level	1.03272	0.9072	0.839662	0.954785	0.934437	1.03066	1.19894	0.848104	0.956083	0.84622	0.884393	0.928392		PBS vs SMG8 Relative mRNA Level	0.9463	0.9994	0.9999	0.6862
	SMG9 Relative mRNA Level	1.38667	1.47283	1.41372	1.42046	1.25307	1.3629	1.27632	1.28682	1.24591	1.15518	1.04416	1.27167		PBS vs SMG9 Relative mRNA Level	<0.0001	0.0022	0.0242	0.4314
	Supplemental Figure 2G														Supplemental Figure 2G: Exact p values
	SMG6 ASO-Treated 16HBE Cells	Rep1	Rep2	Rep3	Rep1	Rep2	Rep3	Rep1	Rep2	Rep3	Rep1	Rep2	Rep3		Two-way ANOVA; Dunnett's multiple comparisons test
		3uM			1uM			0.3uM			0.1uM				Comparison	3uM	1uM	0.3uM	0.1uM
	UPF1 Relative mRNA Level	1.52094	1.02036	1.43581	1.26324	1.55767	1.70196	1.43348	1.36705	1.36313	1.28667	1.06713	1.29623		PBS vs UPF1 Relative mRNA Level	0.5007	0.094	0.3134	0.8677
	UPF2 Relative mRNA Level	1.93438	1.17258	1.8264	1.64432	2.03815	2.23065	1.74873	1.65359	1.61242	1.48676	1.38282	1.70823		PBS vs UPF2 Relative mRNA Level	0.0164	<0.0001	0.0112	0.0745
	UPF3B Relative mRNA Level	1.88283	1.22159	1.77855	1.48918	1.82047	2.34525	1.74937	1.69239	1.65109	1.24033	1.11709	1.43922		PBS vs UPF3B Relative mRNA Level	0.0207	0.0003	0.0075	0.7182
	SMG1 Relative mRNA Level	3.28594	1.92739	3.07991	2.56852	3.20312	3.65379	2.31322	2.24986	2.27069	1.51936	1.36196	1.85915		PBS vs SMG1 Relative mRNA Level	<0.0001	<0.0001	<0.0001	0.0385
	SMG5 Relative mRNA Level	1.40657	0.864647	1.11242	0.845892	1.01302	1.1742	1.06938	0.903762	0.901852	0.799905	0.854407	1.03029		PBS vs SMG5 Relative mRNA Level	0.9933	0.9999	0.9997	0.9969
	SMG6 Relative mRNA Level	0.00154052	0.000237338	0.000565	0.00173434	0.00346311	0.00440443	0.0508494	0.0598778	0.054119	0.262847	0.324914	0.328073		PBS vs SMG6 Relative mRNA Level	<0.0001	<0.0001	<0.0001	0.0072
	SMG7 Relative mRNA Level	1.5852	1.05107	1.45812	1.12689	1.62289	1.7213	1.52235	1.20485	1.29172	1.07068	0.928137	1.23357		PBS vs SMG7 Relative mRNA Level	0.3704	0.1134	0.4664	0.9994
	SMG8 Relative mRNA Level	1.13257	0.663097	0.902504	0.907811	1.16481	1.3708	1.07308	1.10914	1.01811	1.05393	0.896915	1.11034		PBS vs SMG8 Relative mRNA Level	0.9971	0.9867	0.9996	0.9999
	SMG9 Relative mRNA Level	1.61694	1.05007	1.40583	1.42175	1.87723	2.00092	1.62831	1.49868	1.47022	1.20421	1.03714	1.22936		PBS vs SMG9 Relative mRNA Level	0.3906	0.0025	0.0689	0.9788
	Supplemental Figure 2H														Supplemental Figure 2H: Exact p values
	SMG7 ASO-Treated 16HBE Cells	Rep1	Rep2	Rep3	Rep1	Rep2	Rep3	Rep1	Rep2	Rep3	Rep1	Rep2	Rep3		Two-way ANOVA; Dunnett's multiple comparisons test
		3uM			1uM			0.3uM			0.1uM				Comparison	3uM	1uM	0.3uM	0.1uM
	UPF1 Relative mRNA Level	1.21298	1.37792	1.29732	1.44537	1.33552	1.4475	1.3085	1.05782	1.31706	1.22976	0.927492	1.49078		PBS vs UPF1 Relative mRNA Level	0.1374	0.0128	0.3767	0.4453
	UPF2 Relative mRNA Level	1.16604	1.36333	1.45313	1.4545	1.52285	1.50481	1.3809	1.2065	1.59323	1.54865	1.23309	1.81241		PBS vs UPF2 Relative mRNA Level	0.08	0.0019	0.0202	0.0007
	UPF3B Relative mRNA Level	1.74619	1.4489	1.29006	1.3437	1.48231	1.21438	1.3919	1.22598	1.27599	1.12727	0.970069	1.4593		PBS vs UPF3B Relative mRNA Level	0.0016	0.0579	0.1297	0.6168
	SMG1 Relative mRNA Level	1.9076	2.01711	1.94791	1.95608	1.91309	2.0844	1.41394	1.18367	1.58082	1.50051	1.18813	1.67188		PBS vs SMG1 Relative mRNA Level	<0.0001	<0.0001	0.0218	0.0049
	SMG5 Relative mRNA Level	1.2081	1.08474	1.07635	0.919867	1.34191	1.15524	1.265	1.22999	1.4838	1.17088	0.965249	1.25574		PBS vs SMG5 Relative mRNA Level	0.9312	0.8699	0.0852	0.8973
	SMG6 Relative mRNA Level	1.02384	0.730715	0.863748	0.800248	0.746193	0.772949	1.19087	1.23522	1.57106	1.50314	1.19096	1.71523		PBS vs SMG6 Relative mRNA Level	0.8692	0.3443	0.0705	0.0032
	SMG7 Relative mRNA Level	0.044664	0.037898	0.033	0.068454	0.061921	0.055006	0.187138	0.165686	0.180288	0.492647	0.430594	0.528907		PBS vs SMG7 Relative mRNA Level	<0.0001	<0.0001	<0.0001	0.0007
	SMG8 Relative mRNA Level	0.943269	0.92884	0.806851	0.891756	0.889755	0.833999	0.879627	0.960479	1.07788	1.04902	0.892434	1.17313		PBS vs SMG8 Relative mRNA Level	0.9491	0.8692	0.9996	0.9997
	SMG9 Relative mRNA Level	1.16444	1.0944	1.03552	1.17525	1.13039	1.03364	1.29156	1.18411	1.30539	1.21342	0.922357	1.27076		PBS vs SMG9 Relative mRNA Level	0.985	0.9574	0.2477	0.8973
	Supplemental Figure 2I														Supplemental Figure 2I: Exact p values
	SMG8 ASO-Treated 16HBE Cells	Rep1	Rep2	Rep3	Rep1	Rep2	Rep3	Rep1	Rep2	Rep3	Rep1	Rep2	Rep3		Two-way ANOVA; Dunnett's multiple comparisons test
		3uM			1uM			0.3uM			0.1uM				Comparison	3uM	1uM	0.3uM	0.1uM
	UPF1 Relative mRNA Level	1.04839	1.02122	1.24935	1.32256	1.34748	1.19478	0.557318	1.24485	1.07417	0.856631	1.05957	1.13005		PBS vs UPF1 Relative mRNA Level	0.9374	0.0952	0.9994	0.9998
	UPF2 Relative mRNA Level	0.858973	0.824106	1.03879	1.27376	1.35371	1.17937	1.06913	1.42362	1.24836	1.13893	1.37297	1.57242		PBS vs UPF2 Relative mRNA Level	0.9704	0.1401	0.2005	0.0185
	UPF3B Relative mRNA Level	1.23604	1.23072	1.41474	1.54915	1.49379	1.37942	1.12605	1.24389	1.29999	0.915432	1.17249	1.25945		PBS vs UPF3B Relative mRNA Level	0.0832	0.0008	0.2937	0.9015
	SMG1 Relative mRNA Level	1.55144	1.5227	1.51862	1.27483	1.33085	1.27241	1.10756	1.31859	1.33509	1.2767	1.34898	1.43214		PBS vs SMG1 Relative mRNA Level	<0.0001	0.0891	0.1683	0.0218
	SMG5 Relative mRNA Level	1.59092	1.70192	1.17514	1.02913	1.10991	1.27382	0.847189	1.27924	1.25412	0.832278	0.915708	1.13813		PBS vs SMG5 Relative mRNA Level	0.0005	0.8035	0.8566	0.9996
	SMG6 Relative mRNA Level	0.94733	0.614381	0.707072	0.920462	0.919378	0.969506	0.669874	0.789134	1.05127	0.981372	1.1876	1.31604		PBS vs SMG6 Relative mRNA Level	0.2122	0.9968	0.6386	0.6386
	SMG7 Relative mRNA Level	1.52677	1.47158	1.29499	1.11609	1.1547	1.33383	1.04409	1.2359	1.17089	0.921558	0.98297	1.19265		PBS vs SMG7 Relative mRNA Level	0.0029	0.4124	0.7238	0.9996
	SMG8 Relative mRNA Level	0.0613808	0.0781226	0.0884427	0.226843	0.202124	0.218003	0.294662	0.36781	0.341963	0.462194	0.631264	0.593365		PBS vs SMG8 Relative mRNA Level	<0.0001	<0.0001	<0.0001	0.0022
	SMG9 Relative mRNA Level	1.53422	1.45559	1.38297	1.25039	1.24279	1.27947	0.918946	1.2114	1.07671	1.02986	0.996861	0.996197		PBS vs SMG9 Relative mRNA Level	0.0013	0.1683	0.9937	0.9999
	Supplemental Figure 2J														Supplemental Figure 2J: Exact p values
	SMG9 ASO-Treated 16HBE Cells	Rep1	Rep2	Rep3	Rep1	Rep2	Rep3	Rep1	Rep2	Rep3	Rep1	Rep2	Rep3		Two-way ANOVA; Dunnett's multiple comparisons test
		3uM			1uM			0.3uM			0.1uM				Comparison	3uM	1uM	0.3uM	0.1uM
	UPF1 Relative mRNA Level	0.95983	1.18587	1.12939	1.23231	1.23948	1.12452	0.988937	1.16425	1.01646	1.18582	1.22586	1.08157		PBS vs UPF1 Relative mRNA Level	0.8099	0.0972	0.9871	0.2171
	UPF2 Relative mRNA Level	1.1062	1.16099	1.13127	1.31091	1.36082	1.14514	1.26986	1.20933	1.30726	1.37646	1.33115	1.52511		PBS vs UPF2 Relative mRNA Level	0.449	0.0072	0.0105	<0.0001
	UPF3B Relative mRNA Level	1.80776	2.08201	2.17787	1.69447	2.06239	1.80686	1.31191	1.33969	1.30995	1.09112	1.09512	1.2124		PBS vs UPF3B Relative mRNA Level	<0.0001	<0.0001	0.0011	0.449
	SMG1 Relative mRNA Level	1.19806	1.46995	1.38624	1.51275	1.47612	1.29951	1.10747	1.32676	1.18404	1.30122	1.48612	1.33489		PBS vs SMG1 Relative mRNA Level	0.0003	<0.0001	0.0724	<0.0001
	SMG5 Relative mRNA Level	0.769637	0.95101	0.903434	1.01146	0.913929	1.00156	0.706788	0.991382	0.923689	0.92668	0.993545	0.943021		PBS vs SMG5 Relative mRNA Level	0.5073	0.9995	0.5073	0.9963
	SMG6 Relative mRNA Level	0.605626	0.750636	0.686113	0.695734	0.741018	0.718339	0.588834	0.7064	0.910268	1.1362	1.20517	1.11104		PBS vs SMG6 Relative mRNA Level	0.0012	0.0056	0.0105	0.2967
	SMG7 Relative mRNA Level	0.966178	1.1464	0.887738	0.979457	0.985188	1.09836	1.024	1.02285	0.866869	1.01075	1.22125	1.0657		PBS vs SMG7 Relative mRNA Level	0.9999	0.9996	0.9994	0.7532
[truncated: 2 more rows]

## Sheet: Supp.Fig.3
Supplementary Figure 3
[truncated: 26 more rows]

[truncated: 8 more sheets: Supp. Fig.4, Supp.Fig5, Supp.Fig.6, Supp.Fig7, Supp.Fig.8, Supp.Fig.9, Supp.Fig.10, Supp.Fig.11]
